# Supplementary material for: A Database of Lung Cancer-Related Genes for the Identification of Subtype-Specific Prognostic Biomarkers
Source: Biology (Basel). 2023 Feb 24;12(3):357. doi: 10.3390/biology12030357 (PMC10045015; doi:10.3390/biology12030357)
Supplement: Supplementary file 1 [file biology-12-00357-s001.zip]

Archive with 7 entries (7 files):
- Figure S1. The overall survival analysis of 52 common genes shared in LUAD and LUSC.pdf
- Table S1. General information regarding the 2507 human genes in the LCGene.xlsx
- Table S2. Differentially expressed lung cancer-related genes in the TCGA LUAD dataset.xlsx
- Table S3. Differentially expressed lung cancer-related genes in the TCGA LUSC dataset.xlsx
- Table S4. Co-expressed long non-coding RNA for lung cancer-related genes in the TCGA LUAD dataset.xlsx
- Table S5. Co-expressed long non-coding RNA for lung cancer-related genes in the TCGA LUSC dataset.xlsx
- Table S6. CRISPR knockout profiles of 607 lung cancer-related genes in 43 lung cancer cell lines.xlsx
