# Supplementary material for: A Database of Lung Cancer-Related Genes for the Identification of Subtype-Specific Prognostic Biomarkers
Source: Biology (Basel). 2023 Feb 24;12(3):357. doi: 10.3390/biology12030357 (PMC10045015; doi:10.3390/biology12030357)
Supplement: Supplementary file 1 [file biology-12-00357-s001.zip › Table S1. General information regarding the 2507 human genes in the LCGene.xlsx]

## Sheet: TableS1_LCGL_genes
GeneID	GeneSymbol	Alias	Links	Cytoband	FullName	GeneType
1	A1BG	A1B|ABG|GAB|HYST2477	MIM:138670|HGNC:HGNC:5|Ensembl:ENSG00000121410|Vega:OTTHUMG00000183507	19q13.43	alpha-1-B glycoprotein	protein-coding
10	NAT2	AAC2|NAT-2|PNAT	MIM:612182|HGNC:HGNC:7646|Ensembl:ENSG00000156006|Vega:OTTHUMG00000130826	8p22	N-acetyltransferase 2	protein-coding
1000	CDH2	CD325|CDHN|CDw325|NCAD	MIM:114020|HGNC:HGNC:1759|Ensembl:ENSG00000170558|Vega:OTTHUMG00000059940	18q12.1	cadherin 2	protein-coding
10000	AKT3	MPPH|MPPH2|PKB-GAMMA|PKBG|PRKBG|RAC-PK-gamma|RAC-gamma|STK-2	MIM:611223|HGNC:HGNC:393|Ensembl:ENSG00000117020|Vega:OTTHUMG00000039994	1q43-q44	AKT serine/threonine kinase 3	protein-coding
100033819	MIR675	MIRN675|hsa-mir-675	MIM:615509|HGNC:HGNC:33351|Ensembl:ENSG00000130600|miRBase:MI0005416	11p15.5	microRNA 675	ncRNA
100048912	CDKN2B-AS1	ANRIL|CDKN2B-AS|CDKN2BAS|NCRNA00089|PCAT12|p15AS	MIM:613149|HGNC:HGNC:34341|Ensembl:ENSG00000240498	9p21.3	CDKN2B antisense RNA 1	ncRNA
10005	ACOT8	HNAACTE|NAP1|PTE-1|PTE-2|PTE1|PTE2|hACTE-III|hTE	MIM:608123|HGNC:HGNC:15919|Ensembl:ENSG00000101473|Vega:OTTHUMG00000033045	20q13.12	acyl-CoA thioesterase 8	protein-coding
10009	ZBTB33	ZNF-kaiso|ZNF348	MIM:300329|HGNC:HGNC:16682|Ensembl:ENSG00000177485|Vega:OTTHUMG00000171159	Xq24	zinc finger and BTB domain containing 33	protein-coding
1001	CDH3	CDHP|HJMD|PCAD	MIM:114021|HGNC:HGNC:1762|Ensembl:ENSG00000062038|Vega:OTTHUMG00000137560	16q22.1	cadherin 3	protein-coding
100124700	HOTAIR	HOXAS|HOXC-AS4|HOXC11-AS1|NCRNA00072	MIM:611400|HGNC:HGNC:33510|Ensembl:ENSG00000228630	12q13.13	HOX transcript antisense RNA	ncRNA
100126333	MIR708	MIRN708|hsa-mir-708	HGNC:HGNC:33654|Ensembl:ENSG00000211997|miRBase:MI0005543	11q14.1	microRNA 708	ncRNA
100126340	MIR944	MIRN944|hsa-mir-944|mir-944	HGNC:HGNC:33690|Ensembl:ENSG00000216058|miRBase:MI0005769	3q28	microRNA 944	ncRNA
100126355	MIR365A	MIR365-1|MIRN365-1|hsa-mir-365a|mir-365a	MIM:614735|HGNC:HGNC:33692|Ensembl:ENSG00000199130|miRBase:MI0000767	16p13.12	microRNA 365a	ncRNA
100126356	MIR365B	MIR365-2|MIRN365-2|hsa-mir-365b|mir-365b	HGNC:HGNC:33693|Ensembl:ENSG00000228768|miRBase:MI0000769	17q11.2	microRNA 365b	ncRNA
10013	HDAC6	CPBHM|HD6|JM21|PPP1R90	MIM:300272|HGNC:HGNC:14064|Ensembl:ENSG00000094631|Vega:OTTHUMG00000034496	Xp11.23	histone deacetylase 6	protein-coding
100130155	MIR124-2HG	LINC00966	HGNC:HGNC:48723|Ensembl:ENSG00000254377	8q12.3	MIR124-2 host gene	ncRNA
100132074	FOXO6	-	MIM:611457|HGNC:HGNC:24814	1p34.2	forkhead box O6	protein-coding
100133941	CD24	CD24A	MIM:600074|HGNC:HGNC:1645|Ensembl:ENSG00000272398|Vega:OTTHUMG00000188439	6q21	CD24 molecule	protein-coding
10014	HDAC5	HD5|NY-CO-9	MIM:605315|HGNC:HGNC:14068|Ensembl:ENSG00000108840|Vega:OTTHUMG00000181806	17q21.31	histone deacetylase 5	protein-coding
10015	PDCD6IP	AIP1|ALIX|DRIP4|HP95	MIM:608074|HGNC:HGNC:8766|Ensembl:ENSG00000170248|Vega:OTTHUMG00000130751	3p22.3	programmed cell death 6 interacting protein	protein-coding
10016	PDCD6	ALG-2|ALG2|PEF1B	MIM:601057|HGNC:HGNC:8765|Ensembl:ENSG00000249915|Vega:OTTHUMG00000090283	5p15.33	programmed cell death 6	protein-coding
10018	BCL2L11	BAM|BIM|BOD	MIM:603827|HGNC:HGNC:994|Ensembl:ENSG00000153094|Vega:OTTHUMG00000131256	2q13	BCL2 like 11	protein-coding
10019	SH2B3	IDDM20|LNK	MIM:605093|HGNC:HGNC:29605|Ensembl:ENSG00000111252|Vega:OTTHUMG00000169550	12q24.12	SH2B adaptor protein 3	protein-coding
10023	FRAT1	-	MIM:602503|HGNC:HGNC:3944|Ensembl:ENSG00000165879|Vega:OTTHUMG00000018848	10q24.1	FRAT1, WNT signaling pathway regulator	protein-coding
100287082	GACAT2	MTCL1-AS1|MTCL1AS1	MIM:616131|HGNC:HGNC:50516|Ensembl:ENSG00000265962	18p11.22	gastric cancer associated transcript 2 (non-protein coding)	ncRNA
100302129	MIR1915	MIRN1915|hsa-mir-1915	MIM:615202|HGNC:HGNC:35399|Ensembl:ENSG00000222071|miRBase:MI0008336	10p12.31	microRNA 1915	ncRNA
100302203	MIR1271	MIRN1271|hsa-mir-1271	HGNC:HGNC:35252|Ensembl:ENSG00000221464|miRBase:MI0003814	5q35.2	microRNA 1271	ncRNA
100302234	MIR664A	MIR664|MIRN664|hsa-mir-664|hsa-mir-664a|mir-664a	HGNC:HGNC:35370|Ensembl:ENSG00000281696|miRBase:MI0006442	1q41	microRNA 664a	ncRNA
100302273	MIR1254-1	MIR1254|MIRN1254|hsa-mir-1254|hsa-mir-1254-1	HGNC:HGNC:35319|Ensembl:ENSG00000221184|miRBase:MI0006388	10q21.3	microRNA 1254-1	ncRNA
100302275	MIR548L	MIRN548L|hsa-mir-548l	HGNC:HGNC:35292|Ensembl:ENSG00000221230|miRBase:MI0006361	11q21	microRNA 548l	ncRNA
100302276	MIR1290	MIRN1290|hsa-mir-1290	HGNC:HGNC:35283|Ensembl:ENSG00000221662|miRBase:MI0006352	1p36.13	microRNA 1290	ncRNA
100302285	MIR1244-1	MIR1244|MIRN1244|hsa-mir-1244|hsa-mir-1244-1	HGNC:HGNC:35310|Ensembl:ENSG00000187514|miRBase:MI0006379	2q37.1	microRNA 1244-1	ncRNA
100500880	MIR3662	mir-3662	HGNC:HGNC:38983|Ensembl:ENSG00000283409|miRBase:MI0016063	6q23.3	microRNA 3662	ncRNA
100500888	MIR3940	mir-3940	HGNC:HGNC:38893|Ensembl:ENSG00000088247|miRBase:MI0016597	19p13.3	microRNA 3940	ncRNA
100505633	LINC01133	-	HGNC:HGNC:49447|Ensembl:ENSG00000224259	1q23.2	long intergenic non-protein coding RNA 1133	ncRNA
100507056	CCAT1	CARLo-5|onco-lncRNA-40	HGNC:HGNC:45128	8q24.21	colon cancer associated transcript 1 (non-protein coding)	ncRNA
100507436	MICA	MIC-A|PERB11.1	MIM:600169|HGNC:HGNC:7090|Ensembl:ENSG00000204520|IMGT/GENE-DB:MICA|Vega:OTTHUMG00000031073	6p21.33	MHC class I polypeptide-related sequence A	protein-coding
10059	DNM1L	DLP1|DRP1|DVLP|DYMPLE|EMPF|EMPF1|HDYNIV	MIM:603850|HGNC:HGNC:2973|Ensembl:ENSG00000087470|Vega:OTTHUMG00000169451	12p11.21	dynamin 1 like	protein-coding
10072	DPP3	DPPIII	MIM:606818|HGNC:HGNC:3008|Ensembl:ENSG00000254986|Vega:OTTHUMG00000167143	11q13.2	dipeptidyl peptidase 3	protein-coding
10075	HUWE1	ARF-BP1|HECTH9|HSPC272|Ib772|LASU1|MULE|URE-B1|UREB1	MIM:300697|HGNC:HGNC:30892|Ensembl:ENSG00000086758|Vega:OTTHUMG00000021617	Xp11.22	HECT, UBA and WWE domain containing 1, E3 ubiquitin protein ligase	protein-coding
10085	EDIL3	DEL1	MIM:606018|HGNC:HGNC:3173|Ensembl:ENSG00000164176|Vega:OTTHUMG00000119047	5q14.3	EGF like repeats and discoidin domains 3	protein-coding
100885775	BANCR	LINC00586	HGNC:HGNC:43877	9q21.11-q21.12	BRAF-activated non-protein coding RNA	ncRNA
101	ADAM8	CD156|CD156a|MS2	MIM:602267|HGNC:HGNC:215|Ensembl:ENSG00000151651|Vega:OTTHUMG00000019309	10q26.3	ADAM metallopeptidase domain 8	protein-coding
1010	CDH12	CDHB	MIM:600562|HGNC:HGNC:1751|Ensembl:ENSG00000154162|Vega:OTTHUMG00000090591	5p14.3	cadherin 12	protein-coding
1012	CDH13	CDHH|P105	MIM:601364|HGNC:HGNC:1753|Ensembl:ENSG00000140945|Vega:OTTHUMG00000176635	16q23.3	cadherin 13	protein-coding
10123	ARL4C	ARL7|LAK	MIM:604787|HGNC:HGNC:698|Ensembl:ENSG00000188042|Vega:OTTHUMG00000133291	2q37.1	ADP ribosylation factor like GTPase 4C	protein-coding
10130	PDIA6	ERP5|P5|TXNDC7	MIM:611099|HGNC:HGNC:30168|Ensembl:ENSG00000143870|Vega:OTTHUMG00000090479	2p25.1	protein disulfide isomerase family A member 6	protein-coding
10133	OPTN	ALS12|FIP2|GLC1E|HIP7|HYPL|NRP|TFIIIA-INTP	MIM:602432|HGNC:HGNC:17142|Ensembl:ENSG00000123240|Vega:OTTHUMG00000017690	10p13	optineurin	protein-coding
10140	TOB1	APRO5|APRO6|PIG49|TOB|TROB|TROB1	MIM:605523|HGNC:HGNC:11979|Ensembl:ENSG00000141232|Vega:OTTHUMG00000162277	17q21.33	transducer of ERBB2, 1	protein-coding
10144	FAM13A	ARHGAP48|FAM13A1	MIM:613299|HGNC:HGNC:19367|Ensembl:ENSG00000138640|Vega:OTTHUMG00000161006	4q22.1	family with sequence similarity 13 member A	protein-coding
10146	G3BP1	G3BP|HDH-VIII	MIM:608431|HGNC:HGNC:30292|Ensembl:ENSG00000145907|Vega:OTTHUMG00000130123	5q33.1	G3BP stress granule assembly factor 1	protein-coding
10151	HNRNPA3P1	D10S102|FBRNP|HNRPA3|HNRPA3P1	HGNC:HGNC:13729	10q11.21	heterogeneous nuclear ribonucleoprotein A3 pseudogene 1	pseudo
10155	TRIM28	KAP1|PPP1R157|RNF96|TF1B|TIF1B	MIM:601742|HGNC:HGNC:16384|Ensembl:ENSG00000130726|Vega:OTTHUMG00000183546	19q13.43	tripartite motif containing 28	protein-coding
10163	WASF2	IMD2|SCAR2|WASF4|WAVE2|dJ393P12.2	MIM:605875|HGNC:HGNC:12733|Ensembl:ENSG00000158195|Vega:OTTHUMG00000003393	1p36.11	WAS protein family member 2	protein-coding
1017	CDK2	CDKN2|p33(CDK2)	MIM:116953|HGNC:HGNC:1771|Ensembl:ENSG00000123374|Vega:OTTHUMG00000170575	12q13.2	cyclin dependent kinase 2	protein-coding
10180	RBM6	3G2|DEF-3|DEF3|HLC-11|NY-LU-12|g16	MIM:606886|HGNC:HGNC:9903|Ensembl:ENSG00000004534|Vega:OTTHUMG00000156736	3p21.31	RNA binding motif protein 6	protein-coding
101805488	CCAT2	LINC00873|NCCP1	HGNC:HGNC:47044|Ensembl:ENSG00000280997	8q24.21	colon cancer associated transcript 2 (non-protein coding)	ncRNA
10181	RBM5	G15|H37|LUCA15|RMB5	MIM:606884|HGNC:HGNC:9902|Ensembl:ENSG00000003756|Vega:OTTHUMG00000156785	3p21.31	RNA binding motif protein 5	protein-coding
10188	TNK2	ACK|ACK-1|ACK1|p21cdc42Hs	MIM:606994|HGNC:HGNC:19297|Ensembl:ENSG00000061938|Vega:OTTHUMG00000155737	3q29	tyrosine kinase non receptor 2	protein-coding
1019	CDK4	CMM3|PSK-J3	MIM:123829|HGNC:HGNC:1773|Ensembl:ENSG00000135446|Vega:OTTHUMG00000170382	12q14.1	cyclin dependent kinase 4	protein-coding
102	ADAM10	AD10|AD18|CD156c|CDw156|HsT18717|MADM|RAK|kuz	MIM:602192|HGNC:HGNC:188|Ensembl:ENSG00000137845|Vega:OTTHUMG00000132633	15q21.3	ADAM metallopeptidase domain 10	protein-coding
1020	CDK5	LIS7|PSSALRE	MIM:123831|HGNC:HGNC:1774|Ensembl:ENSG00000164885|Vega:OTTHUMG00000158414	7q36.1	cyclin dependent kinase 5	protein-coding
1021	CDK6	MCPH12|PLSTIRE	MIM:603368|HGNC:HGNC:1777|Ensembl:ENSG00000105810|Vega:OTTHUMG00000131697	7q21.2	cyclin dependent kinase 6	protein-coding
10211	FLOT1	-	MIM:606998|HGNC:HGNC:3757|Ensembl:ENSG00000137312|Vega:OTTHUMG00000031151	6p21.33	flotillin 1	protein-coding
10214	SSX3	CT5.3	MIM:300325|HGNC:HGNC:11337|Ensembl:ENSG00000165584|Vega:OTTHUMG00000021489	Xp11.23	SSX family member 3	protein-coding
10215	OLIG2	BHLHB1|OLIGO2|PRKCBP2|RACK17|bHLHe19	MIM:606386|HGNC:HGNC:9398|Ensembl:ENSG00000205927|Vega:OTTHUMG00000065032	21q22.11	oligodendrocyte lineage transcription factor 2	protein-coding
10217	CTDSPL	C3orf8|HYA22|PSR1|RBSP3|SCP3	MIM:608592|HGNC:HGNC:16890|Ensembl:ENSG00000144677|Vega:OTTHUMG00000155942	3p22.2	CTD small phosphatase like	protein-coding
1022	CDK7	CAK|CAK1|CDKN7|HCAK|MO15|STK1|p39MO15	MIM:601955|HGNC:HGNC:1778|Ensembl:ENSG00000134058|Vega:OTTHUMG00000099358	5q13.2	cyclin dependent kinase 7	protein-coding
10232	MSLN	MPF|SMRP	MIM:601051|HGNC:HGNC:7371|Ensembl:ENSG00000102854|Vega:OTTHUMG00000047992	16p13.3	mesothelin	protein-coding
1024	CDK8	K35	MIM:603184|HGNC:HGNC:1779|Ensembl:ENSG00000132964|Vega:OTTHUMG00000016617	13q12.13	cyclin dependent kinase 8	protein-coding
10253	SPRY2	IGAN3|hSPRY2	MIM:602466|HGNC:HGNC:11270|Ensembl:ENSG00000136158|Vega:OTTHUMG00000017140	13q31.1	sprouty RTK signaling antagonist 2	protein-coding
10257	ABCC4	MOAT-B|MOATB|MRP4	MIM:605250|HGNC:HGNC:55|Ensembl:ENSG00000125257|Vega:OTTHUMG00000017216	13q32.1	ATP binding cassette subfamily C member 4	protein-coding
1026	CDKN1A	CAP20|CDKN1|CIP1|MDA-6|P21|SDI1|WAF1|p21CIP1	MIM:116899|HGNC:HGNC:1784|Ensembl:ENSG00000124762|Vega:OTTHUMG00000014603	6p21.2	cyclin dependent kinase inhibitor 1A	protein-coding
10266	RAMP2	-	MIM:605154|HGNC:HGNC:9844|Ensembl:ENSG00000131477|Vega:OTTHUMG00000180648	17q21.2	receptor activity modifying protein 2	protein-coding
1027	CDKN1B	CDKN4|KIP1|MEN1B|MEN4|P27KIP1	MIM:600778|HGNC:HGNC:1785|Ensembl:ENSG00000111276|Vega:OTTHUMG00000149914	12p13.1	cyclin dependent kinase inhibitor 1B	protein-coding
102724321	LINC01628	-	HGNC:HGNC:52259|Ensembl:ENSG00000232688	2p14	long intergenic non-protein coding RNA 1628	ncRNA
10276	NET1	ARHGEF8|NET1A	MIM:606450|HGNC:HGNC:14592|Ensembl:ENSG00000173848|Vega:OTTHUMG00000017596	10p15.1	neuroepithelial cell transforming 1	protein-coding
1028	CDKN1C	BWCR|BWS|KIP2|WBS|p57|p57Kip2	MIM:600856|HGNC:HGNC:1786|Ensembl:ENSG00000129757|Vega:OTTHUMG00000010040	11p15.4	cyclin dependent kinase inhibitor 1C	protein-coding
10288	LILRB2	CD85D|ILT-4|ILT4|LIR-2|LIR2|MIR-10|MIR10	MIM:604815|HGNC:HGNC:6606|Ensembl:ENSG00000131042|Vega:OTTHUMG00000064896	19q13.42	leukocyte immunoglobulin like receptor B2	protein-coding
1029	CDKN2A	ARF|CDK4I|CDKN2|CMM2|INK4|INK4A|MLM|MTS-1|MTS1|P14|P14ARF|P16|P16-INK4A|P16INK4|P16INK4A|P19|P19ARF|TP16	MIM:600160|HGNC:HGNC:1787|Ensembl:ENSG00000147889|Vega:OTTHUMG00000019686	9p21.3	cyclin dependent kinase inhibitor 2A	protein-coding
1030	CDKN2B	CDK4I|INK4B|MTS2|P15|TP15|p15INK4b	MIM:600431|HGNC:HGNC:1788|Ensembl:ENSG00000147883|Vega:OTTHUMG00000019691	9p21.3	cyclin dependent kinase inhibitor 2B	protein-coding
10320	IKZF1	CVID13|Hs.54452|IK1|IKAROS|LYF1|LyF-1|PPP1R92|PRO0758|ZNFN1A1	MIM:603023|HGNC:HGNC:13176|Ensembl:ENSG00000185811|Vega:OTTHUMG00000155907	7p12.2	IKAROS family zinc finger 1	protein-coding
1033	CDKN3	CDI1|CIP2|KAP|KAP1	MIM:123832|HGNC:HGNC:1791|Ensembl:ENSG00000100526|Vega:OTTHUMG00000140302	14q22.2	cyclin dependent kinase inhibitor 3	protein-coding
10332	CLEC4M	CD209L|CD299|DC-SIGN2|DC-SIGNR|DCSIGNR|HP10347|L-SIGN|LSIGN	MIM:605872|HGNC:HGNC:13523|Ensembl:ENSG00000104938|Vega:OTTHUMG00000182432	19p13.2	C-type lectin domain family 4 member M	protein-coding
10365	KLF2	LKLF	MIM:602016|HGNC:HGNC:6347|Ensembl:ENSG00000127528|Vega:OTTHUMG00000182330	19p13.11	Kruppel like factor 2	protein-coding
10371	SEMA3A	COLL1|HH16|Hsema-I|Hsema-III|SEMA1|SEMAD|SEMAIII|SEMAL|SemD|coll-1	MIM:603961|HGNC:HGNC:10723|Ensembl:ENSG00000075213|Vega:OTTHUMG00000023443	7q21.11	semaphorin 3A	protein-coding
10381	TUBB3	CDCBM|CDCBM1|CFEOM3|CFEOM3A|FEOM3|TUBB4|beta-4	MIM:602661|HGNC:HGNC:20772|Ensembl:ENSG00000258947|Vega:OTTHUMG00000138985	16q24.3	tubulin beta 3 class III	protein-coding
10392	NOD1	CARD4|CLR7.1|NLRC1	MIM:605980|HGNC:HGNC:16390|Ensembl:ENSG00000106100|Vega:OTTHUMG00000023923	7p14.3	nucleotide binding oligomerization domain containing 1	protein-coding
10395	DLC1	ARHGAP7|HP|STARD12|p122-RhoGAP	MIM:604258|HGNC:HGNC:2897|Ensembl:ENSG00000164741|Vega:OTTHUMG00000090825	8p22	DLC1 Rho GTPase activating protein	protein-coding
10397	NDRG1	CAP43|CMT4D|DRG-1|DRG1|GC4|HMSNL|NDR1|NMSL|PROXY1|RIT42|RTP|TARG1|TDD5	MIM:605262|HGNC:HGNC:7679|Ensembl:ENSG00000104419|Vega:OTTHUMG00000164441	8q24.22	N-myc downstream regulated 1	protein-coding
10399	RACK1	GNB2L1|Gnb2-rs1|H12.3|HLC-7|PIG21	MIM:176981|HGNC:HGNC:4399|Ensembl:ENSG00000204628|Vega:OTTHUMG00000163380	5q35.3	receptor for activated C kinase 1	protein-coding
10401	PIAS3	ZMIZ5	MIM:605987|HGNC:HGNC:16861|Ensembl:ENSG00000131788|Vega:OTTHUMG00000013750	1q21.1	protein inhibitor of activated STAT 3	protein-coding
10406	WFDC2	EDDM4|HE4|WAP5|dJ461P17.6	HGNC:HGNC:15939|Ensembl:ENSG00000101443|Vega:OTTHUMG00000032594	20q13.12	WAP four-disulfide core domain 2	protein-coding
10411	RAPGEF3	CAMP-GEFI|EPAC|EPAC1|HSU79275|bcm910	MIM:606057|HGNC:HGNC:16629|Ensembl:ENSG00000079337|Vega:OTTHUMG00000133667	12q13.11	Rap guanine nucleotide exchange factor 3	protein-coding
10413	YAP1	COB1|YAP|YAP2|YAP65|YKI	MIM:606608|HGNC:HGNC:16262|Ensembl:ENSG00000137693|Vega:OTTHUMG00000167322	11q22.1	Yes associated protein 1	protein-coding
10419	PRMT5	HRMT1L5|IBP72|JBP1|SKB1|SKB1Hs	MIM:604045|HGNC:HGNC:10894|Ensembl:ENSG00000100462|Vega:OTTHUMG00000028709	14q11.2	protein arginine methyltransferase 5	protein-coding
10445	MCRS1	ICP22BP|INO80Q|MCRS2|MSP58|P78	MIM:609504|HGNC:HGNC:6960|Ensembl:ENSG00000187778|Vega:OTTHUMG00000169620	12q13.12	microspherule protein 1	protein-coding
1045	CDX2	CDX-3|CDX2/AS|CDX3	MIM:600297|HGNC:HGNC:1806|Ensembl:ENSG00000165556|Vega:OTTHUMG00000016640	13q12.2	caudal type homeobox 2	protein-coding
10454	TAB1	3'-Tab1|MAP3K7IP1	MIM:602615|HGNC:HGNC:18157|Ensembl:ENSG00000100324|Vega:OTTHUMG00000151102	22q13.1	TGF-beta activated kinase 1 (MAP3K7) binding protein 1	protein-coding
10460	TACC3	ERIC-1|ERIC1	MIM:605303|HGNC:HGNC:11524|Ensembl:ENSG00000013810|Vega:OTTHUMG00000089535	4p16.3	transforming acidic coiled-coil containing protein 3	protein-coding
10461	MERTK	MER|RP38|Tyro12|c-Eyk|c-mer	MIM:604705|HGNC:HGNC:7027|Ensembl:ENSG00000153208|Vega:OTTHUMG00000131278	2q13	MER proto-oncogene, tyrosine kinase	protein-coding
1048	CEACAM5	CD66e|CEA	MIM:114890|HGNC:HGNC:1817|Ensembl:ENSG00000105388|Vega:OTTHUMG00000151061	19q13.2	carcinoembryonic antigen related cell adhesion molecule 5	protein-coding
10487	CAP1	CAP|CAP1-PEN	HGNC:HGNC:20040|Ensembl:ENSG00000131236|Vega:OTTHUMG00000004493	1p34.2	adenylate cyclase associated protein 1	protein-coding
10498	CARM1	PRMT4	MIM:603934|HGNC:HGNC:23393|Ensembl:ENSG00000142453|Vega:OTTHUMG00000180699	19p13.2	coactivator associated arginine methyltransferase 1	protein-coding
1050	CEBPA	C/EBP-alpha|CEBP	MIM:116897|HGNC:HGNC:1833|Ensembl:ENSG00000245848|Vega:OTTHUMG00000161461	19q13.11	CCAAT/enhancer binding protein alpha	protein-coding
10507	SEMA4D	C9orf164|CD100|M-sema-G|SEMAJ|coll-4	MIM:601866|HGNC:HGNC:10732|Ensembl:ENSG00000187764|Vega:OTTHUMG00000020185	9q22.2	semaphorin 4D	protein-coding
10509	SEMA4B	SEMAC|SemC	MIM:617029|HGNC:HGNC:10730|Ensembl:ENSG00000185033|Vega:OTTHUMG00000172096	15q26.1	semaphorin 4B	protein-coding
1051	CEBPB	C/EBP-beta|IL6DBP|NF-IL6|TCF5	MIM:189965|HGNC:HGNC:1834|Ensembl:ENSG00000172216|Vega:OTTHUMG00000032715	20q13.13	CCAAT/enhancer binding protein beta	protein-coding
10512	SEMA3C	SEMAE|SemE	MIM:602645|HGNC:HGNC:10725|Ensembl:ENSG00000075223|Vega:OTTHUMG00000023447	7q21.11	semaphorin 3C	protein-coding
10516	FBLN5	ADCL2|ARCL1A|ARMD3|DANCE|EVEC|FIBL-5|HNARMD|UP50	MIM:604580|HGNC:HGNC:3602|Ensembl:ENSG00000140092|Vega:OTTHUMG00000171122	14q32.12	fibulin 5	protein-coding
105376036	LINC01627	-	HGNC:HGNC:52258	9p13.2	long intergenic non-protein coding RNA 1627	ncRNA
10538	BATF	B-ATF|BATF1|SFA-2|SFA2	MIM:612476|HGNC:HGNC:958|Ensembl:ENSG00000156127|Vega:OTTHUMG00000171486	14q24.3	basic leucine zipper ATF-like transcription factor	protein-coding
10539	GLRX3	GLRX4|GRX3|GRX4|PICOT|TXNL2|TXNL3	MIM:612754|HGNC:HGNC:15987|Ensembl:ENSG00000108010|Vega:OTTHUMG00000019267	10q26.3	glutaredoxin 3	protein-coding
1054	CEBPG	GPE1BP|IG/EBP-1	MIM:138972|HGNC:HGNC:1837|Ensembl:ENSG00000153879|Vega:OTTHUMG00000180469	19q13.11	CCAAT/enhancer binding protein gamma	protein-coding
10544	PROCR	CCCA|CCD41|EPCR	MIM:600646|HGNC:HGNC:9452|Ensembl:ENSG00000101000|Vega:OTTHUMG00000032323	20q11.22	protein C receptor	protein-coding
10549	PRDX4	AOE37-2|AOE372|HEL-S-97n|PRX-4	MIM:300927|HGNC:HGNC:17169|Ensembl:ENSG00000123131|Vega:OTTHUMG00000021253	Xp22.11	peroxiredoxin 4	protein-coding
10551	AGR2	AG2|GOB-4|HAG-2|HEL-S-116|PDIA17|XAG-2	MIM:606358|HGNC:HGNC:328|Ensembl:ENSG00000106541|Vega:OTTHUMG00000023446	7p21.1	anterior gradient 2, protein disulphide isomerase family member	protein-coding
10553	HTATIP2	CC3|SDR44U1|TIP30	MIM:605628|HGNC:HGNC:16637|Ensembl:ENSG00000109854|Vega:OTTHUMG00000166015	11p15.1	HIV-1 Tat interactive protein 2	protein-coding
10562	OLFM4	GC1|GW112|OLM4|OlfD|UNQ362|bA209J19.1|hGC-1|hOLfD	MIM:614061|HGNC:HGNC:17190|Ensembl:ENSG00000102837|Vega:OTTHUMG00000016981	13q14.3	olfactomedin 4	protein-coding
10563	CXCL13	ANGIE|ANGIE2|BCA-1|BCA1|BLC|BLR1L|SCYB13	MIM:605149|HGNC:HGNC:10639|Ensembl:ENSG00000156234|Vega:OTTHUMG00000130201	4q21.1	C-X-C motif chemokine ligand 13	protein-coding
10568	SLC34A2	NAPI-3B|NAPI-IIb|NPTIIb	MIM:604217|HGNC:HGNC:11020|Ensembl:ENSG00000157765|Vega:OTTHUMG00000097757	4p15.2	solute carrier family 34 member 2	protein-coding
1058	CENPA	CENP-A|CenH3	MIM:117139|HGNC:HGNC:1851|Ensembl:ENSG00000115163|Vega:OTTHUMG00000097073	2p23.3	centromere protein A	protein-coding
10590	SCGN	CALBL|DJ501N12.8|SECRET|SEGN|setagin	MIM:609202|HGNC:HGNC:16941|Ensembl:ENSG00000079689|Vega:OTTHUMG00000014409	6p22.2	secretagogin, EF-hand calcium binding protein	protein-coding
10606	PAICS	ADE2|ADE2H1|AIRC|PAIS	MIM:172439|HGNC:HGNC:8587|Ensembl:ENSG00000128050|Vega:OTTHUMG00000160957	4q12	phosphoribosylaminoimidazole carboxylase and phosphoribosylaminoimidazolesuccinocarboxamide synthase	protein-coding
106182249	LUADT1	-	HGNC:HGNC:51845|Ensembl:ENSG00000196634	6q24.3	lung adenocarcinoma associated transcript 1	ncRNA
10630	PDPN	AGGRUS|GP36|GP40|Gp38|HT1A-1|OTS8|PA2.26|T1A|T1A-2|T1A2|TI1A	MIM:608863|HGNC:HGNC:29602|Ensembl:ENSG00000162493|Vega:OTTHUMG00000007912	1p36.21	podoplanin	protein-coding
10631	POSTN	OSF-2|OSF2|PDLPOSTN|PN	MIM:608777|HGNC:HGNC:16953|Ensembl:ENSG00000133110|Vega:OTTHUMG00000016751	13q13.3	periostin	protein-coding
10641	NPRL2	FFEVF2|NPR2|NPR2L|TUSC4	MIM:607072|HGNC:HGNC:24969|Ensembl:ENSG00000114388|Vega:OTTHUMG00000156864	3p21.31	NPR2-like, GATOR1 complex subunit	protein-coding
10642	IGF2BP1	CRD-BP|CRDBP|IMP-1|IMP1|VICKZ1|ZBP1	MIM:608288|HGNC:HGNC:28866|Ensembl:ENSG00000159217|Vega:OTTHUMG00000161173	17q21.32	insulin like growth factor 2 mRNA binding protein 1	protein-coding
10643	IGF2BP3	CT98|IMP-3|IMP3|KOC|KOC1|VICKZ3	MIM:608259|HGNC:HGNC:28868|Ensembl:ENSG00000136231|Vega:OTTHUMG00000128445	7p15.3	insulin like growth factor 2 mRNA binding protein 3	protein-coding
10657	KHDRBS1	Sam68|p62|p68	MIM:602489|HGNC:HGNC:18116|Ensembl:ENSG00000121774|Vega:OTTHUMG00000003921	1p35.2	KH RNA binding domain containing, signal transduction associated 1	protein-coding
10658	CELF1	BRUNOL2|CUG-BP|CUGBP|CUGBP1|EDEN-BP|NAB50|NAPOR|hNab50	MIM:601074|HGNC:HGNC:2549|Ensembl:ENSG00000149187|Vega:OTTHUMG00000166526	11p11.2	CUGBP, Elav-like family member 1	protein-coding
10663	CXCR6	BONZO|CD186|STRL33|TYMSTR	MIM:605163|HGNC:HGNC:16647|Ensembl:ENSG00000172215|Vega:OTTHUMG00000133448	3p21.31	C-X-C motif chemokine receptor 6	protein-coding
10664	CTCF	MRD21	MIM:604167|HGNC:HGNC:13723|Ensembl:ENSG00000102974|Vega:OTTHUMG00000137539	16q22.1	CCCTC-binding factor	protein-coding
10672	GNA13	G13	MIM:604406|HGNC:HGNC:4381|Ensembl:ENSG00000120063|Vega:OTTHUMG00000179316	17q24.1	G protein subunit alpha 13	protein-coding
1072	CFL1	CFL|HEL-S-15|cofilin	MIM:601442|HGNC:HGNC:1874|Ensembl:ENSG00000172757|Vega:OTTHUMG00000166602	11q13.1	cofilin 1	protein-coding
10725	NFAT5	NF-AT5|NFATL1|NFATZ|OREBP|TONEBP	MIM:604708|HGNC:HGNC:7774|Ensembl:ENSG00000102908|Vega:OTTHUMG00000137572	16q22.1	nuclear factor of activated T-cells 5	protein-coding
10738	RFPL3	-	MIM:605970|HGNC:HGNC:9980|Ensembl:ENSG00000128276|Vega:OTTHUMG00000030290	22q12.3	ret finger protein like 3	protein-coding
10761	PLAC1	CT92|OOSP2L	MIM:300296|HGNC:HGNC:9044|Ensembl:ENSG00000170965|Vega:OTTHUMG00000022457	Xq26.3	placenta specific 1	protein-coding
10763	NES	Nbla00170	MIM:600915|HGNC:HGNC:7756|Ensembl:ENSG00000132688|Vega:OTTHUMG00000034299	1q23.1	nestin	protein-coding
10765	KDM5B	CT31|JARID1B|PLU-1|PLU1|PPP1R98|PUT1|RBBP2H1A|RBP2-H1	MIM:605393|HGNC:HGNC:18039|Ensembl:ENSG00000117139|Vega:OTTHUMG00000041401	1q32.1	lysine demethylase 5B	protein-coding
1080	CFTR	ABC35|ABCC7|CF|CFTR/MRP|MRP7|TNR-CFTR|dJ760C5.1	MIM:602421|HGNC:HGNC:1884|Ensembl:ENSG00000001626|Vega:OTTHUMG00000023076	7q31.2	cystic fibrosis transmembrane conductance regulator	protein-coding
10801	2009-09-01	AF17q25|MSF|MSF1|NAPB|PNUTL4|SINT1|SeptD1	MIM:604061|HGNC:HGNC:7323|Ensembl:ENSG00000184640|Vega:OTTHUMG00000177327	17q25.3	septin 9	protein-coding
10803	CCR9	CC-CKR-9|CDw199|GPR-9-6|GPR28	MIM:604738|HGNC:HGNC:1610|Ensembl:ENSG00000173585|Vega:OTTHUMG00000133450	3p21.31	C-C motif chemokine receptor 9	protein-coding
1081	CGA	CG-ALPHA|FSHA|GPHA1|GPHa|HCG|LHA|TSHA	MIM:118850|HGNC:HGNC:1885|Ensembl:ENSG00000135346|Vega:OTTHUMG00000015161	6q14.3	glycoprotein hormones, alpha polypeptide	protein-coding
1082	CGB3	CGB|CGB5|CGB7|CGB8|hCGB	MIM:118860|HGNC:HGNC:1886|Ensembl:ENSG00000104827|Vega:OTTHUMG00000180605	19q13.33	chorionic gonadotropin beta subunit 3	protein-coding
1084	CEACAM3	CD66D|CEA|CGM1|W264|W282	MIM:609142|HGNC:HGNC:1815|Ensembl:ENSG00000170956|Vega:OTTHUMG00000150142	19q13.2	carcinoembryonic antigen related cell adhesion molecule 3	protein-coding
10848	PPP1R13L	IASPP|NKIP1|RAI|RAI4	MIM:607463|HGNC:HGNC:18838|Ensembl:ENSG00000104881|Vega:OTTHUMG00000181784	19q13.32	protein phosphatase 1 regulatory subunit 13 like	protein-coding
10849	CD3EAP	ASE-1|ASE1|CAST|PAF49	MIM:107325|HGNC:HGNC:24219|Ensembl:ENSG00000117877|Vega:OTTHUMG00000182120	19q13.32	CD3e molecule associated protein	protein-coding
10855	HPSE	HPA|HPA1|HPR1|HPSE1|HSE1	MIM:604724|HGNC:HGNC:5164|Ensembl:ENSG00000173083|Vega:OTTHUMG00000130425	4q21.23	heparanase	protein-coding
10857	PGRMC1	HPR6.6|MPR	MIM:300435|HGNC:HGNC:16090|Ensembl:ENSG00000101856|Vega:OTTHUMG00000022268	Xq24	progesterone receptor membrane component 1	protein-coding
10863	ADAM28	ADAM 28|MDC-L|MDCL|eMDC II|eMDCII	MIM:606188|HGNC:HGNC:206|Ensembl:ENSG00000042980|Vega:OTTHUMG00000163780	8p21.2	ADAM metallopeptidase domain 28	protein-coding
10874	NMU	-	MIM:605103|HGNC:HGNC:7859|Ensembl:ENSG00000109255|Vega:OTTHUMG00000102161	4q12	neuromedin U	protein-coding
10891	PPARGC1A	LEM6|PGC-1(alpha)|PGC-1alpha|PGC-1v|PGC1|PGC1A|PPARGC1	MIM:604517|HGNC:HGNC:9237|Ensembl:ENSG00000109819|Vega:OTTHUMG00000097747	4p15.2	PPARG coactivator 1 alpha	protein-coding
10894	LYVE1	CRSBP-1|HAR|LYVE-1|XLKD1	MIM:605702|HGNC:HGNC:14687|Ensembl:ENSG00000133800|Vega:OTTHUMG00000165713	11p15.4	lymphatic vessel endothelial hyaluronan receptor 1	protein-coding
10898	CPSF4	CPSF30|NAR|NEB-1|NEB1	MIM:603052|HGNC:HGNC:2327|Ensembl:ENSG00000160917|Vega:OTTHUMG00000154599	7q22.1	cleavage and polyadenylation specific factor 4	protein-coding
10919	EHMT2	BAT8|C6orf30|G9A|GAT8|KMT1C|NG36	MIM:604599|HGNC:HGNC:14129|Ensembl:ENSG00000204371|Vega:OTTHUMG00000031180	6p21.33	euchromatic histone lysine methyltransferase 2	protein-coding
10928	RALBP1	RIP1|RLIP1|RLIP76	MIM:605801|HGNC:HGNC:9841|Ensembl:ENSG00000017797|Vega:OTTHUMG00000131596	18p11.22	ralA binding protein 1	protein-coding
10935	PRDX3	AOP-1|AOP1|HBC189|MER5|PRO1748|SP-22|prx-III	MIM:604769|HGNC:HGNC:9354|Ensembl:ENSG00000165672|Vega:OTTHUMG00000019146	10q26.11	peroxiredoxin 3	protein-coding
10938	EHD1	H-PAST|HPAST1|PAST|PAST1	MIM:605888|HGNC:HGNC:3242|Ensembl:ENSG00000110047|Vega:OTTHUMG00000066832	11q13.1	EH domain containing 1	protein-coding
10950	BTG3	ANA|APRO4|TOB5|TOB55|TOFA	MIM:605674|HGNC:HGNC:1132|Ensembl:ENSG00000154640|Vega:OTTHUMG00000074501	21q21.1	BTG anti-proliferation factor 3	protein-coding
10970	CKAP4	CLIMP-63|ERGIC-63|p63	HGNC:HGNC:16991|Ensembl:ENSG00000136026|Vega:OTTHUMG00000170085	12q23.3	cytoskeleton associated protein 4	protein-coding
10971	YWHAQ	14-3-3|1C5|HS1	MIM:609009|HGNC:HGNC:12854|Ensembl:ENSG00000134308|Vega:OTTHUMG00000013848	2p25.1	tyrosine 3-monooxygenase/tryptophan 5-monooxygenase activation protein theta	protein-coding
10979	FERMT2	KIND2|MIG2|PLEKHC1|UNC112|UNC112B|mig-2	MIM:607746|HGNC:HGNC:15767|Ensembl:ENSG00000073712|Vega:OTTHUMG00000140309	14q22.1	fermitin family member 2	protein-coding
10988	METAP2	MAP2|MNPEP|p67eIF2	MIM:601870|HGNC:HGNC:16672|Ensembl:ENSG00000111142|Vega:OTTHUMG00000170280	12q22	methionyl aminopeptidase 2	protein-coding
11000	SLC27A3	ACSVL3|FATP3|VLCS-3	MIM:604193|HGNC:HGNC:10997|Ensembl:ENSG00000143554|Vega:OTTHUMG00000037155	1q21.3	solute carrier family 27 member 3	protein-coding
11009	IL24	C49A|FISP|IL10B|MDA7|MOB5|ST16	MIM:604136|HGNC:HGNC:11346|Ensembl:ENSG00000162892|Vega:OTTHUMG00000036459	1q32.1	interleukin 24	protein-coding
11010	GLIPR1	CRISP7|GLIPR|RTVP1	MIM:602692|HGNC:HGNC:17001|Ensembl:ENSG00000139278|Vega:OTTHUMG00000169757	12q21.2	GLI pathogenesis related 1	protein-coding
11012	KLK11	PRSS20|TLSP	MIM:604434|HGNC:HGNC:6359|Ensembl:ENSG00000167757|Vega:OTTHUMG00000182915	19q13.41	kallikrein related peptidase 11	protein-coding
11013	TMSB15A	TMSB15|TMSB15B|TMSL8|TMSNB|Tb15|TbNB	MIM:300939|HGNC:HGNC:30744|Ensembl:ENSG00000158164|Vega:OTTHUMG00000022054	Xq22.1	thymosin beta 15a	protein-coding
1103	CHAT	CHOACTASE|CMS1A|CMS1A2|CMS6	MIM:118490|HGNC:HGNC:1912|Ensembl:ENSG00000070748|Vega:OTTHUMG00000018198	10q11.23	choline O-acetyltransferase	protein-coding
11031	RAB31	Rab22B	MIM:605694|HGNC:HGNC:9771|Ensembl:ENSG00000168461|Vega:OTTHUMG00000178513	18p11.22	RAB31, member RAS oncogene family	protein-coding
11035	RIPK3	RIP3	MIM:605817|HGNC:HGNC:10021|Ensembl:ENSG00000129465|Vega:OTTHUMG00000029349	14q12	receptor interacting serine/threonine kinase 3	protein-coding
11063	SOX30	-	MIM:606698|HGNC:HGNC:30635|Ensembl:ENSG00000039600|Vega:OTTHUMG00000130247	5q33.3	SRY-box 30	protein-coding
11065	UBE2C	UBCH10|dJ447F3.2	MIM:605574|HGNC:HGNC:15937|Ensembl:ENSG00000175063|Vega:OTTHUMG00000033038	20q13.12	ubiquitin conjugating enzyme E2 C	protein-coding
11074	TRIM31	C6orf13|HCG1|HCGI|RNF	MIM:609316|HGNC:HGNC:16289|Ensembl:ENSG00000204616|Vega:OTTHUMG00000031064	6p22.1	tripartite motif containing 31	protein-coding
1108	CHD4	CHD-4|Mi-2b|Mi2-BETA|SIHIWES	MIM:603277|HGNC:HGNC:1919|Ensembl:ENSG00000111642|Vega:OTTHUMG00000169164	12p13.31	chromodomain helicase DNA binding protein 4	protein-coding
11080	DNAJB4	DNAJW|DjB4|HLJ1	MIM:611327|HGNC:HGNC:14886|Ensembl:ENSG00000162616|Vega:OTTHUMG00000040905	1p31.1	DnaJ heat shock protein family (Hsp40) member B4	protein-coding
11082	ESM1	endocan	MIM:601521|HGNC:HGNC:3466|Ensembl:ENSG00000164283|Vega:OTTHUMG00000097010	5q11.2	endothelial cell specific molecule 1	protein-coding
11107	PRDM5	BCS2|PFM2	MIM:614161|HGNC:HGNC:9349|Ensembl:ENSG00000138738|Vega:OTTHUMG00000132970	4q27	PR/SET domain 5	protein-coding
1111	CHEK1	CHK1	MIM:603078|HGNC:HGNC:1925|Ensembl:ENSG00000149554|Vega:OTTHUMG00000165853	11q24.2	checkpoint kinase 1	protein-coding
11116	FGFR1OP	FOP	MIM:605392|HGNC:HGNC:17012|Ensembl:ENSG00000213066|Vega:OTTHUMG00000016011	6q27	FGFR1 oncogene partner	protein-coding
1113	CHGA	CGA	MIM:118910|HGNC:HGNC:1929|Ensembl:ENSG00000100604|Vega:OTTHUMG00000171225	14q32.12	chromogranin A	protein-coding
11145	PLA2G16	AdPLA|H-REV107-1|HRASLS3|HREV107|HREV107-1|HREV107-3|HRSL3	MIM:613867|HGNC:HGNC:17825|Ensembl:ENSG00000176485|Vega:OTTHUMG00000167852	11q12.3-q13.1	phospholipase A2 group XVI	protein-coding
11156	PTP4A3	PRL-3|PRL-R|PRL3	MIM:606449|HGNC:HGNC:9636|Ensembl:ENSG00000184489|Vega:OTTHUMG00000164490	8q24.3	protein tyrosine phosphatase type IVA, member 3	protein-coding
1116	CHI3L1	ASRT7|CGP-39|GP-39|GP39|HC-gp39|HCGP-3P|YKL-40|YKL40|YYL-40|hCGP-39	MIM:601525|HGNC:HGNC:1932|Ensembl:ENSG00000133048|Vega:OTTHUMG00000042122	1q32.1	chitinase 3 like 1	protein-coding
11162	NUDT6	ASFGF2|FGF-AS|FGF2AS|GFG-1|GFG1	MIM:606261|HGNC:HGNC:8053|Ensembl:ENSG00000170917|Vega:OTTHUMG00000039507	4q28.1	nudix hydrolase 6	protein-coding
11167	FSTL1	FRP|FSL1|MIR198|OCC-1|OCC1|tsc36	MIM:605547|HGNC:HGNC:3972|Ensembl:ENSG00000163430|Vega:OTTHUMG00000159440	3q13.33	follistatin like 1	protein-coding
11178	LZTS1	F37|FEZ1	MIM:606551|HGNC:HGNC:13861|Ensembl:ENSG00000061337|Vega:OTTHUMG00000097027	8p21.3	leucine zipper tumor suppressor 1	protein-coding
11186	RASSF1	123F2|NORE2A|RASSF1A|RDA32|REH3P21	MIM:605082|HGNC:HGNC:9882|Ensembl:ENSG00000068028|Vega:OTTHUMG00000149958	3p21.31	Ras association domain family member 1	protein-coding
1119	CHKA	CHK|CK|CKI|EK	MIM:118491|HGNC:HGNC:1937|Ensembl:ENSG00000110721|Vega:OTTHUMG00000167424	11q13.2	choline kinase alpha	protein-coding
11197	WIF1	WIF-1	MIM:605186|HGNC:HGNC:18081|Ensembl:ENSG00000156076|Vega:OTTHUMG00000168832	12q14.3	WNT inhibitory factor 1	protein-coding
11200	CHEK2	CDS1|CHK2|HuCds1|LFS2|PP1425|RAD53|hCds1	MIM:604373|HGNC:HGNC:16627|Ensembl:ENSG00000183765|Vega:OTTHUMG00000151023	22q12.1	checkpoint kinase 2	protein-coding
11202	KLK8	HNP|NP|NRPN|PRSS19|TADG14	MIM:605644|HGNC:HGNC:6369|Ensembl:ENSG00000129455|Vega:OTTHUMG00000183086	19q13.41	kallikrein related peptidase 8	protein-coding
11228	RASSF8	C12orf2|HOJ1	MIM:608231|HGNC:HGNC:13232|Ensembl:ENSG00000123094|Vega:OTTHUMG00000169087	12p12.1	Ras association domain family member 8	protein-coding
112398	EGLN2	EIT6|HIF-PH1|HIFPH1|HPH-1|HPH-3|PHD1	MIM:606424|HGNC:HGNC:14660|Ensembl:ENSG00000269858|Vega:OTTHUMG00000182703	19q13.2	egl-9 family hypoxia inducible factor 2	protein-coding
112399	EGLN3	HIFP4H3|HIFPH3|PHD3	MIM:606426|HGNC:HGNC:14661|Ensembl:ENSG00000129521|Vega:OTTHUMG00000029498	14q13.1	egl-9 family hypoxia inducible factor 3	protein-coding
112464	PRKCDBP	CAVIN3|HSRBC|SRBC|cavin-3	HGNC:HGNC:9400|Ensembl:ENSG00000170955|Vega:OTTHUMG00000133378	11p15.4	protein kinase C delta binding protein	protein-coding
112616	CMTM7	CKLFSF7	MIM:607890|HGNC:HGNC:19178|Ensembl:ENSG00000153551|Vega:OTTHUMG00000155869	3p22.3	CKLF like MARVEL transmembrane domain containing 7	protein-coding
112744	IL17F	CANDF6|IL-17F|ML-1|ML1	MIM:606496|HGNC:HGNC:16404|Ensembl:ENSG00000112116|Vega:OTTHUMG00000014845	6p12.2	interleukin 17F	protein-coding
11279	KLF8	BKLF3|ZNF741	MIM:300286|HGNC:HGNC:6351|Ensembl:ENSG00000102349|Vega:OTTHUMG00000021666	Xp11.21	Kruppel like factor 8	protein-coding
1129	CHRM2	HM2	MIM:118493|HGNC:HGNC:1951|Ensembl:ENSG00000181072|Vega:OTTHUMG00000155658	7q33	cholinergic receptor muscarinic 2	protein-coding
1131	CHRM3	EGBRS|HM3|PBS	MIM:118494|HGNC:HGNC:1952|Ensembl:ENSG00000133019|Vega:OTTHUMG00000039649	1q43	cholinergic receptor muscarinic 3	protein-coding
113130	CDCA5	SORORIN	MIM:609374|HGNC:HGNC:14626|Ensembl:ENSG00000146670|Vega:OTTHUMG00000150420	11q13.1	cell division cycle associated 5	protein-coding
11315	PARK7	DJ-1|DJ1|HEL-S-67p	MIM:602533|HGNC:HGNC:16369|Ensembl:ENSG00000116288|Vega:OTTHUMG00000001210	1p36.23	Parkinsonism associated deglycase	protein-coding
11326	VSIG4	CRIg|Z39IG	MIM:300353|HGNC:HGNC:17032|Ensembl:ENSG00000155659|Vega:OTTHUMG00000021727	Xq12	V-set and immunoglobulin domain containing 4	protein-coding
11334	TUSC2	C3orf11|FUS1|PAP|PDAP2	MIM:607052|HGNC:HGNC:17034|Ensembl:ENSG00000114383|Vega:OTTHUMG00000156877	3p21.31	tumor suppressor candidate 2	protein-coding
11335	CBX3	HECH|HP1-GAMMA|HP1Hs-gamma	MIM:604477|HGNC:HGNC:1553|Ensembl:ENSG00000122565|Vega:OTTHUMG00000022911	7p15.2	chromobox 3	protein-coding
11338	U2AF2	U2AF65	MIM:191318|HGNC:HGNC:23156|Ensembl:ENSG00000063244|Vega:OTTHUMG00000180908	19q13.42	U2 small nuclear RNA auxiliary factor 2	protein-coding
11339	OIP5	5730547N13Rik|CT86|LINT-25|MIS18B|MIS18beta|hMIS18beta	MIM:606020|HGNC:HGNC:20300|Ensembl:ENSG00000104147|Vega:OTTHUMG00000130251	15q15.1	Opa interacting protein 5	protein-coding
1134	CHRNA1	ACHRA|ACHRD|CHRNA|CMS1A|CMS1B|CMS2A|FCCMS|SCCMS	MIM:100690|HGNC:HGNC:1955|Ensembl:ENSG00000138435|Vega:OTTHUMG00000132357	2q31.1	cholinergic receptor nicotinic alpha 1 subunit	protein-coding
1136	CHRNA3	LNCR2|NACHRA3|PAOD2	MIM:118503|HGNC:HGNC:1957|Ensembl:ENSG00000080644|Vega:OTTHUMG00000143863	15q25.1	cholinergic receptor nicotinic alpha 3 subunit	protein-coding
1137	CHRNA4	BFNC|EBN|EBN1|NACHR|NACHRA4|NACRA4	MIM:118504|HGNC:HGNC:1958|Ensembl:ENSG00000101204|Vega:OTTHUMG00000033080	20q13.33	cholinergic receptor nicotinic alpha 4 subunit	protein-coding
1138	CHRNA5	LNCR2	MIM:118505|HGNC:HGNC:1959|Ensembl:ENSG00000169684|Vega:OTTHUMG00000143858	15q25.1	cholinergic receptor nicotinic alpha 5 subunit	protein-coding
1139	CHRNA7	CHRNA7-2|NACHRA7	MIM:118511|HGNC:HGNC:1960|Ensembl:ENSG00000175344|Vega:OTTHUMG00000129285	15q13.3	cholinergic receptor nicotinic alpha 7 subunit	protein-coding
1140	CHRNB1	ACHRB|CHRNB|CMS1D|CMS2A|CMS2C|SCCMS	MIM:100710|HGNC:HGNC:1961|Ensembl:ENSG00000170175|Vega:OTTHUMG00000108139	17p13.1	cholinergic receptor nicotinic beta 1 subunit	protein-coding
114049	WBSCR22	HASJ4442|HUSSY-3|MERM1|PP3381|WBMT	MIM:615733|HGNC:HGNC:16405|Ensembl:ENSG00000071462|Vega:OTTHUMG00000023306	7q11.23	Williams-Beuren syndrome chromosome region 22	protein-coding
114134	SLC2A13	HMIT	MIM:611036|HGNC:HGNC:15956|Ensembl:ENSG00000151229|Vega:OTTHUMG00000059743	12q12	solute carrier family 2 member 13	protein-coding
1142	CHRNB3	-	MIM:118508|HGNC:HGNC:1963|Ensembl:ENSG00000147432|Vega:OTTHUMG00000165262	8p11.21	cholinergic receptor nicotinic beta 3 subunit	protein-coding
1143	CHRNB4	-	MIM:118509|HGNC:HGNC:1964|Ensembl:ENSG00000117971|Vega:OTTHUMG00000143860	15q25.1	cholinergic receptor nicotinic beta 4 subunit	protein-coding
114757	CYGB	HGB|STAP	MIM:608759|HGNC:HGNC:16505|Ensembl:ENSG00000161544|Vega:OTTHUMG00000180289	17q25.1	cytoglobin	protein-coding
114783	LMTK3	LMR3|PPP1R101|TYKLM3	HGNC:HGNC:19295|Ensembl:ENSG00000142235|Vega:OTTHUMG00000183312	19q13.33	lemur tyrosine kinase 3	protein-coding
114790	STK11IP	LIP1|LKB1IP|STK11IP1	MIM:607172|HGNC:HGNC:19184|Ensembl:ENSG00000144589|Vega:OTTHUMG00000059239	2q35	serine/threonine kinase 11 interacting protein	protein-coding
114879	OSBPL5	OBPH1|ORP5	MIM:606733|HGNC:HGNC:16392|Ensembl:ENSG00000021762|Vega:OTTHUMG00000011702	11p15.4	oxysterol binding protein like 5	protein-coding
115761	ARL11	ARLTS1	MIM:609351|HGNC:HGNC:24046|Ensembl:ENSG00000152213|Vega:OTTHUMG00000016919	13q14.2	ADP ribosylation factor like GTPase 11	protein-coding
115908	CTHRC1	-	MIM:610635|HGNC:HGNC:18831|Ensembl:ENSG00000164932|Vega:OTTHUMG00000164887	8q22.3	collagen triple helix repeat containing 1	protein-coding
116	ADCYAP1	PACAP	MIM:102980|HGNC:HGNC:241|Ensembl:ENSG00000141433|Vega:OTTHUMG00000131479	18p11.32	adenylate cyclase activating polypeptide 1	protein-coding
116071	BATF2	SARI	MIM:614983|HGNC:HGNC:25163|Ensembl:ENSG00000168062|Vega:OTTHUMG00000165633	11q13.1	basic leucine zipper ATF-like transcription factor 2	protein-coding
116113	FOXP4	hFKHLA	MIM:608924|HGNC:HGNC:20842|Ensembl:ENSG00000137166|Vega:OTTHUMG00000014679	6p21.1	forkhead box P4	protein-coding
116154	PHACTR3	C20orf101|H17739|PPP1R123|SCAPIN1|SCAPININ	MIM:608725|HGNC:HGNC:15833|Ensembl:ENSG00000087495|Vega:OTTHUMG00000032869	20q13.32-q13.33	phosphatase and actin regulator 3	protein-coding
116448	OLIG1	BHLHB6|BHLHE21	MIM:606385|HGNC:HGNC:16983|Ensembl:ENSG00000184221|Vega:OTTHUMG00000065064	21q22.11	oligodendrocyte transcription factor 1	protein-coding
116832	RPL39L	RPL39L1	MIM:607547|HGNC:HGNC:17094|Ensembl:ENSG00000163923|Vega:OTTHUMG00000156465	3q27.3	ribosomal protein L39 like	protein-coding
116835	HSPA12B	C20orf60	MIM:610702|HGNC:HGNC:16193|Ensembl:ENSG00000132622|Vega:OTTHUMG00000031755	20p13	heat shock protein family A (Hsp70) member 12B	protein-coding
116841	SNAP47	C1orf142|ESFI5812|HEL-S-290|HEL170|SNAP-47|SVAP1	HGNC:HGNC:30669|Ensembl:ENSG00000143740|Vega:OTTHUMG00000037697	1q42.13	synaptosome associated protein 47	protein-coding
116844	LRG1	HMFT1766|LRG	MIM:611289|HGNC:HGNC:29480|Ensembl:ENSG00000171236|Vega:OTTHUMG00000182010	19p13.3	leucine rich alpha-2-glycoprotein 1	protein-coding
117	ADCYAP1R1	PAC1|PAC1R|PACAPR|PACAPRI	MIM:102981|HGNC:HGNC:242|Ensembl:ENSG00000078549|Vega:OTTHUMG00000023884	7p14.3	ADCYAP receptor type I	protein-coding
117145	THEM4	CTMP	MIM:606388|HGNC:HGNC:17947|Ensembl:ENSG00000159445|Vega:OTTHUMG00000013049	1q21.3	thioesterase superfamily member 4	protein-coding
117156	SCGB3A2	LU103|PNSP1|UGRP1|pnSP-1	MIM:606531|HGNC:HGNC:18391|Ensembl:ENSG00000164265|Vega:OTTHUMG00000129729	5q32	secretoglobin family 3A member 2	protein-coding
117159	DCD	AIDD|DCD-1|DSEP|HCAP|PIF	MIM:606634|HGNC:HGNC:14669|Ensembl:ENSG00000161634|Vega:OTTHUMG00000169937	12q13.2	dermcidin	protein-coding
1191	CLU	AAG4|APO-J|APOJ|CLI|CLU1|CLU2|KUB1|NA1/NA2|SGP-2|SGP2|SP-40|TRPM-2|TRPM2	MIM:185430|HGNC:HGNC:2095|Ensembl:ENSG00000120885|Vega:OTTHUMG00000102114	8p21.1	clusterin	protein-coding
12	SERPINA3	AACT|ACT|GIG24|GIG25	MIM:107280|HGNC:HGNC:16|Ensembl:ENSG00000196136|Ensembl:ENSG00000273259|Vega:OTTHUMG00000029851	14q32.13	serpin family A member 3	protein-coding
121504	HIST4H4	H4/p	MIM:615069|HGNC:HGNC:20510|Ensembl:ENSG00000197837|Vega:OTTHUMG00000168735	12p12.3	histone cluster 4 H4	protein-coding
1230	CCR1	CD191|CKR-1|CKR1|CMKBR1|HM145|MIP1aR|SCYAR1	MIM:601159|HGNC:HGNC:1602|Ensembl:ENSG00000163823|Vega:OTTHUMG00000133451	3p21.31	C-C motif chemokine receptor 1	protein-coding
1234	CCR5	CC-CKR-5|CCCKR5|CCR-5|CD195|CKR-5|CKR5|CMKBR5|IDDM22	MIM:601373|HGNC:HGNC:1606|Ensembl:ENSG00000160791|Vega:OTTHUMG00000133481	3p21.31	C-C motif chemokine receptor 5 (gene/pseudogene)	protein-coding
1235	CCR6	BN-1|C-C CKR-6|CC-CKR-6|CCR-6|CD196|CKR-L3|CKRL3|CMKBR6|DCR2|DRY6|GPR29|GPRCY4|STRL22	MIM:601835|HGNC:HGNC:1607|Ensembl:ENSG00000112486|Vega:OTTHUMG00000016015	6q27	C-C motif chemokine receptor 6	protein-coding
1236	CCR7	BLR2|CC-CKR-7|CCR-7|CD197|CDw197|CMKBR7|EBI1	MIM:600242|HGNC:HGNC:1608|Ensembl:ENSG00000126353|Vega:OTTHUMG00000133375	17q21.2	C-C motif chemokine receptor 7	protein-coding
123688	HYKK	AGPHD1	MIM:614681|HGNC:HGNC:34403|Ensembl:ENSG00000188266|Vega:OTTHUMG00000177204	15q25.1	hydroxylysine kinase	protein-coding
1244	ABCC2	ABC30|CMOAT|DJS|MRP2|cMRP	MIM:601107|HGNC:HGNC:53|Ensembl:ENSG00000023839|Vega:OTTHUMG00000018895	10q24.2	ATP binding cassette subfamily C member 2	protein-coding
124976	SPNS2	-	MIM:612584|HGNC:HGNC:26992|Ensembl:ENSG00000183018|Vega:OTTHUMG00000177739	17p13.2	sphingolipid transporter 2	protein-coding
125	ADH1B	ADH2|HEL-S-117	MIM:103720|HGNC:HGNC:250|Ensembl:ENSG00000196616|Vega:OTTHUMG00000161413	4q23	alcohol dehydrogenase 1B (class I), beta polypeptide	protein-coding
126	ADH1C	ADH3	MIM:103730|HGNC:HGNC:251|Ensembl:ENSG00000248144|Vega:OTTHUMG00000161422	4q23	alcohol dehydrogenase 1C (class I), gamma polypeptide	protein-coding
126382	NR2C2AP	TRA16	MIM:608719|HGNC:HGNC:30763|Ensembl:ENSG00000184162|Vega:OTTHUMG00000169225	19p13.11	nuclear receptor 2C2 associated protein	protein-coding
1269	CNR2	CB-2|CB2|CX5	MIM:605051|HGNC:HGNC:2160|Ensembl:ENSG00000188822|Vega:OTTHUMG00000013892	1p36.11	cannabinoid receptor 2	protein-coding
1272	CNTN1	F3|GP135|MYPCN	MIM:600016|HGNC:HGNC:2171|Ensembl:ENSG00000018236|Vega:OTTHUMG00000169362	12q12	contactin 1	protein-coding
1277	COL1A1	EDSC|OI1|OI2|OI3|OI4	MIM:120150|HGNC:HGNC:2197|Ensembl:ENSG00000108821|Vega:OTTHUMG00000148674	17q21.33	collagen type I alpha 1 chain	protein-coding
128	ADH5	ADH-3|ADHX|FALDH|FDH|GSH-FDH|GSNOR|HEL-S-60p	MIM:103710|HGNC:HGNC:253|Ensembl:ENSG00000197894|Vega:OTTHUMG00000161230	4q23	alcohol dehydrogenase 5 (class III), chi polypeptide	protein-coding
128209	KLF17	ZNF393|Zfp393	MIM:609602|HGNC:HGNC:18830|Ensembl:ENSG00000171872|Vega:OTTHUMG00000009664	1p34.1	Kruppel like factor 17	protein-coding
128239	IQGAP3	-	HGNC:HGNC:20669|Ensembl:ENSG00000183856|Vega:OTTHUMG00000033114	1q22	IQ motif containing GTPase activating protein 3	protein-coding
1285	COL4A3	-	MIM:120070|HGNC:HGNC:2204|Ensembl:ENSG00000169031|Vega:OTTHUMG00000149891	2q36.3	collagen type IV alpha 3 chain	protein-coding
1286	COL4A4	CA44	MIM:120131|HGNC:HGNC:2206|Ensembl:ENSG00000081052|Vega:OTTHUMG00000149892	2q36.3	collagen type IV alpha 4 chain	protein-coding
128602	C20orf85	LLC1|bA196N14.1	HGNC:HGNC:16216|Ensembl:ENSG00000124237|Vega:OTTHUMG00000032836	20q13.32	chromosome 20 open reading frame 85	protein-coding
1287	COL4A5	ASLN|ATS|CA54	MIM:303630|HGNC:HGNC:2207|Ensembl:ENSG00000188153|Vega:OTTHUMG00000022182	Xq22.3	collagen type IV alpha 5 chain	protein-coding
1300	COL10A1	-	MIM:120110|HGNC:HGNC:2185|Ensembl:ENSG00000123500|Vega:OTTHUMG00000015426	6q22.1	collagen type X alpha 1 chain	protein-coding
1312	COMT	HEL-S-98n	MIM:116790|HGNC:HGNC:2228|Ensembl:ENSG00000093010|Vega:OTTHUMG00000150529	22q11.21	catechol-O-methyltransferase	protein-coding
1316	KLF6	BCD1|CBA1|COPEB|CPBP|GBF|PAC1|ST12|ZF9	MIM:602053|HGNC:HGNC:2235|Ensembl:ENSG00000067082|Vega:OTTHUMG00000017567	10p15.2	Kruppel like factor 6	protein-coding
1317	SLC31A1	COPT1|CTR1	MIM:603085|HGNC:HGNC:11016|Ensembl:ENSG00000136868|Vega:OTTHUMG00000020519	9q32	solute carrier family 31 member 1	protein-coding
1326	MAP3K8	AURA2|COT|EST|ESTF|MEKK8|TPL2|Tpl-2|c-COT	MIM:191195|HGNC:HGNC:6860|Ensembl:ENSG00000107968|Vega:OTTHUMG00000017889	10p11.23	mitogen-activated protein kinase kinase kinase 8	protein-coding
133482	SLCO6A1	CT48|GST|OATP-I|OATP6A1|OATPY	MIM:613365|HGNC:HGNC:23613|Ensembl:ENSG00000205359|Vega:OTTHUMG00000162759	5q21.1	solute carrier organic anion transporter family member 6A1	protein-coding
133522	PPARGC1B	ERRL1|PERC|PGC-1(beta)|PGC1B	MIM:608886|HGNC:HGNC:30022|Ensembl:ENSG00000155846|Vega:OTTHUMG00000130055	5q32	PPARG coactivator 1 beta	protein-coding
135228	CD109	CPAMD7|p180|r150	MIM:608859|HGNC:HGNC:21685|Ensembl:ENSG00000156535|Vega:OTTHUMG00000015040	6q13	CD109 molecule	protein-coding
1361	CPB2	CPU|PCPB|TAFI	MIM:603101|HGNC:HGNC:2300|Ensembl:ENSG00000080618|Vega:OTTHUMG00000016867	13q14.13	carboxypeptidase B2	protein-coding
1363	CPE	CPH	MIM:114855|HGNC:HGNC:2303|Ensembl:ENSG00000109472|Vega:OTTHUMG00000150252	4q32.3	carboxypeptidase E	protein-coding
1364	CLDN4	CPE-R|CPER|CPETR|CPETR1|WBSCR8|hCPE-R	MIM:602909|HGNC:HGNC:2046|Ensembl:ENSG00000189143|Vega:OTTHUMG00000023425	7q11.23	claudin 4	protein-coding
1365	CLDN3	C7orf1|CPE-R2|CPETR2|HRVP1|RVP1	MIM:602910|HGNC:HGNC:2045|Ensembl:ENSG00000165215|Vega:OTTHUMG00000023424	7q11.23	claudin 3	protein-coding
1366	CLDN7	CEPTRL2|CLDN-7|CPETRL2|Hs.84359|claudin-1	MIM:609131|HGNC:HGNC:2049|Ensembl:ENSG00000181885|Vega:OTTHUMG00000178005	17p13.1	claudin 7	protein-coding
1378	CR1	C3BR|C4BR|CD35|KN	MIM:120620|HGNC:HGNC:2334|Ensembl:ENSG00000203710|Vega:OTTHUMG00000036311	1q32.2	complement C3b/C4b receptor 1 (Knops blood group)	protein-coding
1381	CRABP1	CRABP|CRABP-I|CRABPI|RBP5	MIM:180230|HGNC:HGNC:2338|Ensembl:ENSG00000166426|Vega:OTTHUMG00000143862	15q25.1	cellular retinoic acid binding protein 1	protein-coding
1382	CRABP2	CRABP-II|RBP6	MIM:180231|HGNC:HGNC:2339|Ensembl:ENSG00000143320|Vega:OTTHUMG00000041300	1q23.1	cellular retinoic acid binding protein 2	protein-coding
1385	CREB1	CREB|CREB-1	MIM:123810|HGNC:HGNC:2345|Ensembl:ENSG00000118260|Vega:OTTHUMG00000132936	2q33.3	cAMP responsive element binding protein 1	protein-coding
1386	ATF2	CRE-BP1|CREB-2|CREB2|HB16|TREB7	MIM:123811|HGNC:HGNC:784|Ensembl:ENSG00000115966|Vega:OTTHUMG00000132424	2q31.1	activating transcription factor 2	protein-coding
1387	CREBBP	CBP|KAT3A|RSTS	MIM:600140|HGNC:HGNC:2348|Ensembl:ENSG00000005339|Vega:OTTHUMG00000129431	16p13.3	CREB binding protein	protein-coding
1398	CRK	CRKII|p38	MIM:164762|HGNC:HGNC:2362|Ensembl:ENSG00000167193|Vega:OTTHUMG00000090317	17p13.3	CRK proto-oncogene, adaptor protein	protein-coding
1399	CRKL	-	MIM:602007|HGNC:HGNC:2363|Ensembl:ENSG00000099942|Vega:OTTHUMG00000150807	22q11.21	CRK like proto-oncogene, adaptor protein	protein-coding
1400	CRMP1	CRMP-1|DPYSL1|DRP-1|DRP1|ULIP-3	MIM:602462|HGNC:HGNC:2365|Ensembl:ENSG00000072832|Vega:OTTHUMG00000125489	4p16.2	collapsin response mediator protein 1	protein-coding
1401	CRP	PTX1	MIM:123260|HGNC:HGNC:2367|Ensembl:ENSG00000132693|Vega:OTTHUMG00000035344	1q23.2	C-reactive protein	protein-coding
140628	GATA5	GATAS|bB379O24.1	MIM:611496|HGNC:HGNC:15802|Ensembl:ENSG00000130700|Vega:OTTHUMG00000032919	20q13.33	GATA binding protein 5	protein-coding
140690	CTCFL	BORIS|CT27|CTCF-T|HMGB1L1|dJ579F20.2	MIM:607022|HGNC:HGNC:16234|Ensembl:ENSG00000124092|Vega:OTTHUMG00000032829	20q13.31	CCCTC-binding factor like	protein-coding
140809	SRXN1	C20orf139|Npn3|SRX|SRX1	HGNC:HGNC:16132|Ensembl:ENSG00000271303|Vega:OTTHUMG00000031644	20p13	sulfiredoxin 1	protein-coding
1410	CRYAB	CMD1II|CRYA2|CTPP2|CTRCT16|HEL-S-101|HSPB5|MFM2	MIM:123590|HGNC:HGNC:2389|Ensembl:ENSG00000109846|Vega:OTTHUMG00000166885	11q23.1	crystallin alpha B	protein-coding
142	PARP1	ADPRT|ADPRT 1|ADPRT1|ARTD1|PARP|PARP-1|PPOL|pADPRT-1	MIM:173870|HGNC:HGNC:270|Ensembl:ENSG00000143799|Vega:OTTHUMG00000037556	1q42.12	poly(ADP-ribose) polymerase 1	protein-coding
143187	VTI1A	MMDS3|MVti1|VTI1RP2|Vti1-rp2	MIM:614316|HGNC:HGNC:17792|Ensembl:ENSG00000151532|Vega:OTTHUMG00000019063	10q25.2	vesicle transport through interaction with t-SNAREs 1A	protein-coding
1432	MAPK14	CSBP|CSBP1|CSBP2|CSPB1|EXIP|Mxi2|PRKM14|PRKM15|RK|SAPK2A|p38|p38ALPHA	MIM:600289|HGNC:HGNC:6876|Ensembl:ENSG00000112062|Vega:OTTHUMG00000159806	6p21.31	mitogen-activated protein kinase 14	protein-coding
143384	CACUL1	C10orf46|CAC1	HGNC:HGNC:23727|Ensembl:ENSG00000151893|Vega:OTTHUMG00000019138	10q26.11	CDK2 associated cullin domain 1	protein-coding
1435	CSF1	CSF-1|MCSF	MIM:120420|HGNC:HGNC:2432|Ensembl:ENSG00000184371|Vega:OTTHUMG00000011646	1p13.3	colony stimulating factor 1	protein-coding
1436	CSF1R	C-FMS|CD115|CSF-1R|CSFR|FIM2|FMS|HDLS|M-CSF-R	MIM:164770|HGNC:HGNC:2433|Ensembl:ENSG00000182578|Vega:OTTHUMG00000130050	5q32	colony stimulating factor 1 receptor	protein-coding
1437	CSF2	GMCSF	MIM:138960|HGNC:HGNC:2434|Ensembl:ENSG00000164400|Vega:OTTHUMG00000059637	5q31.1	colony stimulating factor 2	protein-coding
1440	CSF3	C17orf33|CSF3OS|GCSF	MIM:138970|HGNC:HGNC:2438|Ensembl:ENSG00000108342|Vega:OTTHUMG00000133247	17q21.1	colony stimulating factor 3	protein-coding
1452	CSNK1A1	CK1|CK1a|CKIa|HEL-S-77p|HLCDGP1|PRO2975	MIM:600505|HGNC:HGNC:2451|Ensembl:ENSG00000113712|Vega:OTTHUMG00000163463	5q32	casein kinase 1 alpha 1	protein-coding
1457	CSNK2A1	CK2A1|CKII|CSNK2A3|OCNDS	MIM:115440|HGNC:HGNC:2457|Ensembl:ENSG00000101266|Vega:OTTHUMG00000031636	20p13	casein kinase 2 alpha 1	protein-coding
1462	VCAN	CSPG2|ERVR|GHAP|PG-M|WGN|WGN1	MIM:118661|HGNC:HGNC:2464|Ensembl:ENSG00000038427|Vega:OTTHUMG00000131321	5q14.2-q14.3	versican	protein-coding
1471	CST3	ARMD11|HEL-S-2	MIM:604312|HGNC:HGNC:2475|Ensembl:ENSG00000101439|Vega:OTTHUMG00000032080	20p11.21	cystatin C	protein-coding
1475	CSTA	AREI|PSS4|STF1|STFA	MIM:184600|HGNC:HGNC:2481|Ensembl:ENSG00000121552|Vega:OTTHUMG00000159488	3q21.1	cystatin A	protein-coding
1476	CSTB	CPI-B|CST6|EPM1|EPM1A|PME|STFB|ULD	MIM:601145|HGNC:HGNC:2482|Ensembl:ENSG00000160213|Vega:OTTHUMG00000086886	21q22.3	cystatin B	protein-coding
1485	CTAG1B	CT6.1|CTAG|CTAG1|ESO1|LAGE-2|LAGE2B|NY-ESO-1	MIM:300156|HGNC:HGNC:2491|Ensembl:ENSG00000184033|Vega:OTTHUMG00000024232	Xq28	cancer/testis antigen 1B	protein-coding
1490	CTGF	CCN2|HCS24|IGFBP8|NOV2	MIM:121009|HGNC:HGNC:2500|Ensembl:ENSG00000118523|Vega:OTTHUMG00000015573	6q23.2	connective tissue growth factor	protein-coding
149233	IL23R	-	MIM:607562|HGNC:HGNC:19100|Ensembl:ENSG00000162594|Vega:OTTHUMG00000009092	1p31.3	interleukin 23 receptor	protein-coding
1493	CTLA4	ALPS5|CD|CD152|CELIAC3|CTLA-4|GRD4|GSE|IDDM12	MIM:123890|HGNC:HGNC:2505|Ensembl:ENSG00000163599|Vega:OTTHUMG00000132877	2q33.2	cytotoxic T-lymphocyte associated protein 4	protein-coding
1499	CTNNB1	CTNNB|MRD19|armadillo	MIM:116806|HGNC:HGNC:2514|Ensembl:ENSG00000168036|Vega:OTTHUMG00000131393	3p22.1	catenin beta 1	protein-coding
1500	CTNND1	CAS|CTNND|P120CAS|P120CTN|p120|p120(CAS)|p120(CTN)	MIM:601045|HGNC:HGNC:2515|Ensembl:ENSG00000198561|Vega:OTTHUMG00000167272	11q12.1	catenin delta 1	protein-coding
1501	CTNND2	GT24|NPRAP	MIM:604275|HGNC:HGNC:2516|Ensembl:ENSG00000169862|Vega:OTTHUMG00000090511	5p15.2	catenin delta 2	protein-coding
150280	HORMAD2	CT46.2	HGNC:HGNC:28383|Ensembl:ENSG00000176635|Vega:OTTHUMG00000150881	22q12.2	HORMA domain containing 2	protein-coding
1508	CTSB	APPS|CPSB	MIM:116810|HGNC:HGNC:2527|Ensembl:ENSG00000164733|Vega:OTTHUMG00000090799	8p23.1	cathepsin B	protein-coding
1509	CTSD	CLN10|CPSD|HEL-S-130P	MIM:116840|HGNC:HGNC:2529|Ensembl:ENSG00000117984|Vega:OTTHUMG00000044760	11p15.5	cathepsin D	protein-coding
1513	CTSK	CTS02|CTSO|CTSO1|CTSO2|PKND|PYCD	MIM:601105|HGNC:HGNC:2536|Ensembl:ENSG00000143387|Vega:OTTHUMG00000035008	1q21.3	cathepsin K	protein-coding
1514	CTSL	CATL|CTSL1|MEP	MIM:116880|HGNC:HGNC:2537|Ensembl:ENSG00000135047|Vega:OTTHUMG00000020149	9q21.33	cathepsin L	protein-coding
151871	DPPA2	CT100|ECAT15-2|PESCRG1	MIM:614445|HGNC:HGNC:19197|Ensembl:ENSG00000163530|Vega:OTTHUMG00000159227	3q13.13	developmental pluripotency associated 2	protein-coding
1520	CTSS	-	MIM:116845|HGNC:HGNC:2545|Ensembl:ENSG00000163131|Vega:OTTHUMG00000035010	1q21.3	cathepsin S	protein-coding
1524	CX3CR1	CCRL1|CMKBRL1|CMKDR1|GPR13|GPRV28|V28	MIM:601470|HGNC:HGNC:2558|Ensembl:ENSG00000168329|Vega:OTTHUMG00000156249	3p22.2	C-X3-C motif chemokine receptor 1	protein-coding
1525	CXADR	CAR|CAR4/6|HCAR	MIM:602621|HGNC:HGNC:2559|Ensembl:ENSG00000154639|Vega:OTTHUMG00000074508	21q21.1	coxsackie virus and adenovirus receptor	protein-coding
153	ADRB1	ADRB1R|B1AR|BETA1AR|RHR	MIM:109630|HGNC:HGNC:285|Ensembl:ENSG00000043591|Vega:OTTHUMG00000019079	10q25.3	adrenoceptor beta 1	protein-coding
153090	DAB2IP	AF9Q34|AIP-1|AIP1|DIP1/2	MIM:609205|HGNC:HGNC:17294|Ensembl:ENSG00000136848|Vega:OTTHUMG00000020595	9q33.2	DAB2 interacting protein	protein-coding
154	ADRB2	ADRB2R|ADRBR|B2AR|BAR|BETA2AR	MIM:109690|HGNC:HGNC:286|Ensembl:ENSG00000169252|Vega:OTTHUMG00000129933	5q32	adrenoceptor beta 2	protein-coding
1540	CYLD	BRSS|CDMT|CYLD1|CYLDI|EAC|MFT|MFT1|SBS|TEM|USPL2	MIM:605018|HGNC:HGNC:2584|Ensembl:ENSG00000083799|Vega:OTTHUMG00000173404	16q12.1	CYLD lysine 63 deubiquitinase	protein-coding
1543	CYP1A1	AHH|AHRR|CP11|CYP1|CYPIA1|P1-450|P450-C|P450DX	MIM:108330|HGNC:HGNC:2595|Ensembl:ENSG00000140465|Vega:OTTHUMG00000142812	15q24.1	cytochrome P450 family 1 subfamily A member 1	protein-coding
1544	CYP1A2	CP12|P3-450|P450(PA)	MIM:124060|HGNC:HGNC:2596|Ensembl:ENSG00000140505|Vega:OTTHUMG00000172901	15q24.1	cytochrome P450 family 1 subfamily A member 2	protein-coding
1545	CYP1B1	CP1B|CYPIB1|GLC3A|P4501B1	MIM:601771|HGNC:HGNC:2597|Ensembl:ENSG00000138061|Vega:OTTHUMG00000100970	2p22.2	cytochrome P450 family 1 subfamily B member 1	protein-coding
154796	AMOT	-	MIM:300410|HGNC:HGNC:17810|Ensembl:ENSG00000126016|Vega:OTTHUMG00000022216	Xq23	angiomotin	protein-coding
1548	CYP2A6	CPA6|CYP2A|CYP2A3|CYPIIA6|P450C2A|P450PB	MIM:122720|HGNC:HGNC:2610|Ensembl:ENSG00000255974|Vega:OTTHUMG00000182713	19q13.2	cytochrome P450 family 2 subfamily A member 6	protein-coding
155061	ZNF746	PARIS	MIM:613914|HGNC:HGNC:21948|Ensembl:ENSG00000181220|Vega:OTTHUMG00000158972	7q36.1	zinc finger protein 746	protein-coding
1553	CYP2A13	CPAD|CYP2A|CYPIIA13	MIM:608055|HGNC:HGNC:2608|Ensembl:ENSG00000197838|Vega:OTTHUMG00000182762	19q13.2	cytochrome P450 family 2 subfamily A member 13	protein-coding
1557	CYP2C19	CPCJ|CYP2C|CYPIIC17|CYPIIC19|P450C2C|P450IIC19	MIM:124020|HGNC:HGNC:2621|Ensembl:ENSG00000165841|Vega:OTTHUMG00000018799	10q23.33	cytochrome P450 family 2 subfamily C member 19	protein-coding
1559	CYP2C9	CPC9|CYP2C|CYP2C10|CYPIIC9|P450IIC9	MIM:601130|HGNC:HGNC:2623|Ensembl:ENSG00000138109|Vega:OTTHUMG00000018805	10q23.33	cytochrome P450 family 2 subfamily C member 9	protein-coding
1565	CYP2D6	CPD6|CYP2D|CYP2D7AP|CYP2D7BP|CYP2D7P2|CYP2D8P2|CYP2DL1|CYPIID6|P450-DB1|P450C2D|P450DB1	MIM:124030|HGNC:HGNC:2625|Ensembl:ENSG00000100197|Vega:OTTHUMG00000150918	22q13.2	cytochrome P450 family 2 subfamily D member 6	protein-coding
1571	CYP2E1	CPE1|CYP2E|P450-J|P450C2E	MIM:124040|HGNC:HGNC:2631|Ensembl:ENSG00000130649|Vega:OTTHUMG00000019322	10q26.3	cytochrome P450 family 2 subfamily E member 1	protein-coding
157310	PEBP4	CORK-1|CORK1|GWTM1933|HEL-S-300|PEBP-4|PRO4408|hPEBP4	MIM:612473|HGNC:HGNC:28319|Ensembl:ENSG00000134020|Vega:OTTHUMG00000163749	8p21.3	phosphatidylethanolamine binding protein 4	protein-coding
157506	RDH10	SDR16C4	MIM:607599|HGNC:HGNC:19975|Ensembl:ENSG00000121039|Vega:OTTHUMG00000164492	8q21.11	retinol dehydrogenase 10	protein-coding
1576	CYP3A4	CP33|CP34|CYP3A|CYP3A3|CYPIIIA3|CYPIIIA4|HLP|NF-25|P450C3|P450PCN1	MIM:124010|HGNC:HGNC:2637|Ensembl:ENSG00000160868|Vega:OTTHUMG00000156651	7q22.1	cytochrome P450 family 3 subfamily A member 4	protein-coding
158297	SAXO1	C9orf138|FAM154A	MIM:616292|HGNC:HGNC:28566|Ensembl:ENSG00000155875|Vega:OTTHUMG00000019609	9p22.1	stabilizer of axonemal microtubules 1	protein-coding
1586	CYP17A1	CPT7|CYP17|P450C17|S17AH	MIM:609300|HGNC:HGNC:2593|Ensembl:ENSG00000148795|Vega:OTTHUMG00000018969	10q24.32	cytochrome P450 family 17 subfamily A member 1	protein-coding
1588	CYP19A1	ARO|ARO1|CPV1|CYAR|CYP19|CYPXIX|P-450AROM	MIM:107910|HGNC:HGNC:2594|Ensembl:ENSG00000137869|Vega:OTTHUMG00000131747	15q21.2	cytochrome P450 family 19 subfamily A member 1	protein-coding
1591	CYP24A1	CP24|CYP24|HCAI|HCINF1|P450-CC24	MIM:126065|HGNC:HGNC:2602|Ensembl:ENSG00000019186|Vega:OTTHUMG00000032773	20q13.2	cytochrome P450 family 24 subfamily A member 1	protein-coding
1594	CYP27B1	CP2B|CYP1|CYP1alpha|CYP27B|P450c1|PDDR|VDD1|VDDR|VDDRI|VDR	MIM:609506|HGNC:HGNC:2606|Ensembl:ENSG00000111012|Vega:OTTHUMG00000170457	12q14.1	cytochrome P450 family 27 subfamily B member 1	protein-coding
159686	CFAP58	C10orf80|CCDC147|bA127L20.4|bA127L20.5|bA554P13.1	HGNC:HGNC:26676|Ensembl:ENSG00000120051|Vega:OTTHUMG00000019007	10q25.1	cilia and flagella associated protein 58	protein-coding
1601	DAB2	DOC-2|DOC2	MIM:601236|HGNC:HGNC:2662|Ensembl:ENSG00000153071|Vega:OTTHUMG00000162043	5p13.1	DAB2, clathrin adaptor protein	protein-coding
1604	CD55	CR|CROM|DAF|TC	MIM:125240|HGNC:HGNC:2665|Ensembl:ENSG00000196352|Vega:OTTHUMG00000036255	1q32.2	CD55 molecule (Cromer blood group)	protein-coding
160492	LMNTD1	IFLTD1|PAS1C1	MIM:617254|HGNC:HGNC:26683|Ensembl:ENSG00000152936|Vega:OTTHUMG00000169052	12p12.1	lamin tail domain containing 1	protein-coding
160728	SLC5A8	AIT|SMCT|SMCT1	MIM:608044|HGNC:HGNC:19119|Ensembl:ENSG00000256870|Vega:OTTHUMG00000170499	12q23.1-q23.2	solute carrier family 5 member 8	protein-coding
1612	DAPK1	DAPK	MIM:600831|HGNC:HGNC:2674|Ensembl:ENSG00000196730|Vega:OTTHUMG00000020150	9q21.33	death associated protein kinase 1	protein-coding
1620	BRINP1	DBC1|DBCCR1|FAM5A	MIM:602865|HGNC:HGNC:2687|Ensembl:ENSG00000078725|Vega:OTTHUMG00000021020	9q33.1	BMP/retinoic acid inducible neural specific 1	protein-coding
1621	DBH	DBM	MIM:609312|HGNC:HGNC:2689|Ensembl:ENSG00000123454|Vega:OTTHUMG00000020878	9q34.2	dopamine beta-hydroxylase	protein-coding
1622	DBI	ACBD1|ACBP|CCK-RP|EP	MIM:125950|HGNC:HGNC:2690|Ensembl:ENSG00000155368|Vega:OTTHUMG00000131403	2q14.2	diazepam binding inhibitor, acyl-CoA binding protein	protein-coding
162514	TRPV3	FNEPPK2|OLMS|VRL3	MIM:607066|HGNC:HGNC:18084|Ensembl:ENSG00000167723|Vega:OTTHUMG00000090695	17p13.2	transient receptor potential cation channel subfamily V member 3	protein-coding
1633	DCK	-	MIM:125450|HGNC:HGNC:2704|Ensembl:ENSG00000156136|Vega:OTTHUMG00000129908	4q13.3	deoxycytidine kinase	protein-coding
1634	DCN	CSCD|DSPG2|PG40|PGII|PGS2|SLRR1B	MIM:125255|HGNC:HGNC:2705|Ensembl:ENSG00000011465|Vega:OTTHUMG00000169998	12q21.33	decorin	protein-coding
1636	ACE	ACE1|CD143|DCP|DCP1	MIM:106180|HGNC:HGNC:2707|Ensembl:ENSG00000159640|Ensembl:ENSG00000264813|Vega:OTTHUMG00000154927|Vega:OTTHUMG00000178900	17q23.3	angiotensin I converting enzyme	protein-coding
1638	DCT	TRP-2|TYRP2	MIM:191275|HGNC:HGNC:2709|Ensembl:ENSG00000080166|Vega:OTTHUMG00000017206	13q32.1	dopachrome tautomerase	protein-coding
1645	AKR1C1	2-ALPHA-HSD|20-ALPHA-HSD|C9|DD1|DD1/DD2|DDH|DDH1|H-37|HAKRC|HBAB|MBAB	MIM:600449|HGNC:HGNC:384|Ensembl:ENSG00000187134|Vega:OTTHUMG00000017580	10p15.1	aldo-keto reductase family 1 member C1	protein-coding
164668	APOBEC3H	A3H|ARP-10|ARP10	MIM:610976|HGNC:HGNC:24100|Ensembl:ENSG00000100298|Vega:OTTHUMG00000151082	22q13.1	apolipoprotein B mRNA editing enzyme catalytic subunit 3H	protein-coding
1647	GADD45A	DDIT1|GADD45	MIM:126335|HGNC:HGNC:4095|Ensembl:ENSG00000116717|Vega:OTTHUMG00000009374	1p31.3	growth arrest and DNA damage inducible alpha	protein-coding
1649	DDIT3	CEBPZ|CHOP|CHOP-10|CHOP10|GADD153	MIM:126337|HGNC:HGNC:2726|Ensembl:ENSG00000175197|Vega:OTTHUMG00000170046	12q13.3	DNA damage inducible transcript 3	protein-coding
1652	DDT	DDCT	MIM:602750|HGNC:HGNC:2732|Ensembl:ENSG00000099977|Vega:OTTHUMG00000150798	22q11.23	D-dopachrome tautomerase	protein-coding
1654	DDX3X	CAP-Rf|DBX|DDX14|DDX3|HLP2|MRX102	MIM:300160|HGNC:HGNC:2745|Ensembl:ENSG00000215301|Vega:OTTHUMG00000021369	Xp11.4	DEAD-box helicase 3, X-linked	protein-coding
1655	DDX5	G17P1|HLR1|HUMP68|p68	MIM:180630|HGNC:HGNC:2746|Ensembl:ENSG00000108654|Vega:OTTHUMG00000178936	17q23.3	DEAD-box helicase 5	protein-coding
1656	DDX6	HLR2|P54|RCK	MIM:600326|HGNC:HGNC:2747|Ensembl:ENSG00000110367|Vega:OTTHUMG00000166411	11q23.3	DEAD-box helicase 6	protein-coding
1672	DEFB1	BD1|DEFB-1|DEFB101|HBD1	MIM:602056|HGNC:HGNC:2766|Ensembl:ENSG00000164825|Vega:OTTHUMG00000090367	8p23.1	defensin beta 1	protein-coding
1673	DEFB4A	BD-2|DEFB-2|DEFB102|DEFB2|DEFB4|HBD-2|SAP1	MIM:602215|HGNC:HGNC:2767|Ensembl:ENSG00000171711|Vega:OTTHUMG00000129314	8p23.1	defensin beta 4A	protein-coding
168002	DACT2	C6orf116|DAPPER2|DPR2|bA503C24.7	MIM:608966|HGNC:HGNC:21231|Ensembl:ENSG00000164488|Vega:OTTHUMG00000016046	6q27	dishevelled binding antagonist of beta catenin 2	protein-coding
168667	BMPER	CRIM3|CV-2|CV2	MIM:608699|HGNC:HGNC:24154|Ensembl:ENSG00000164619|Vega:OTTHUMG00000128675	7p14.3	BMP binding endothelial regulator	protein-coding
1728	NQO1	DHQU|DIA4|DTD|NMOR1|NMORI|QR1	MIM:125860|HGNC:HGNC:2874|Ensembl:ENSG00000181019|Vega:OTTHUMG00000137575	16q22.1	NAD(P)H quinone dehydrogenase 1	protein-coding
1735	DIO3	5DIII|D3|DIOIII|TXDI3	MIM:601038|HGNC:HGNC:2885|Ensembl:ENSG00000197406|Vega:OTTHUMG00000160681	14q32.31	iodothyronine deiodinase 3	protein-coding
1748	DLX4	BP1|DLX7|DLX8|DLX9|OFC15	MIM:601911|HGNC:HGNC:2917|Ensembl:ENSG00000108813|Vega:OTTHUMG00000161839	17q21.33	distal-less homeobox 4	protein-coding
1749	DLX5	SHFM1D	MIM:600028|HGNC:HGNC:2918|Ensembl:ENSG00000105880|Vega:OTTHUMG00000154200	7q21.3	distal-less homeobox 5	protein-coding
1758	DMP1	ARHP|ARHR|DMP-1	MIM:600980|HGNC:HGNC:2932|Ensembl:ENSG00000152592|Vega:OTTHUMG00000130598	4q22.1	dentin matrix acidic phosphoprotein 1	protein-coding
1759	DNM1	DNM|EIEE31	MIM:602377|HGNC:HGNC:2972|Ensembl:ENSG00000106976|Vega:OTTHUMG00000020733	9q34.11	dynamin 1	protein-coding
177	AGER	RAGE|SCARJ1	MIM:600214|HGNC:HGNC:320|Ensembl:ENSG00000204305|Vega:OTTHUMG00000031120	6p21.32	advanced glycosylation end-product specific receptor	protein-coding
1786	DNMT1	ADCADN|AIM|CXXC9|DNMT|HSN1E|MCMT|m.HsaI	MIM:126375|HGNC:HGNC:2976|Ensembl:ENSG00000130816|Vega:OTTHUMG00000180397	19p13.2	DNA methyltransferase 1	protein-coding
1788	DNMT3A	DNMT3A2|M.HsaIIIA|TBRS	MIM:602769|HGNC:HGNC:2978|Ensembl:ENSG00000119772|Vega:OTTHUMG00000094777	2p23.3	DNA methyltransferase 3 alpha	protein-coding
1789	DNMT3B	ICF|ICF1|M.HsaIIIB	MIM:602900|HGNC:HGNC:2979|Ensembl:ENSG00000088305|Vega:OTTHUMG00000032226	20q11.21	DNA methyltransferase 3 beta	protein-coding
1796	DOK1	P62DOK|pp62	MIM:602919|HGNC:HGNC:2990|Ensembl:ENSG00000115325|Vega:OTTHUMG00000129956	2p13.1	docking protein 1	protein-coding
1803	DPP4	ADABP|ADCP2|CD26|DPPIV|TP103	MIM:102720|HGNC:HGNC:3009|Ensembl:ENSG00000197635|Vega:OTTHUMG00000132056	2q24.2	dipeptidyl peptidase 4	protein-coding
1806	DPYD	DHP|DHPDHASE|DPD	MIM:612779|HGNC:HGNC:3012|Ensembl:ENSG00000188641|Vega:OTTHUMG00000039683	1p21.3	dihydropyrimidine dehydrogenase	protein-coding
1808	DPYSL2	CRMP-2|CRMP2|DHPRP2|DRP-2|DRP2|N2A3|ULIP-2|ULIP2	MIM:602463|HGNC:HGNC:3014|Ensembl:ENSG00000092964|Vega:OTTHUMG00000099439	8p21.2	dihydropyrimidinase like 2	protein-coding
1812	DRD1	DADR|DRD1A	MIM:126449|HGNC:HGNC:3020|Ensembl:ENSG00000184845|Vega:OTTHUMG00000130557	5q35.2	dopamine receptor D1	protein-coding
1813	DRD2	D2DR|D2R	MIM:126450|HGNC:HGNC:3023|Ensembl:ENSG00000149295|Vega:OTTHUMG00000167717	11q23.2	dopamine receptor D2	protein-coding
1819	DRG2	-	MIM:602986|HGNC:HGNC:3030|Ensembl:ENSG00000108591|Vega:OTTHUMG00000059399	17p11.2	developmentally regulated GTP binding protein 2	protein-coding
1825	DSC3	CDHF3|DSC|DSC1|DSC2|DSC4|HT-CP	MIM:600271|HGNC:HGNC:3037|Ensembl:ENSG00000134762|Vega:OTTHUMG00000179622	18q12.1	desmocollin 3	protein-coding
1829	DSG2	CDHF5|HDGC	MIM:125671|HGNC:HGNC:3049|Ensembl:ENSG00000046604|Vega:OTTHUMG00000179649	18q12.1	desmoglein 2	protein-coding
183	AGT	ANHU|SERPINA8	MIM:106150|HGNC:HGNC:333|Ensembl:ENSG00000135744|Vega:OTTHUMG00000037757	1q42.2	angiotensinogen	protein-coding
1830	DSG3	CDHF6|PVA	MIM:169615|HGNC:HGNC:3050|Ensembl:ENSG00000134757|Vega:OTTHUMG00000131985	18q12.1	desmoglein 3	protein-coding
1832	DSP	DCWHKTA|DP	MIM:125647|HGNC:HGNC:3052|Ensembl:ENSG00000096696|Vega:OTTHUMG00000014212	6p24.3	desmoplakin	protein-coding
1839	HBEGF	DTR|DTS|DTSF|HEGFL	MIM:126150|HGNC:HGNC:3059|Ensembl:ENSG00000113070|Vega:OTTHUMG00000129496	5q31.3	heparin binding EGF like growth factor	protein-coding
1843	DUSP1	CL100|HVH1|MKP-1|MKP1|PTPN10	MIM:600714|HGNC:HGNC:3064|Ensembl:ENSG00000120129|Vega:OTTHUMG00000130523	5q35.1	dual specificity phosphatase 1	protein-coding
1846	DUSP4	HVH2|MKP-2|MKP2|TYP	MIM:602747|HGNC:HGNC:3070|Ensembl:ENSG00000120875|Vega:OTTHUMG00000133395	8p12	dual specificity phosphatase 4	protein-coding
1848	DUSP6	HH19|MKP3|PYST1	MIM:602748|HGNC:HGNC:3072|Ensembl:ENSG00000139318|Vega:OTTHUMG00000169912	12q21.33	dual specificity phosphatase 6	protein-coding
1855	DVL1	DRS2|DVL|DVL1L1|DVL1P1	MIM:601365|HGNC:HGNC:3084|Ensembl:ENSG00000107404|Vega:OTTHUMG00000003069	1p36.33	dishevelled segment polarity protein 1	protein-coding
1856	DVL2	-	MIM:602151|HGNC:HGNC:3086|Ensembl:ENSG00000004975|Vega:OTTHUMG00000102155	17p13.1	dishevelled segment polarity protein 2	protein-coding
1857	DVL3	DRS3	MIM:601368|HGNC:HGNC:3087|Ensembl:ENSG00000161202|Vega:OTTHUMG00000156841	3q27.1	dishevelled segment polarity protein 3	protein-coding
1869	E2F1	E2F-1|RBAP1|RBBP3|RBP3	MIM:189971|HGNC:HGNC:3113|Ensembl:ENSG00000101412|Vega:OTTHUMG00000032265	20q11.22	E2F transcription factor 1	protein-coding
1870	E2F2	E2F-2	MIM:600426|HGNC:HGNC:3114|Ensembl:ENSG00000007968|Vega:OTTHUMG00000003223	1p36.12	E2F transcription factor 2	protein-coding
1871	E2F3	E2F-3	MIM:600427|HGNC:HGNC:3115|Ensembl:ENSG00000112242|Vega:OTTHUMG00000016389	6p22.3	E2F transcription factor 3	protein-coding
1874	E2F4	E2F-4	MIM:600659|HGNC:HGNC:3118|Ensembl:ENSG00000205250|Vega:OTTHUMG00000172975	16q22.1	E2F transcription factor 4	protein-coding
1889	ECE1	ECE	MIM:600423|HGNC:HGNC:3146|Ensembl:ENSG00000117298|Vega:OTTHUMG00000002625	1p36.12	endothelin converting enzyme 1	protein-coding
1890	TYMP	ECGF|ECGF1|MEDPS1|MNGIE|MTDPS1|PDECGF|TP|hPD-ECGF	MIM:131222|HGNC:HGNC:3148|Ensembl:ENSG00000025708|Vega:OTTHUMG00000150249	22q13.33	thymidine phosphorylase	protein-coding
1894	ECT2	ARHGEF31	MIM:600586|HGNC:HGNC:3155|Ensembl:ENSG00000114346|Vega:OTTHUMG00000156762	3q26.31	epithelial cell transforming 2	protein-coding
19	ABCA1	ABC-1|ABC1|CERP|HDLDT1|TGD	MIM:600046|HGNC:HGNC:29|Ensembl:ENSG00000165029|Vega:OTTHUMG00000020417	9q31.1	ATP binding cassette subfamily A member 1	protein-coding
190	NR0B1	AHC|AHCH|AHX|DAX-1|DAX1|DSS|GTD|HHG|NROB1|SRXY2	MIM:300473|HGNC:HGNC:7960|Ensembl:ENSG00000169297|Vega:OTTHUMG00000021323	Xp21.2	nuclear receptor subfamily 0 group B member 1	protein-coding
1903	S1PR3	EDG-3|EDG3|LPB3|S1P3	MIM:601965|HGNC:HGNC:3167|Ensembl:ENSG00000213694|Vega:OTTHUMG00000020173	9q22.1	sphingosine-1-phosphate receptor 3	protein-coding
1906	EDN1	ARCND3|ET1|HDLCQ7|PPET1|QME	MIM:131240|HGNC:HGNC:3176|Ensembl:ENSG00000078401|Vega:OTTHUMG00000014266	6p24.1	endothelin 1	protein-coding
1909	EDNRA	ET-A|ETA|ETA-R|ETAR|ETRA|MFDA|hET-AR	MIM:131243|HGNC:HGNC:3179|Ensembl:ENSG00000151617|Vega:OTTHUMG00000161354	4q31.22-q31.23	endothelin receptor type A	protein-coding
1910	EDNRB	ABCDS|ET-B|ET-BR|ETB|ETB1|ETBR|ETRB|HSCR|HSCR2|WS4A	MIM:131244|HGNC:HGNC:3180|Ensembl:ENSG00000136160|Vega:OTTHUMG00000017111	13q22.3	endothelin receptor type B	protein-coding
1917	EEF1A2	EEF1AL|EF-1-alpha-2|EF1A|EIEE33|HS1|MRD38|STN|STNL	MIM:602959|HGNC:HGNC:3192|Ensembl:ENSG00000101210|Vega:OTTHUMG00000033076	20q13.33	eukaryotic translation elongation factor 1 alpha 2	protein-coding
1936	EEF1D	EF-1D|EF1D|FP1047	MIM:130592|HGNC:HGNC:3211|Ensembl:ENSG00000104529|Vega:OTTHUMG00000165191	8q24.3	eukaryotic translation elongation factor 1 delta	protein-coding
1938	EEF2	EEF-2|EF-2|EF2|SCA26	MIM:130610|HGNC:HGNC:3214|Ensembl:ENSG00000167658|Vega:OTTHUMG00000181790	19p13.3	eukaryotic translation elongation factor 2	protein-coding
1948	EFNB2	EPLG5|HTKL|Htk-L|LERK5	MIM:600527|HGNC:HGNC:3227|Ensembl:ENSG00000125266|Vega:OTTHUMG00000017324	13q33.3	ephrin B2	protein-coding
1949	EFNB3	EFL6|EPLG8|LERK8	MIM:602297|HGNC:HGNC:3228|Ensembl:ENSG00000108947|Vega:OTTHUMG00000108161	17p13.1	ephrin B3	protein-coding
1950	EGF	HOMG4|URG	MIM:131530|HGNC:HGNC:3229|Ensembl:ENSG00000138798|Vega:OTTHUMG00000132044	4q25	epidermal growth factor	protein-coding
1956	EGFR	ERBB|ERBB1|HER1|NISBD2|PIG61|mENA	MIM:131550|HGNC:HGNC:3236|Ensembl:ENSG00000146648|Vega:OTTHUMG00000023661	7p11.2	epidermal growth factor receptor	protein-coding
1958	EGR1	AT225|G0S30|KROX-24|NGFI-A|TIS8|ZIF-268|ZNF225	MIM:128990|HGNC:HGNC:3238|Ensembl:ENSG00000120738|Vega:OTTHUMG00000129197	5q31.2	early growth response 1	protein-coding
196	AHR	bHLHe76	MIM:600253|HGNC:HGNC:348|Ensembl:ENSG00000106546|Ensembl:ENSG00000283321|Vega:OTTHUMG00000149967|Vega:OTTHUMG00000191686	7p21.1	aryl hydrocarbon receptor	protein-coding
1965	EIF2S1	EIF-2|EIF-2A|EIF-2alpha|EIF2|EIF2A	MIM:603907|HGNC:HGNC:3265|Ensembl:ENSG00000134001|Vega:OTTHUMG00000029800	14q23.3	eukaryotic translation initiation factor 2 subunit alpha	protein-coding
196528	ARID2	BAF200|p200	MIM:609539|HGNC:HGNC:18037|Ensembl:ENSG00000189079|Vega:OTTHUMG00000150487	12q12	AT-rich interaction domain 2	protein-coding
1969	EPHA2	ARCC2|CTPA|CTPP1|CTRCT6|ECK	MIM:176946|HGNC:HGNC:3386|Ensembl:ENSG00000142627|Vega:OTTHUMG00000009527	1p36.13	EPH receptor A2	protein-coding
1974	EIF4A2	BM-010|DDX2B|EIF4A|EIF4F|eIF-4A-II|eIF4A-II	MIM:601102|HGNC:HGNC:3284|Ensembl:ENSG00000156976|Vega:OTTHUMG00000156564	3q27.3	eukaryotic translation initiation factor 4A2	protein-coding
1977	EIF4E	AUTS19|CBP|EIF4E1|EIF4EL1|EIF4F|eIF-4E	MIM:133440|HGNC:HGNC:3287|Ensembl:ENSG00000151247|Vega:OTTHUMG00000161090	4q23	eukaryotic translation initiation factor 4E	protein-coding
1978	EIF4EBP1	4E-BP1|4EBP1|BP-1|PHAS-I	MIM:602223|HGNC:HGNC:3288|Ensembl:ENSG00000187840|Vega:OTTHUMG00000164012	8p11.23	eukaryotic translation initiation factor 4E binding protein 1	protein-coding
1984	EIF5A	EIF-5A|EIF5A1|eIF5AI	MIM:600187|HGNC:HGNC:3300|Ensembl:ENSG00000132507|Vega:OTTHUMG00000102197	17p13.1	eukaryotic translation initiation factor 5A	protein-coding
1991	ELANE	ELA2|GE|HLE|HNE|NE|PMN-E|SCN1	MIM:130130|HGNC:HGNC:3309|Ensembl:ENSG00000197561|Vega:OTTHUMG00000181839	19p13.3	elastase, neutrophil expressed	protein-coding
1993	ELAVL2	HEL-N1|HELN1|HUB	MIM:601673|HGNC:HGNC:3313|Ensembl:ENSG00000107105|Vega:OTTHUMG00000019700	9p21.3	ELAV like RNA binding protein 2	protein-coding
1994	ELAVL1	ELAV1|HUR|Hua|MelG	MIM:603466|HGNC:HGNC:3312|Ensembl:ENSG00000066044|Vega:OTTHUMG00000182470	19p13.2	ELAV like RNA binding protein 1	protein-coding
1996	ELAVL4	HUD|PNEM	MIM:168360|HGNC:HGNC:3315|Ensembl:ENSG00000162374|Vega:OTTHUMG00000007877	1p33-p32.3	ELAV like RNA binding protein 4	protein-coding
1997	ELF1	-	MIM:189973|HGNC:HGNC:3316|Ensembl:ENSG00000120690|Vega:OTTHUMG00000016783	13q14.11	E74 like ETS transcription factor 1	protein-coding
199974	CYP4Z1	CYP4A20	HGNC:HGNC:20583|Ensembl:ENSG00000186160|Vega:OTTHUMG00000008019	1p33	cytochrome P450 family 4 subfamily Z member 1	protein-coding
2001	ELF5	ESE2	MIM:605169|HGNC:HGNC:3320|Ensembl:ENSG00000135374|Vega:OTTHUMG00000166451	11p13	E74 like ETS transcription factor 5	protein-coding
200186	CRTC2	TORC-2|TORC2	MIM:608972|HGNC:HGNC:27301|Ensembl:ENSG00000160741|Vega:OTTHUMG00000037156	1q21.3	CREB regulated transcription coactivator 2	protein-coding
2002	ELK1	-	MIM:311040|HGNC:HGNC:3321|Ensembl:ENSG00000126767|Vega:OTTHUMG00000021452	Xp11.23	ELK1, ETS transcription factor	protein-coding
2006	ELN	SVAS|WBS|WS	MIM:130160|HGNC:HGNC:3327|Ensembl:ENSG00000049540|Vega:OTTHUMG00000150229	7q11.23	elastin	protein-coding
200879	LIPH	AH|ARWH2|HYPT7|LAH2|LPDLR|PLA1B|mPA-PLA1	MIM:607365|HGNC:HGNC:18483|Ensembl:ENSG00000163898|Vega:OTTHUMG00000156657	3q27.2	lipase H	protein-coding
2011	MARK2	EMK-1|EMK1|PAR-1|Par-1b|Par1b	MIM:600526|HGNC:HGNC:3332|Ensembl:ENSG00000072518|Vega:OTTHUMG00000160504	11q13.1	microtubule affinity regulating kinase 2	protein-coding
2014	EMP3	YMP	MIM:602335|HGNC:HGNC:3335|Ensembl:ENSG00000142227|Vega:OTTHUMG00000183196	19q13.33	epithelial membrane protein 3	protein-coding
2017	CTTN	EMS1	MIM:164765|HGNC:HGNC:3338|Ensembl:ENSG00000085733|Vega:OTTHUMG00000134307	11q13.3	cortactin	protein-coding
2018	EMX2	-	MIM:600035|HGNC:HGNC:3341|Ensembl:ENSG00000170370|Vega:OTTHUMG00000019123	10q26.11	empty spiracles homeobox 2	protein-coding
2022	ENG	END|HHT1|ORW1	MIM:131195|HGNC:HGNC:3349|Ensembl:ENSG00000106991|Vega:OTTHUMG00000020723	9q34.11	endoglin	protein-coding
2023	ENO1	ENO1L1|HEL-S-17|MPB1|NNE|PPH	MIM:172430|HGNC:HGNC:3350|Ensembl:ENSG00000074800|Vega:OTTHUMG00000001773	1p36.23	enolase 1	protein-coding
2026	ENO2	HEL-S-279|NSE	MIM:131360|HGNC:HGNC:3353|Ensembl:ENSG00000111674|Vega:OTTHUMG00000168967	12p13.31	enolase 2	protein-coding
2030	SLC29A1	ENT1	MIM:602193|HGNC:HGNC:11003|Ensembl:ENSG00000112759|Vega:OTTHUMG00000014759	6p21.1	solute carrier family 29 member 1 (Augustine blood group)	protein-coding
203068	TUBB	CDCBM6|CSCSC1|M40|OK/SW-cl.56|TUBB1|TUBB5	MIM:191130|HGNC:HGNC:20778|Ensembl:ENSG00000196230|Vega:OTTHUMG00000031059	6p21.33	tubulin beta class I	protein-coding
203245	NAIF1	C9orf90|bA379C10.2	MIM:610673|HGNC:HGNC:25446|Ensembl:ENSG00000171169|Vega:OTTHUMG00000020727	9q34.11	nuclear apoptosis inducing factor 1	protein-coding
2033	EP300	KAT3B|RSTS2|p300	MIM:602700|HGNC:HGNC:3373|Ensembl:ENSG00000100393|Vega:OTTHUMG00000150937	22q13.2	E1A binding protein p300	protein-coding
2034	EPAS1	ECYT4|HIF2A|HLF|MOP2|PASD2|bHLHe73	MIM:603349|HGNC:HGNC:3374|Ensembl:ENSG00000116016|Vega:OTTHUMG00000128818	2p21	endothelial PAS domain protein 1	protein-coding
2035	EPB41	4.1R|EL1|HE	MIM:130500|HGNC:HGNC:3377|Ensembl:ENSG00000159023|Vega:OTTHUMG00000003644	1p35.3	erythrocyte membrane protein band 4.1	protein-coding
2040	STOM	BND7|EPB7|EPB72	MIM:133090|HGNC:HGNC:3383|Ensembl:ENSG00000148175|Vega:OTTHUMG00000020590	9q33.2	stomatin	protein-coding
2042	EPHA3	EK4|ETK|ETK1|HEK|HEK4|TYRO4	MIM:179611|HGNC:HGNC:3387|Ensembl:ENSG00000044524|Vega:OTTHUMG00000159040	3p11.1	EPH receptor A3	protein-coding
2043	EPHA4	HEK8|SEK|TYRO1	MIM:602188|HGNC:HGNC:3388|Ensembl:ENSG00000116106|Vega:OTTHUMG00000133142	2q36.1	EPH receptor A4	protein-coding
2044	EPHA5	CEK7|EHK-1|EHK1|EK7|HEK7|TYRO4	MIM:600004|HGNC:HGNC:3389|Ensembl:ENSG00000145242|Vega:OTTHUMG00000129273	4q13.1-q13.2	EPH receptor A5	protein-coding
2045	EPHA7	EHK-3|EHK3|EK11|HEK11	MIM:602190|HGNC:HGNC:3390|Ensembl:ENSG00000135333|Vega:OTTHUMG00000015228	6q16.1	EPH receptor A7	protein-coding
2049	EPHB3	EK2|ETK2|HEK2|TYRO6	MIM:601839|HGNC:HGNC:3394|Ensembl:ENSG00000182580|Vega:OTTHUMG00000156710	3q27.1	EPH receptor B3	protein-coding
2050	EPHB4	HTK|MYK1|TYRO11	MIM:600011|HGNC:HGNC:3395|Ensembl:ENSG00000196411|Vega:OTTHUMG00000157040	7q22.1	EPH receptor B4	protein-coding
2051	EPHB6	HEP	MIM:602757|HGNC:HGNC:3396|Ensembl:ENSG00000106123|Vega:OTTHUMG00000155707	7q34	EPH receptor B6	protein-coding
2052	EPHX1	EPHX|EPOX|HYL1|MEH	MIM:132810|HGNC:HGNC:3401|Ensembl:ENSG00000143819|Vega:OTTHUMG00000037743	1q42.12	epoxide hydrolase 1	protein-coding
2056	EPO	EP|MVCD2	MIM:133170|HGNC:HGNC:3415|Ensembl:ENSG00000130427|Vega:OTTHUMG00000152121	7q22.1	erythropoietin	protein-coding
2057	EPOR	EPO-R	MIM:133171|HGNC:HGNC:3416|Ensembl:ENSG00000187266|Vega:OTTHUMG00000182027	19p13.2	erythropoietin receptor	protein-coding
2064	ERBB2	CD340|HER-2|HER-2/neu|HER2|MLN 19|NEU|NGL|TKR1	MIM:164870|HGNC:HGNC:3430|Ensembl:ENSG00000141736|Vega:OTTHUMG00000179300	17q12	erb-b2 receptor tyrosine kinase 2	protein-coding
2065	ERBB3	ErbB-3|HER3|LCCS2|MDA-BF-1|c-erbB-3|c-erbB3|erbB3-S|p180-ErbB3|p45-sErbB3|p85-sErbB3	MIM:190151|HGNC:HGNC:3431|Ensembl:ENSG00000065361|Vega:OTTHUMG00000170140	12q13.2	erb-b2 receptor tyrosine kinase 3	protein-coding
2066	ERBB4	ALS19|HER4|p180erbB4	MIM:600543|HGNC:HGNC:3432|Ensembl:ENSG00000178568|Vega:OTTHUMG00000133012	2q34	erb-b2 receptor tyrosine kinase 4	protein-coding
2067	ERCC1	COFS4|RAD10|UV20	MIM:126380|HGNC:HGNC:3433|Ensembl:ENSG00000012061|Vega:OTTHUMG00000182121	19q13.32	ERCC excision repair 1, endonuclease non-catalytic subunit	protein-coding
2068	ERCC2	COFS2|EM9|TFIIH|TTD|TTD1|XPD	MIM:126340|HGNC:HGNC:3434|Ensembl:ENSG00000104884|Vega:OTTHUMG00000048190	19q13.32	ERCC excision repair 2, TFIIH core complex helicase subunit	protein-coding
2069	EREG	EPR|ER|Ep	MIM:602061|HGNC:HGNC:3443|Ensembl:ENSG00000124882|Vega:OTTHUMG00000130005	4q13.3	epiregulin	protein-coding
207	AKT1	AKT|CWS6|PKB|PKB-ALPHA|PRKBA|RAC|RAC-ALPHA	MIM:164730|HGNC:HGNC:391|Ensembl:ENSG00000142208|Vega:OTTHUMG00000170795	14q32.33	AKT serine/threonine kinase 1	protein-coding
2070	EYA4	CMD1J|DFNA10	MIM:603550|HGNC:HGNC:3522|Ensembl:ENSG00000112319|Vega:OTTHUMG00000015602	6q23.2	EYA transcriptional coactivator and phosphatase 4	protein-coding
2071	ERCC3	BTF2|GTF2H|RAD25|TFIIH|TTD2|XPB	MIM:133510|HGNC:HGNC:3435|Ensembl:ENSG00000163161|Vega:OTTHUMG00000131530	2q14.3	ERCC excision repair 3, TFIIH core complex helicase subunit	protein-coding
2072	ERCC4	ERCC11|FANCQ|RAD1|XFEPS|XPF	MIM:133520|HGNC:HGNC:3436|Ensembl:ENSG00000175595|Vega:OTTHUMG00000048194	16p13.12	ERCC excision repair 4, endonuclease catalytic subunit	protein-coding
2073	ERCC5	COFS3|ERCC5-201|ERCM2|UVDR|XPG|XPGC	MIM:133530|HGNC:HGNC:3437|Ensembl:ENSG00000134899|Vega:OTTHUMG00000017310	13q33.1	ERCC excision repair 5, endonuclease	protein-coding
2074	ERCC6	ARMD5|CKN2|COFS|COFS1|CSB|POF11|RAD26|UVSS1	MIM:609413|HGNC:HGNC:3438|Ensembl:ENSG00000225830|Vega:OTTHUMG00000018195	10q11.23	ERCC excision repair 6, chromatin remodeling factor	protein-coding
208	AKT2	HIHGHH|PKBB|PKBBETA|PRKBB|RAC-BETA	MIM:164731|HGNC:HGNC:392|Ensembl:ENSG00000105221|Vega:OTTHUMG00000137375	19q13.2	AKT serine/threonine kinase 2	protein-coding
2098	ESD	FGH	MIM:133280|HGNC:HGNC:3465|Ensembl:ENSG00000139684|Vega:OTTHUMG00000016878	13q14.2	esterase D	protein-coding
2099	ESR1	ER|ESR|ESRA|ESTRR|Era|NR3A1	MIM:133430|HGNC:HGNC:3467|Ensembl:ENSG00000091831|Vega:OTTHUMG00000016103	6q25.1-q25.2	estrogen receptor 1	protein-coding
210	ALAD	ALADH|PBGS	MIM:125270|HGNC:HGNC:395|Ensembl:ENSG00000148218|Vega:OTTHUMG00000020522	9q32	aminolevulinate dehydratase	protein-coding
2100	ESR2	ER-BETA|ESR-BETA|ESRB|ESTRB|Erb|NR3A2	MIM:601663|HGNC:HGNC:3468|Ensembl:ENSG00000140009|Vega:OTTHUMG00000141306	14q23.2-q23.3	estrogen receptor 2	protein-coding
2101	ESRRA	ERR1|ERRa|ERRalpha|ESRL1|NR3B1	MIM:601998|HGNC:HGNC:3471|Ensembl:ENSG00000173153|Vega:OTTHUMG00000150641	11q13.1	estrogen related receptor alpha	protein-coding
2113	ETS1	ETS-1|EWSR2|c-ets-1|p54	MIM:164720|HGNC:HGNC:3488|Ensembl:ENSG00000134954|Vega:OTTHUMG00000165799	11q24.3	ETS proto-oncogene 1, transcription factor	protein-coding
2114	ETS2	ETS2IT1	MIM:164740|HGNC:HGNC:3489|Ensembl:ENSG00000157557|Vega:OTTHUMG00000090769	21q22.2	ETS proto-oncogene 2, transcription factor	protein-coding
2118	ETV4	E1A-F|E1AF|PEA3|PEAS3	MIM:600711|HGNC:HGNC:3493|Ensembl:ENSG00000175832|Vega:OTTHUMG00000180884	17q21.31	ETS variant 4	protein-coding
2120	ETV6	TEL|TEL/ABL|THC5	MIM:600618|HGNC:HGNC:3495|Ensembl:ENSG00000139083|Vega:OTTHUMG00000168538	12p13.2	ETS variant 6	protein-coding
213	ALB	HSA|PRO0883|PRO0903|PRO1341	MIM:103600|HGNC:HGNC:399|Ensembl:ENSG00000163631|Vega:OTTHUMG00000129919	4q13.3	albumin	protein-coding
2130	EWSR1	EWS|EWS-FLI1|bK984G1.4	MIM:133450|HGNC:HGNC:3508|Ensembl:ENSG00000182944|Vega:OTTHUMG00000151107	22q12.2	EWS RNA binding protein 1	protein-coding
2139	EYA2	EAB1	MIM:601654|HGNC:HGNC:3520|Ensembl:ENSG00000064655|Vega:OTTHUMG00000033041	20q13.12	EYA transcriptional coactivator and phosphatase 2	protein-coding
214	ALCAM	CD166|MEMD	MIM:601662|HGNC:HGNC:400|Ensembl:ENSG00000170017|Vega:OTTHUMG00000159192	3q13.11	activated leukocyte cell adhesion molecule	protein-coding
2146	EZH2	ENX-1|ENX1|EZH1|EZH2b|KMT6|KMT6A|WVS|WVS2	MIM:601573|HGNC:HGNC:3527|Ensembl:ENSG00000106462|Vega:OTTHUMG00000158973	7q36.1	enhancer of zeste 2 polycomb repressive complex 2 subunit	protein-coding
2147	F2	PT|RPRGL2|THPH1	MIM:176930|HGNC:HGNC:3535|Ensembl:ENSG00000180210|Vega:OTTHUMG00000150344	11p11.2	coagulation factor II, thrombin	protein-coding
2149	F2R	CF2R|HTR|PAR-1|PAR1|TR	MIM:187930|HGNC:HGNC:3537|Ensembl:ENSG00000181104|Vega:OTTHUMG00000131299	5q13.3	coagulation factor II thrombin receptor	protein-coding
2150	F2RL1	GPR11|PAR2	MIM:600933|HGNC:HGNC:3538|Ensembl:ENSG00000164251|Vega:OTTHUMG00000102118	5q13.3	F2R like trypsin receptor 1	protein-coding
2152	F3	CD142|TF|TFA	MIM:134390|HGNC:HGNC:3541|Ensembl:ENSG00000117525|Vega:OTTHUMG00000010716	1p21.3	coagulation factor III, tissue factor	protein-coding
2153	F5	FVL|PCCF|RPRGL1|THPH2	MIM:612309|HGNC:HGNC:3542|Ensembl:ENSG00000198734|Vega:OTTHUMG00000034595	1q24.2	coagulation factor V	protein-coding
216	ALDH1A1	ALDC|ALDH-E1|ALDH1|ALDH11|HEL-9|HEL-S-53e|HEL12|PUMB1|RALDH1	MIM:100640|HGNC:HGNC:402|Ensembl:ENSG00000165092|Vega:OTTHUMG00000020019	9q21.13	aldehyde dehydrogenase 1 family member A1	protein-coding
2166	FAAH	FAAH-1|PSAB	MIM:602935|HGNC:HGNC:3553|Ensembl:ENSG00000117480|Vega:OTTHUMG00000007811	1p33	fatty acid amide hydrolase	protein-coding
217	ALDH2	ALDH-E2|ALDHI|ALDM	MIM:100650|HGNC:HGNC:404|Ensembl:ENSG00000111275|Vega:OTTHUMG00000169603	12q24.12	aldehyde dehydrogenase 2 family (mitochondrial)	protein-coding
2170	FABP3	FABP11|H-FABP|M-FABP|MDGI|O-FABP	MIM:134651|HGNC:HGNC:3557|Ensembl:ENSG00000121769|Vega:OTTHUMG00000003797	1p35.2	fatty acid binding protein 3	protein-coding
2175	FANCA	FA|FA-H|FA1|FAA|FACA|FAH|FANCH	MIM:607139|HGNC:HGNC:3582|Ensembl:ENSG00000187741|Vega:OTTHUMG00000173049	16q24.3	Fanconi anemia complementation group A	protein-coding
2176	FANCC	FA3|FAC|FACC	MIM:613899|HGNC:HGNC:3584|Ensembl:ENSG00000158169|Vega:OTTHUMG00000020279	9q22.32	Fanconi anemia complementation group C	protein-coding
2177	FANCD2	FA-D2|FA4|FACD|FAD|FAD2|FANCD	MIM:613984|HGNC:HGNC:3585|Ensembl:ENSG00000144554|Vega:OTTHUMG00000128670	3p25.3	Fanconi anemia complementation group D2	protein-coding
218	ALDH3A1	ALDH3|ALDHIII	MIM:100660|HGNC:HGNC:405|Ensembl:ENSG00000108602|Vega:OTTHUMG00000059469	17p11.2	aldehyde dehydrogenase 3 family member A1	protein-coding
2185	PTK2B	CADTK|CAKB|FADK2|FAK2|PKB|PTK|PYK2|RAFTK	MIM:601212|HGNC:HGNC:9612|Ensembl:ENSG00000120899|Vega:OTTHUMG00000102082	8p21.2	protein tyrosine kinase 2 beta	protein-coding
2186	BPTF	FAC1|FALZ|NURF301	MIM:601819|HGNC:HGNC:3581|Ensembl:ENSG00000171634|Vega:OTTHUMG00000132254	17q24.2	bromodomain PHD finger transcription factor	protein-coding
2191	FAP	DPPIV|FAPA|FAPalpha|SIMP	MIM:600403|HGNC:HGNC:3590|Ensembl:ENSG00000078098|Vega:OTTHUMG00000153890	2q24.2	fibroblast activation protein alpha	protein-coding
2194	FASN	FAS|OA-519|SDR27X1	MIM:600212|HGNC:HGNC:3594|Ensembl:ENSG00000169710|Vega:OTTHUMG00000178527	17q25.3	fatty acid synthase	protein-coding
219541	MED19	DT2P1G7|LCMR1|MED19AS	MIM:612385|HGNC:HGNC:29600|Ensembl:ENSG00000156603|Vega:OTTHUMG00000167199	11q12.1	mediator complex subunit 19	protein-coding
219681	ARMC3	CT81|KU-CT-1	MIM:611226|HGNC:HGNC:30964|Ensembl:ENSG00000165309|Vega:OTTHUMG00000017811	10p12.2	armadillo repeat containing 3	protein-coding
220	ALDH1A3	ALDH1A6|ALDH6|MCOP8|RALDH3	MIM:600463|HGNC:HGNC:409|Ensembl:ENSG00000184254|Vega:OTTHUMG00000186439	15q26.3	aldehyde dehydrogenase 1 family member A3	protein-coding
220042	DDIAS	C11orf82|noxin	HGNC:HGNC:26351|Ensembl:ENSG00000165490|Vega:OTTHUMG00000166929	11q14.1	DNA damage induced apoptosis suppressor	protein-coding
2202	EFEMP1	DHRD|DRAD|FBLN3|FBNL|FIBL-3|MLVT|MTLV|S1-5	MIM:601548|HGNC:HGNC:3218|Ensembl:ENSG00000115380|Vega:OTTHUMG00000129343	2p16.1	EGF containing fibulin like extracellular matrix protein 1	protein-coding
2203	FBP1	FBP	MIM:611570|HGNC:HGNC:3606|Ensembl:ENSG00000165140|Vega:OTTHUMG00000020268	9q22.32	fructose-bisphosphatase 1	protein-coding
221120	ALKBH3	ABH3|DEPC-1|DEPC1|PCA1|hABH3	MIM:610603|HGNC:HGNC:30141|Ensembl:ENSG00000166199|Vega:OTTHUMG00000166417	11p11.2	alkB homolog 3, alpha-ketoglutaratedependent dioxygenase	protein-coding
2217	FCGRT	FCRN|alpha-chain	MIM:601437|HGNC:HGNC:3621|Ensembl:ENSG00000104870|Vega:OTTHUMG00000183155	19q13.33	Fc fragment of IgG receptor and transporter	protein-coding
2219	FCN1	FCNM	MIM:601252|HGNC:HGNC:3623|Ensembl:ENSG00000085265|Vega:OTTHUMG00000020895	9q34.3	ficolin 1	protein-coding
2222	FDFT1	DGPT|ERG9|SQS|SS	MIM:184420|HGNC:HGNC:3629|Ensembl:ENSG00000079459|Vega:OTTHUMG00000090801	8p23.1	farnesyl-diphosphate farnesyltransferase 1	protein-coding
222584	FAM83B	C6orf143	HGNC:HGNC:21357|Ensembl:ENSG00000168143|Vega:OTTHUMG00000014899	6p12.1	family with sequence similarity 83 member B	protein-coding
222663	SCUBE3	CEGF3	MIM:614708|HGNC:HGNC:13655|Ensembl:ENSG00000146197|Vega:OTTHUMG00000014562	6p21.31	signal peptide, CUB domain and EGF like domain containing 3	protein-coding
2237	FEN1	FEN-1|MF1|RAD2	MIM:600393|HGNC:HGNC:3650|Ensembl:ENSG00000168496|Vega:OTTHUMG00000168162	11q12.2	flap structure-specific endonuclease 1	protein-coding
2241	FER	PPP1R74|TYK3|p94-Fer	MIM:176942|HGNC:HGNC:3655|Ensembl:ENSG00000151422|Vega:OTTHUMG00000128751	5q21.3	FER tyrosine kinase	protein-coding
2243	FGA	Fib2	MIM:134820|HGNC:HGNC:3661|Ensembl:ENSG00000171560|Vega:OTTHUMG00000150330	4q31.3	fibrinogen alpha chain	protein-coding
2246	FGF1	AFGF|ECGF|ECGF-beta|ECGFA|ECGFB|FGF-1|FGF-alpha|FGFA|GLIO703|HBGF-1|HBGF1	MIM:131220|HGNC:HGNC:3665|Ensembl:ENSG00000113578|Vega:OTTHUMG00000059703	5q31.3	fibroblast growth factor 1	protein-coding
2247	FGF2	BFGF|FGF-2|FGFB|HBGF-2	MIM:134920|HGNC:HGNC:3676|Ensembl:ENSG00000138685|Vega:OTTHUMG00000039506	4q28.1	fibroblast growth factor 2	protein-coding
2254	FGF9	FGF-9|GAF|HBFG-9|HBGF-9|SYNS3	MIM:600921|HGNC:HGNC:3687|Ensembl:ENSG00000102678|Vega:OTTHUMG00000017412	13q12.11	fibroblast growth factor 9	protein-coding
226	ALDOA	ALDA|GSD12|HEL-S-87p	MIM:103850|HGNC:HGNC:414|Ensembl:ENSG00000149925|Vega:OTTHUMG00000132107	16p11.2	aldolase, fructose-bisphosphate A	protein-coding
2260	FGFR1	BFGFR|CD331|CEK|ECCL|FGFBR|FGFR-1|FLG|FLT-2|FLT2|HBGFR|HH2|HRTFDS|KAL2|N-SAM|OGD|bFGF-R-1	MIM:136350|HGNC:HGNC:3688|Ensembl:ENSG00000077782|Vega:OTTHUMG00000147366	8p11.23	fibroblast growth factor receptor 1	protein-coding
2261	FGFR3	ACH|CD333|CEK2|HSFGFR3EX|JTK4	MIM:134934|HGNC:HGNC:3690|Ensembl:ENSG00000068078|Vega:OTTHUMG00000121148	4p16.3	fibroblast growth factor receptor 3	protein-coding
2262	GPC5	-	MIM:602446|HGNC:HGNC:4453|Ensembl:ENSG00000179399|Vega:OTTHUMG00000017200	13q31.3	glypican 5	protein-coding
2263	FGFR2	BBDS|BEK|BFR-1|CD332|CEK3|CFD1|ECT1|JWS|K-SAM|KGFR|TK14|TK25	MIM:176943|HGNC:HGNC:3689|Ensembl:ENSG00000066468|Vega:OTTHUMG00000019175	10q26.13	fibroblast growth factor receptor 2	protein-coding
2264	FGFR4	CD334|JTK2|TKF	MIM:134935|HGNC:HGNC:3691|Ensembl:ENSG00000160867|Vega:OTTHUMG00000151523	5q35.2	fibroblast growth factor receptor 4	protein-coding
2266	FGG	-	MIM:134850|HGNC:HGNC:3694|Ensembl:ENSG00000171557|Vega:OTTHUMG00000150329	4q32.1	fibrinogen gamma chain	protein-coding
2272	FHIT	AP3Aase|FRA3B	MIM:601153|HGNC:HGNC:3701|Ensembl:ENSG00000189283|Vega:OTTHUMG00000158591	3p14.2	fragile histidine triad	protein-coding
2273	FHL1	FHL-1|FHL1A|FHL1B|FLH1A|KYOT|RBMX1A|RBMX1B|SLIM|SLIM-1|SLIM1|SLIMMER|XMPMA	MIM:300163|HGNC:HGNC:3702|Ensembl:ENSG00000022267|Vega:OTTHUMG00000022504	Xq26.3	four and a half LIM domains 1	protein-coding
2277	VEGFD	FIGF|VEGF-D	MIM:300091|HGNC:HGNC:3708|Ensembl:ENSG00000165197|Vega:OTTHUMG00000021175	Xp22.2	vascular endothelial growth factor D	protein-coding
22800	RRAS2	TC21	MIM:600098|HGNC:HGNC:17271|Ensembl:ENSG00000133818|Vega:OTTHUMG00000165756	11p15.2	related RAS viral (r-ras) oncogene homolog 2	protein-coding
22803	XRN2	-	MIM:608851|HGNC:HGNC:12836|Ensembl:ENSG00000088930|Vega:OTTHUMG00000032025	20p11.22	5'-3' exoribonuclease 2	protein-coding
22827	PUF60	FIR|RoBPI|SIAHBP1|VRJS	MIM:604819|HGNC:HGNC:17042|Ensembl:ENSG00000179950|Vega:OTTHUMG00000165155	8q24.3	poly(U) binding splicing factor 60	protein-coding
22846	VASH1	KIAA1036	MIM:609011|HGNC:HGNC:19964|Ensembl:ENSG00000071246|Vega:OTTHUMG00000171493	14q24.3	vasohibin 1	protein-coding
22887	FOXJ3	-	MIM:616035|HGNC:HGNC:29178|Ensembl:ENSG00000198815|Vega:OTTHUMG00000007026	1p34.2	forkhead box J3	protein-coding
22900	CARD8	CARDINAL|DACAR|DAKAR|NDPP|NDPP1|TUCAN	MIM:609051|HGNC:HGNC:17057|Ensembl:ENSG00000105483|Vega:OTTHUMG00000165047	19q13.33	caspase recruitment domain family member 8	protein-coding
22914	KLRK1	CD314|D12S2489E|KLR|NKG2-D|NKG2D	MIM:611817|HGNC:HGNC:18788|Ensembl:ENSG00000213809|Vega:OTTHUMG00000168574	12p13.2	killer cell lectin like receptor K1	protein-coding
22919	MAPRE1	EB1	MIM:603108|HGNC:HGNC:6890|Ensembl:ENSG00000101367|Vega:OTTHUMG00000032228	20q11.21	microtubule associated protein RP/EB family member 1	protein-coding
22933	SIRT2	SIR2|SIR2L|SIR2L2	MIM:604480|HGNC:HGNC:10886|Ensembl:ENSG00000068903	19q13.2	sirtuin 2	protein-coding
22943	DKK1	DKK-1|SK	MIM:605189|HGNC:HGNC:2891|Ensembl:ENSG00000107984|Vega:OTTHUMG00000018247	10q21.1	dickkopf WNT signaling pathway inhibitor 1	protein-coding
22949	PTGR1	LTB4DH|PGR1|ZADH3	MIM:601274|HGNC:HGNC:18429|Ensembl:ENSG00000106853|Ensembl:ENSG00000283263|Vega:OTTHUMG00000020493	9q31.3	prostaglandin reductase 1	protein-coding
2295	FOXF2	FKHL6|FREAC-2|FREAC2	MIM:603250|HGNC:HGNC:3810|Ensembl:ENSG00000137273|Vega:OTTHUMG00000016243	6p25.3	forkhead box F2	protein-coding
2296	FOXC1	ARA|FKHL7|FREAC-3|FREAC3|IGDA|IHG1|IRID1|RIEG3	MIM:601090|HGNC:HGNC:3800|Ensembl:ENSG00000054598|Vega:OTTHUMG00000016182	6p25.3	forkhead box C1	protein-coding
2297	FOXD1	FKHL8|FREAC-4|FREAC4	MIM:601091|HGNC:HGNC:3802|Ensembl:ENSG00000251493|Vega:OTTHUMG00000162495	5q13.2	forkhead box D1	protein-coding
22974	TPX2	C20orf1|C20orf2|DIL-2|DIL2|FLS353|GD:C20orf1|HCA519|HCTP4|REPP86|p100	MIM:605917|HGNC:HGNC:1249|Ensembl:ENSG00000088325|Vega:OTTHUMG00000032190	20q11.21	TPX2, microtubule nucleation factor	protein-coding
22978	NT5C2	GMP|NT5B|PNT5|SPG45|SPG65|cN-II	MIM:600417|HGNC:HGNC:8022|Ensembl:ENSG00000076685|Vega:OTTHUMG00000018981	10q24.32-q24.33	5'-nucleotidase, cytosolic II	protein-coding
22985	ACIN1	ACINUS|ACN|fSAP152	MIM:604562|HGNC:HGNC:17066|Ensembl:ENSG00000100813|Vega:OTTHUMG00000028716	14q11.2	apoptotic chromatin condensation inducer 1	protein-coding
22992	KDM2A	CXXC8|FBL11|FBL7|FBXL11|JHDM1A|LILINA	MIM:605657|HGNC:HGNC:13606|Ensembl:ENSG00000173120|Vega:OTTHUMG00000167103	11q13.2	lysine demethylase 2A	protein-coding
23028	KDM1A	AOF2|BHC110|CPRF|KDM1|LSD1	MIM:609132|HGNC:HGNC:29079|Ensembl:ENSG00000004487|Vega:OTTHUMG00000003220	1p36.12	lysine demethylase 1A	protein-coding
2303	FOXC2	FKHL14|LD|MFH-1|MFH1	MIM:602402|HGNC:HGNC:3801|Ensembl:ENSG00000176692|Vega:OTTHUMG00000137652	16q24.1	forkhead box C2	protein-coding
23032	USP33	VDU1	MIM:615146|HGNC:HGNC:20059|Ensembl:ENSG00000077254|Vega:OTTHUMG00000009651	1p31.1	ubiquitin specific peptidase 33	protein-coding
23035	PHLPP2	PHLPPL|PPM3B	MIM:611066|HGNC:HGNC:29149|Ensembl:ENSG00000040199|Vega:OTTHUMG00000176867	16q22.2	PH domain and leucine rich repeat protein phosphatase 2	protein-coding
23049	SMG1	61E3.4|ATX|LIP	MIM:607032|HGNC:HGNC:30045|Ensembl:ENSG00000157106|Vega:OTTHUMG00000166900	16p12.3	SMG1, nonsense mediated mRNA decay associated PI3K related kinase	protein-coding
2305	FOXM1	FKHL16|FOXM1B|HFH-11|HFH11|HNF-3|INS-1|MPHOSPH2|MPP-2|MPP2|PIG29|TRIDENT	MIM:602341|HGNC:HGNC:3818|Ensembl:ENSG00000111206|Vega:OTTHUMG00000168118	12p13.33	forkhead box M1	protein-coding
23059	CLUAP1	CFAP22|FAP22|IFT38	MIM:616787|HGNC:HGNC:19009|Ensembl:ENSG00000103351|Vega:OTTHUMG00000177581	16p13.3	clusterin associated protein 1	protein-coding
2308	FOXO1	FKH1|FKHR|FOXO1A	MIM:136533|HGNC:HGNC:3819|Ensembl:ENSG00000150907|Vega:OTTHUMG00000016775	13q14.11	forkhead box O1	protein-coding
23081	KDM4C	GASC1|JHDM3C|JMJD2C|TDRD14C	MIM:605469|HGNC:HGNC:17071|Ensembl:ENSG00000107077|Ensembl:ENSG00000274527|Ensembl:ENSG00000282960|Vega:OTTHUMG00000019536|Vega:OTTHUMG00000187508	9p24.1	lysine demethylase 4C	protein-coding
23089	PEG10	EDR|HB-1|MEF3L|Mar2|Mart2|RGAG3	MIM:609810|HGNC:HGNC:14005|Ensembl:ENSG00000242265|Vega:OTTHUMG00000155578	7q21.3	paternally expressed 10	protein-coding
2309	FOXO3	AF6q21|FKHRL1|FKHRL1P2|FOXO2|FOXO3A	MIM:602681|HGNC:HGNC:3821|Ensembl:ENSG00000118689|Vega:OTTHUMG00000015327	6q21	forkhead box O3	protein-coding
23133	PHF8	JHDM1F|KDM7B|MRXSSD|ZNF422	MIM:300560|HGNC:HGNC:20672|Ensembl:ENSG00000172943|Vega:OTTHUMG00000021622	Xp11.22	PHD finger protein 8	protein-coding
23136	EPB41L3	4.1B|DAL-1|DAL1	MIM:605331|HGNC:HGNC:3380|Ensembl:ENSG00000082397|Vega:OTTHUMG00000131562	18p11.31	erythrocyte membrane protein band 4.1 like 3	protein-coding
2316	FLNA	ABP-280|ABPX|CSBS|CVD1|FLN|FLN-A|FLN1|FMD|MNS|NHBP|OPD|OPD1|OPD2|XLVD|XMVD	MIM:300017|HGNC:HGNC:3754|Ensembl:ENSG00000196924|Vega:OTTHUMG00000022712	Xq28	filamin A	protein-coding
2319	FLOT2	ECS-1|ECS1|ESA|ESA1|M17S1	MIM:131560|HGNC:HGNC:3758|Ensembl:ENSG00000132589|Vega:OTTHUMG00000132674	17q11.2	flotillin 2	protein-coding
23193	GANAB	G2AN|GIIA|GLUII|PKD3	MIM:104160|HGNC:HGNC:4138|Ensembl:ENSG00000089597|Vega:OTTHUMG00000167696	11q12.3	glucosidase II alpha subunit	protein-coding
23201	FAM168A	KIAA0280|TCRP1	MIM:616316|HGNC:HGNC:28999|Ensembl:ENSG00000054965|Vega:OTTHUMG00000167995	11q13.4	family with sequence similarity 168 member A	protein-coding
2321	FLT1	FLT|FLT-1|VEGFR-1|VEGFR1	MIM:165070|HGNC:HGNC:3763|Ensembl:ENSG00000102755|Vega:OTTHUMG00000016648	13q12.3	fms related tyrosine kinase 1	protein-coding
23210	JMJD6	PSR|PTDSR|PTDSR1	MIM:604914|HGNC:HGNC:19355|Ensembl:ENSG00000070495|Vega:OTTHUMG00000169267	17q25.1	arginine demethylase and lysine hydroxylase	protein-coding
23213	SULF1	SULF-1	MIM:610012|HGNC:HGNC:20391|Ensembl:ENSG00000137573|Vega:OTTHUMG00000164466	8q13.2-q13.3	sulfatase 1	protein-coding
23221	RHOBTB2	DBC2	MIM:607352|HGNC:HGNC:18756|Ensembl:ENSG00000008853|Vega:OTTHUMG00000097827	8p21.3	Rho related BTB domain containing 2	protein-coding
23239	PHLPP1	PHLPP|PLEKHE1|PPM3A|SCOP	MIM:609396|HGNC:HGNC:20610|Ensembl:ENSG00000081913|Vega:OTTHUMG00000150629	18q21.33	PH domain and leucine rich repeat protein phosphatase 1	protein-coding
2324	FLT4	FLT-4|FLT41|LMPH1A|PCL|VEGFR-3|VEGFR3	MIM:136352|HGNC:HGNC:3767|Ensembl:ENSG00000037280|Vega:OTTHUMG00000130931	5q35.3	fms related tyrosine kinase 4	protein-coding
23269	MGA	MAD5|MXD5	MIM:616061|HGNC:HGNC:14010|Ensembl:ENSG00000174197|Vega:OTTHUMG00000172719	15q15.1	MGA, MAX dimerization protein	protein-coding
23326	USP22	USP3L	MIM:612116|HGNC:HGNC:12621|Ensembl:ENSG00000124422|Vega:OTTHUMG00000133621	17p11.2	ubiquitin specific peptidase 22	protein-coding
23327	NEDD4L	NEDD4-2|NEDD4.2|PVNH7|RSP5|hNEDD4-2	MIM:606384|HGNC:HGNC:7728|Ensembl:ENSG00000049759|Vega:OTTHUMG00000179875	18q21.31	neural precursor cell expressed, developmentally down-regulated 4-like, E3 ubiquitin protein ligase	protein-coding
23328	SASH1	SH3D6A|dJ323M4.1	MIM:607955|HGNC:HGNC:19182|Ensembl:ENSG00000111961|Vega:OTTHUMG00000015773	6q24.3-q25.1	SAM and SH3 domain containing 1	protein-coding
23345	SYNE1	8B|ARCA1|C6orf98|CPG2|EDMD4|MYNE1|Nesp1|SCAR8|dJ45H2.2	MIM:608441|HGNC:HGNC:17089|Ensembl:ENSG00000131018|Vega:OTTHUMG00000015841	6q25.2	spectrin repeat containing nuclear envelope protein 1	protein-coding
2335	FN1	CIG|ED-B|FINC|FN|FNZ|GFND|GFND2|LETS|MSF	MIM:135600|HGNC:HGNC:3778|Ensembl:ENSG00000115414|Vega:OTTHUMG00000133054	2q35	fibronectin 1	protein-coding
23368	PPP1R13B	ASPP1|p53BP2-like|p85	MIM:606455|HGNC:HGNC:14950|Ensembl:ENSG00000088808|Vega:OTTHUMG00000171647	14q32.33	protein phosphatase 1 regulatory subunit 13B	protein-coding
23373	CRTC1	MECT1|TORC-1|TORC1|WAMTP1	MIM:607536|HGNC:HGNC:16062|Ensembl:ENSG00000105662|Vega:OTTHUMG00000183115	19p13.11	CREB regulated transcription coactivator 1	protein-coding
23376	UFL1	KIAA0776|Maxer|NLBP|RCAD	MIM:613372|HGNC:HGNC:23039|Ensembl:ENSG00000014123|Vega:OTTHUMG00000015238	6q16.1	UFM1 specific ligase 1	protein-coding
23382	AHCYL2	ADOHCYASE3|IRBIT2	MIM:616520|HGNC:HGNC:22204|Ensembl:ENSG00000158467|Vega:OTTHUMG00000157677	7q32.1	adenosylhomocysteinase like 2	protein-coding
23405	DICER1	DCR1|Dicer|Dicer1e|HERNA|K12H4.8-LIKE|MNG1|RMSE2	MIM:606241|HGNC:HGNC:17098|Ensembl:ENSG00000100697|Vega:OTTHUMG00000166134	14q32.13	dicer 1, ribonuclease III	protein-coding
23406	COTL1	CLP	MIM:606748|HGNC:HGNC:18304|Ensembl:ENSG00000103187|Vega:OTTHUMG00000137634	16q24.1	coactosin like F-actin binding protein 1	protein-coding
23408	SIRT5	SIR2L5	MIM:604483|HGNC:HGNC:14933|Ensembl:ENSG00000124523|Vega:OTTHUMG00000014278	6p23	sirtuin 5	protein-coding
23410	SIRT3	SIR2L3	MIM:604481|HGNC:HGNC:14931|Ensembl:ENSG00000142082|Vega:OTTHUMG00000119074	11p15.5	sirtuin 3	protein-coding
23411	SIRT1	SIR2|SIR2L1|SIR2alpha	MIM:604479|HGNC:HGNC:14929|Ensembl:ENSG00000096717|Vega:OTTHUMG00000018340	10q21.3	sirtuin 1	protein-coding
23435	TARDBP	ALS10|TDP-43	MIM:605078|HGNC:HGNC:11571|Ensembl:ENSG00000120948|Vega:OTTHUMG00000002120	1p36.22	TAR DNA binding protein	protein-coding
23452	ANGPTL2	ARP2|HARP	MIM:605001|HGNC:HGNC:490|Ensembl:ENSG00000136859|Vega:OTTHUMG00000020695	9q33.3	angiopoietin like 2	protein-coding
23464	GCAT	KBL	MIM:607422|HGNC:HGNC:4188|Ensembl:ENSG00000100116|Vega:OTTHUMG00000150664	22q13.1	glycine C-acetyltransferase	protein-coding
23468	CBX5	HEL25|HP1|HP1A	MIM:604478|HGNC:HGNC:1555|Ensembl:ENSG00000094916|Vega:OTTHUMG00000169700	12q13.13	chromobox 5	protein-coding
23476	BRD4	CAP|HUNK1|HUNKI|MCAP	MIM:608749|HGNC:HGNC:13575|Ensembl:ENSG00000141867|Vega:OTTHUMG00000183252	19p13.12	bromodomain containing 4	protein-coding
2348	FOLR1	FBP|FOLR	MIM:136430|HGNC:HGNC:3791|Ensembl:ENSG00000110195|Vega:OTTHUMG00000167876	11q13.4	folate receptor 1	protein-coding
23492	CBX7	-	MIM:608457|HGNC:HGNC:1557|Ensembl:ENSG00000100307|Vega:OTTHUMG00000150418	22q13.1	chromobox 7	protein-coding
23512	SUZ12	CHET9|JJAZ1	MIM:606245|HGNC:HGNC:17101|Ensembl:ENSG00000178691|Vega:OTTHUMG00000132813	17q11.2	SUZ12 polycomb repressive complex 2 subunit	protein-coding
23513	SCRIB	CRIB1|SCRB1|SCRIB1|Vartul	MIM:607733|HGNC:HGNC:30377|Ensembl:ENSG00000180900|Vega:OTTHUMG00000165154	8q24.3	scribbled planar cell polarity protein	protein-coding
23531	MMD	MMA|MMD1|PAQR11	MIM:604467|HGNC:HGNC:7153|Ensembl:ENSG00000108960|Vega:OTTHUMG00000177845	17q22	monocyte to macrophage differentiation associated	protein-coding
23532	PRAME	CT130|MAPE|OIP-4|OIP4	MIM:606021|HGNC:HGNC:9336|Ensembl:ENSG00000185686|Vega:OTTHUMG00000151172	22q11.22	preferentially expressed antigen in melanoma	protein-coding
23544	SEZ6L	-	MIM:607021|HGNC:HGNC:10763|Ensembl:ENSG00000100095|Vega:OTTHUMG00000150870	22q12.1	seizure related 6 homolog like	protein-coding
2355	FOSL2	FRA2	MIM:601575|HGNC:HGNC:3798|Ensembl:ENSG00000075426|Vega:OTTHUMG00000097832	2p23.2	FOS like 2, AP-1 transcription factor subunit	protein-coding
23554	TSPAN12	EVR5|NET-2|NET2|TM4SF12	MIM:613138|HGNC:HGNC:21641|Ensembl:ENSG00000106025|Vega:OTTHUMG00000156980	7q31.31	tetraspanin 12	protein-coding
2356	FPGS	-	MIM:136510|HGNC:HGNC:3824|Ensembl:ENSG00000136877|Vega:OTTHUMG00000020716	9q34.11	folylpolyglutamate synthase	protein-coding
23564	DDAH2	DDAH|DDAHII|G6a|HEL-S-277|NG30	MIM:604744|HGNC:HGNC:2716|Ensembl:ENSG00000213722|Vega:OTTHUMG00000031212	6p21.33	dimethylarginine dimethylaminohydrolase 2	protein-coding
23569	PADI4	PAD|PAD4|PADI5|PDI4|PDI5	MIM:605347|HGNC:HGNC:18368|Ensembl:ENSG00000159339|Vega:OTTHUMG00000002371	1p36.13	peptidyl arginine deiminase 4	protein-coding
23574	PRG1	-	MIM:605157	19q13.31	p53-responsive gene 1	ncRNA
23581	CASP14	-	MIM:605848|HGNC:HGNC:1502|Ensembl:ENSG00000105141|Vega:OTTHUMG00000183205	19p13.12	caspase 14	protein-coding
23582	CCNDBP1	DIP1|GCIP|HHM	MIM:607089|HGNC:HGNC:1587|Ensembl:ENSG00000166946|Vega:OTTHUMG00000130703	15q15.2	cyclin D1 binding protein 1	protein-coding
23603	CORO1C	HCRNN4	MIM:605269|HGNC:HGNC:2254|Ensembl:ENSG00000110880|Vega:OTTHUMG00000169381	12q24.11	coronin 1C	protein-coding
23640	HSPBP1	FES1	MIM:612939|HGNC:HGNC:24989|Ensembl:ENSG00000133265|Vega:OTTHUMG00000180705	19q13.42	HSPA (Hsp70) binding protein 1	protein-coding
23642	SNHG1	LINC00057|NCRNA00057|U22HG|UHG	MIM:603222|HGNC:HGNC:32688|Ensembl:ENSG00000255717	11q12.3	small nucleolar RNA host gene 1	ncRNA
23650	TRIM29	ATDC	MIM:610658|HGNC:HGNC:17274|Ensembl:ENSG00000137699|Vega:OTTHUMG00000140377	11q23.3	tripartite motif containing 29	protein-coding
23671	TMEFF2	CT120.2|HPP1|TENB2|TPEF|TR|TR-2	MIM:605734|HGNC:HGNC:11867|Ensembl:ENSG00000144339|Vega:OTTHUMG00000132723	2q32.3	transmembrane protein with EGF like and two follistatin like domains 2	protein-coding
23705	CADM1	BL2|IGSF4|IGSF4A|NECL2|Necl-2|RA175|ST17|SYNCAM|TSLC1|sTSLC-1|sgIGSF|synCAM1	MIM:605686|HGNC:HGNC:5951|Ensembl:ENSG00000182985|Vega:OTTHUMG00000168202	11q23.3	cell adhesion molecule 1	protein-coding
238	ALK	CD246|NBLST3	MIM:105590|HGNC:HGNC:427|Ensembl:ENSG00000171094|Vega:OTTHUMG00000152034	2p23.2-p23.1	anaplastic lymphoma receptor tyrosine kinase	protein-coding
24144	TFIP11	NTR1|STIP-1|Spp382|TIP39|bK445C9.6	MIM:612747|HGNC:HGNC:17165|Ensembl:ENSG00000100109|Vega:OTTHUMG00000150883	22q12.1	tuftelin interacting protein 11	protein-coding
246100	CTAG1A	CT6.1|ESO1|LAGE-2|LAGE2A|NY-ESO-1	MIM:300657|HGNC:HGNC:24198|Ensembl:ENSG00000268651|Vega:OTTHUMG00000024238	Xq28	cancer/testis antigen 1A	protein-coding
246778	IL27	IL-27|IL-27A|IL27A|IL27p28|IL30|p28	MIM:608273|HGNC:HGNC:19157|Ensembl:ENSG00000197272|Vega:OTTHUMG00000097023	16p12.1-p11.2	interleukin 27	protein-coding
2475	MTOR	FRAP|FRAP1|FRAP2|RAFT1|RAPT1|SKS	MIM:601231|HGNC:HGNC:3942|Ensembl:ENSG00000198793|Vega:OTTHUMG00000002001	1p36.22	mechanistic target of rapamycin	protein-coding
249	ALPL	AP-TNAP|APTNAP|HOPS|TNAP|TNSALP	MIM:171760|HGNC:HGNC:438|Ensembl:ENSG00000162551|Vega:OTTHUMG00000002949	1p36.12	alkaline phosphatase, liver/bone/kidney	protein-coding
2495	FTH1	FHC|FTH|FTHL6|HFE5|PIG15|PLIF	MIM:134770|HGNC:HGNC:3976|Ensembl:ENSG00000167996|Vega:OTTHUMG00000166217	11q12.3	ferritin heavy chain 1	protein-coding
25	ABL1	ABL|JTK7|bcr/abl|c-ABL|c-ABL1|p150|v-abl	MIM:189980|HGNC:HGNC:76|Ensembl:ENSG00000097007|Vega:OTTHUMG00000020813	9q34.12	ABL proto-oncogene 1, non-receptor tyrosine kinase	protein-coding
2512	FTL	LFTD|NBIA3	MIM:134790|HGNC:HGNC:3999|Ensembl:ENSG00000087086|Vega:OTTHUMG00000183332	19q13.33	ferritin light chain	protein-coding
2515	ADAM2	CRYN1|CRYN2|CT15|FTNB|PH-30b|PH30|PH30-beta	MIM:601533|HGNC:HGNC:198|Ensembl:ENSG00000104755|Vega:OTTHUMG00000164041	8p11.22	ADAM metallopeptidase domain 2	protein-coding
2520	GAST	GAS	MIM:137250|HGNC:HGNC:4164|Ensembl:ENSG00000184502|Vega:OTTHUMG00000133496	17q21.2	gastrin	protein-coding
2521	FUS	ALS6|ETM4|FUS1|HNRNPP2|POMP75|TLS	MIM:137070|HGNC:HGNC:4010|Ensembl:ENSG00000089280|Vega:OTTHUMG00000132395	16p11.2	FUS RNA binding protein	protein-coding
2524	FUT2	B12QTL1|SE|SEC2|Se2|sej	MIM:182100|HGNC:HGNC:4013|Ensembl:ENSG00000176920|Vega:OTTHUMG00000164427	19q13.33	fucosyltransferase 2	protein-coding
2525	FUT3	CD174|FT3B|FucT-III|LE|Les	MIM:111100|HGNC:HGNC:4014|Ensembl:ENSG00000171124|Vega:OTTHUMG00000180614	19p13.3	fucosyltransferase 3 (Lewis blood group)	protein-coding
2528	FUT6	FCT3A|FT1A|Fuc-TVI|FucT-VI	MIM:136836|HGNC:HGNC:4017|Ensembl:ENSG00000156413|Vega:OTTHUMG00000167335	19p13.3	fucosyltransferase 6	protein-coding
252969	NEIL2	NEH2|NEI2	MIM:608933|HGNC:HGNC:18956|Ensembl:ENSG00000154328|Vega:OTTHUMG00000090753	8p23.1	nei like DNA glycosylase 2	protein-coding
253260	RICTOR	AVO3|PIA|hAVO3	MIM:609022|HGNC:HGNC:28611|Ensembl:ENSG00000164327|Vega:OTTHUMG00000162037	5p13.1	RPTOR independent companion of MTOR complex 2	protein-coding
2534	FYN	SLK|SYN|p59-FYN	MIM:137025|HGNC:HGNC:4037|Ensembl:ENSG00000010810|Vega:OTTHUMG00000016305	6q21	FYN proto-oncogene, Src family tyrosine kinase	protein-coding
2535	FZD2	Fz2|fz-2|fzE2|hFz2	MIM:600667|HGNC:HGNC:4040|Ensembl:ENSG00000180340|Vega:OTTHUMG00000181819	17q21.31	frizzled class receptor 2	protein-coding
253650	ANKRD18A	-	HGNC:HGNC:23643|Ensembl:ENSG00000180071|Vega:OTTHUMG00000186349	9p13.1	ankyrin repeat domain 18A	protein-coding
2539	G6PD	G6PD1	MIM:305900|HGNC:HGNC:4057|Ensembl:ENSG00000160211|Vega:OTTHUMG00000024237	Xq28	glucose-6-phosphate dehydrogenase	protein-coding
2547	XRCC6	CTC75|CTCBF|G22P1|KU70|ML8|TLAA	MIM:152690|HGNC:HGNC:4055|Ensembl:ENSG00000196419|Vega:OTTHUMG00000151190	22q13.2	X-ray repair cross complementing 6	protein-coding
255313	CT47A11	CT47.11	MIM:300592|HGNC:HGNC:27397|Ensembl:ENSG00000226929|Vega:OTTHUMG00000022310	Xq24	cancer/testis antigen family 47, member A11	protein-coding
2556	GABRA3	-	MIM:305660|HGNC:HGNC:4077|Ensembl:ENSG00000011677|Vega:OTTHUMG00000024183	Xq28	gamma-aminobutyric acid type A receptor alpha3 subunit	protein-coding
2561	GABRB2	-	MIM:600232|HGNC:HGNC:4082|Ensembl:ENSG00000145864|Vega:OTTHUMG00000130349	5q34	gamma-aminobutyric acid type A receptor beta2 subunit	protein-coding
256130	TMEM196	-	HGNC:HGNC:22431|Ensembl:ENSG00000173452|Vega:OTTHUMG00000152504	7p21.1	transmembrane protein 196	protein-coding
256646	NUTM1	C15orf55|FAM22H|NUT	MIM:608963|HGNC:HGNC:29919|Ensembl:ENSG00000184507|Vega:OTTHUMG00000172348	15q14	NUT midline carcinoma family member 1	protein-coding
257019	FRMD3	4.1O|EPB41L4O|EPB41LO|P410	MIM:607619|HGNC:HGNC:24125|Ensembl:ENSG00000172159|Vega:OTTHUMG00000020103	9q21.32	FERM domain containing 3	protein-coding
25777	SUN2	UNC84B	MIM:613569|HGNC:HGNC:14210|Ensembl:ENSG00000100242|Vega:OTTHUMG00000151031	22q13.1	Sad1 and UNC84 domain containing 2	protein-coding
25790	CFAP45	CCDC19|NESG1	MIM:605152|HGNC:HGNC:17229|Ensembl:ENSG00000213085|Vega:OTTHUMG00000035432	1q23.2	cilia and flagella associated protein 45	protein-coding
25792	CIZ1	LSFR1|NP94|ZNF356	MIM:611420|HGNC:HGNC:16744|Ensembl:ENSG00000148337|Vega:OTTHUMG00000020735	9q34.11	CDKN1A interacting zinc finger protein 1	protein-coding
25793	FBXO7	FBX|FBX07|FBX7|PARK15|PKPS	MIM:605648|HGNC:HGNC:13586|Ensembl:ENSG00000100225|Vega:OTTHUMG00000030674	22q12.3	F-box protein 7	protein-coding
25794	FSCN2	RFSN|RP30	MIM:607643|HGNC:HGNC:3960|Ensembl:ENSG00000186765|Vega:OTTHUMG00000167477	17q25.3	fascin actin-bundling protein 2, retinal	protein-coding
25816	TNFAIP8	GG2-1|MDC-3.13|NDED|SCC-S2|SCCS2	MIM:612111|HGNC:HGNC:17260|Ensembl:ENSG00000145779|Vega:OTTHUMG00000162949	5q23.1	TNF alpha induced protein 8	protein-coding
25818	KLK5	KLK-L2|KLKL2|SCTE	MIM:605643|HGNC:HGNC:6366|Ensembl:ENSG00000167754|Vega:OTTHUMG00000183097	19q13.41	kallikrein related peptidase 5	protein-coding
25819	NOCT	CCR4L|CCRN4L|Ccr4c|NOC	MIM:608468|HGNC:HGNC:14254|Ensembl:ENSG00000151014|Vega:OTTHUMG00000161271	4q31.1	nocturnin	protein-coding
2583	B4GALNT1	GALGT|GALNACT|GalNAc-T|SPG26	MIM:601873|HGNC:HGNC:4117|Ensembl:ENSG00000135454|Vega:OTTHUMG00000170190	12q13.3	beta-1,4-N-acetyl-galactosaminyltransferase 1	protein-coding
25836	NIPBL	CDLS|CDLS1|IDN3|IDN3-B|Scc2	MIM:608667|HGNC:HGNC:28862|Ensembl:ENSG00000164190|Vega:OTTHUMG00000090795	5p13.2	NIPBL, cohesin loading factor	protein-coding
25852	ARMC8	GID5|HSPC056|S863-2|VID28	HGNC:HGNC:24999|Ensembl:ENSG00000114098|Vega:OTTHUMG00000159821	3q22.3	armadillo repeat containing 8	protein-coding
25855	BRMS1	-	MIM:606259|HGNC:HGNC:17262|Ensembl:ENSG00000174744|Vega:OTTHUMG00000167081	11q13.2	breast cancer metastasis suppressor 1	protein-coding
25878	MXRA5	-	MIM:300938|HGNC:HGNC:7539|Ensembl:ENSG00000101825|Vega:OTTHUMG00000021083	Xp22.33	matrix remodeling associated 5	protein-coding
25890	ABI3BP	NESHBP|TARSH	MIM:606279|HGNC:HGNC:17265|Ensembl:ENSG00000154175|Vega:OTTHUMG00000159094	3q12.2	ABI family member 3 binding protein	protein-coding
25898	RCHY1	ARNIP|CHIMP|PIRH2|PRO1996|RNF199|ZCHY|ZNF363	MIM:607680|HGNC:HGNC:17479|Ensembl:ENSG00000163743|Vega:OTTHUMG00000130105	4q21.1	ring finger and CHY zinc finger domain containing 1	protein-coding
259	AMBP	A1M|EDC1|HCP|HI30|IATIL|ITI|ITIL|ITILC|UTI	MIM:176870|HGNC:HGNC:453|Ensembl:ENSG00000106927|Vega:OTTHUMG00000020534	9q32	alpha-1-microglobulin/bikunin precursor	protein-coding
2591	GALNT3	GalNAc-T3|HFTC|HHS	MIM:601756|HGNC:HGNC:4125|Ensembl:ENSG00000115339|Vega:OTTHUMG00000132157	2q24.3	polypeptide N-acetylgalactosaminyltransferase 3	protein-coding
25921	ZDHHC5	DHHC5|ZNF375	MIM:614586|HGNC:HGNC:18472|Ensembl:ENSG00000156599|Vega:OTTHUMG00000167198	11q12.1	zinc finger DHHC-type containing 5	protein-coding
259266	ASPM	ASP|Calmbp1|MCPH5	MIM:605481|HGNC:HGNC:19048|Ensembl:ENSG00000066279|Vega:OTTHUMG00000036277	1q31.3	abnormal spindle microtubule assembly	protein-coding
25937	WWTR1	TAZ	MIM:607392|HGNC:HGNC:24042|Ensembl:ENSG00000018408|Vega:OTTHUMG00000159614	3q25.1	WW domain containing transcription regulator 1	protein-coding
25939	SAMHD1	CHBL2|DCIP|HDDC1|MOP-5|SBBI88	MIM:606754|HGNC:HGNC:15925|Ensembl:ENSG00000101347|Vega:OTTHUMG00000032402	20q11.23	SAM and HD domain containing deoxynucleoside triphosphate triphosphohydrolase 1	protein-coding
25942	SIN3A	WITKOS	MIM:607776|HGNC:HGNC:19353|Ensembl:ENSG00000169375|Vega:OTTHUMG00000142834	15q24.2	SIN3 transcription regulator family member A	protein-coding
25949	SYF2	CBPIN|NTC31|P29|fSAP29	MIM:607090|HGNC:HGNC:19824|Ensembl:ENSG00000117614|Vega:OTTHUMG00000043610	1p36.11	SYF2 pre-mRNA splicing factor	protein-coding
25960	ADGRA2	GPR124|TEM5	MIM:606823|HGNC:HGNC:17849|Ensembl:ENSG00000020181|Vega:OTTHUMG00000156182	8p11.23	adhesion G protein-coupled receptor A2	protein-coding
2597	GAPDH	G3PD|GAPD|HEL-S-162eP	MIM:138400|HGNC:HGNC:4141|Ensembl:ENSG00000111640|Vega:OTTHUMG00000137379	12p13.31	glyceraldehyde-3-phosphate dehydrogenase	protein-coding
25970	SH2B1	PSM|SH2B	MIM:608937|HGNC:HGNC:30417|Ensembl:ENSG00000178188|Vega:OTTHUMG00000176590	16p11.2	SH2B adaptor protein 1	protein-coding
26018	LRIG1	LIG-1|LIG1	MIM:608868|HGNC:HGNC:17360|Ensembl:ENSG00000144749|Vega:OTTHUMG00000158727	3p14.1	leucine rich repeats and immunoglobulin like domains 1	protein-coding
26022	TMEM98	TADA1	MIM:615949|HGNC:HGNC:24529|Ensembl:ENSG00000006042|Vega:OTTHUMG00000132882	17q11.2	transmembrane protein 98	protein-coding
26035	GLCE	HSEPI	MIM:612134|HGNC:HGNC:17855|Ensembl:ENSG00000138604|Vega:OTTHUMG00000172084	15q23	glucuronic acid epimerase	protein-coding
26038	CHD5	CHD-5	MIM:610771|HGNC:HGNC:16816|Ensembl:ENSG00000116254|Vega:OTTHUMG00000000952	1p36.31	chromodomain helicase DNA binding protein 5	protein-coding
26085	KLK13	KLK-L4|KLKL4	MIM:605505|HGNC:HGNC:6361|Ensembl:ENSG00000167759|Vega:OTTHUMG00000182912	19q13.41	kallikrein related peptidase 13	protein-coding
26091	HERC4	-	MIM:609248|HGNC:HGNC:24521|Ensembl:ENSG00000148634|Vega:OTTHUMG00000018343	10q21.3	HECT and RLD domain containing E3 ubiquitin protein ligase 4	protein-coding
26135	SERBP1	CGI-55|CHD3IP|HABP4L|PAI-RBP1|PAIRBP1	MIM:607378|HGNC:HGNC:17860|Ensembl:ENSG00000142864|Vega:OTTHUMG00000009372	1p31.3	SERPINE1 mRNA binding protein 1	protein-coding
2621	GAS6	AXLLG|AXSF	MIM:600441|HGNC:HGNC:4168|Ensembl:ENSG00000183087|Vega:OTTHUMG00000017395	13q34	growth arrest specific 6	protein-coding
2624	GATA2	DCML|IMD21|MONOMAC|NFE1B	MIM:137295|HGNC:HGNC:4171|Ensembl:ENSG00000179348|Vega:OTTHUMG00000159689	3q21.3	GATA binding protein 2	protein-coding
2625	GATA3	HDR|HDRS	MIM:131320|HGNC:HGNC:4172|Ensembl:ENSG00000107485|Vega:OTTHUMG00000017640	10p14	GATA binding protein 3	protein-coding
26256	CABYR	CABYRa|CABYRc|CABYRc/d|CABYRe|CBP86|CT88|FSP-2|FSP2	MIM:612135|HGNC:HGNC:15569|Ensembl:ENSG00000154040|Vega:OTTHUMG00000037365	18q11.2	calcium binding tyrosine phosphorylation regulated	protein-coding
26257	NKX2-8	NKX2.8|NKX2H|Nkx2-9	MIM:603245|HGNC:HGNC:16364|Ensembl:ENSG00000136327|Vega:OTTHUMG00000028772	14q13.3	NK2 homeobox 8	protein-coding
2626	GATA4	ASD2|TACHD|TOF|VSD1	MIM:600576|HGNC:HGNC:4173|Ensembl:ENSG00000136574|Vega:OTTHUMG00000090800	8p23.1	GATA binding protein 4	protein-coding
2638	GC	DBP|DBP/GC|GRD3|Gc-MAF|GcMAF|HEL-S-51|VDBG|VDBP	MIM:139200|HGNC:HGNC:4187|Ensembl:ENSG00000145321|Vega:OTTHUMG00000129915	4q13.3	GC, vitamin D binding protein	protein-coding
26468	LHX6	LHX6.1	MIM:608215|HGNC:HGNC:21735|Ensembl:ENSG00000106852|Vega:OTTHUMG00000020601	9q33.2	LIM homeobox 6	protein-coding
26471	NUPR1	COM1|P8	MIM:614812|HGNC:HGNC:29990|Ensembl:ENSG00000176046|Vega:OTTHUMG00000131764	16p11.2	nuclear protein 1, transcriptional regulator	protein-coding
2648	KAT2A	GCN5|GCN5L2|PCAF-b|hGCN5	MIM:602301|HGNC:HGNC:4201|Ensembl:ENSG00000108773|Vega:OTTHUMG00000133504	17q21.2	lysine acetyltransferase 2A	protein-coding
26512	INTS6	DBI-1|DDX26|DDX26A|DICE1|HDB|INT6|Notchl2	MIM:604331|HGNC:HGNC:14879|Ensembl:ENSG00000102786|Vega:OTTHUMG00000016945	13q14.3	integrator complex subunit 6	protein-coding
26524	LATS2	KPM	MIM:604861|HGNC:HGNC:6515|Ensembl:ENSG00000150457|Vega:OTTHUMG00000016531	13q12.11	large tumor suppressor kinase 2	protein-coding
26534	OR10G2	OR14-41	HGNC:HGNC:8170|Ensembl:ENSG00000255582|Vega:OTTHUMG00000168890	14q11.2	olfactory receptor family 10 subfamily G member 2	protein-coding
26575	RGS17	RGS-17|RGSZ2|hRGS17	MIM:607191|HGNC:HGNC:14088|Ensembl:ENSG00000091844|Vega:OTTHUMG00000015858	6q25.2	regulator of G-protein signaling 17	protein-coding
26585	GREM1	C15DUPq|CKTSF1B1|CRAC1|CRCS4|DAND2|DRM|DUP15q|GREMLIN|HMPS|HMPS1|IHG-2|MPSH|PIG2	MIM:603054|HGNC:HGNC:2001|Ensembl:ENSG00000166923|Vega:OTTHUMG00000129319	15q13.3	gremlin 1, DAN family BMP antagonist	protein-coding
2668	GDNF	ATF|ATF1|ATF2|HFB1-GDNF|HSCR3	MIM:600837|HGNC:HGNC:4232|Ensembl:ENSG00000168621|Vega:OTTHUMG00000090809	5p13.2	glial cell derived neurotrophic factor	protein-coding
266977	ADGRF1	GPR110|KPG_012|PGR19|hGPCR36	HGNC:HGNC:18990|Ensembl:ENSG00000153292|Vega:OTTHUMG00000014795	6p12.3	adhesion G protein-coupled receptor F1	protein-coding
267	AMFR	GP78|RNF45	MIM:603243|HGNC:HGNC:463|Ensembl:ENSG00000159461|Vega:OTTHUMG00000133239	16q13	autocrine motility factor receptor	protein-coding
2678	GGT1	CD224|D22S672|D22S732|GGT|GGT 1|GTG	MIM:612346|HGNC:HGNC:4250|Ensembl:ENSG00000100031|Vega:OTTHUMG00000030859	22q11.23	gamma-glutamyltransferase 1	protein-coding
2683	B4GALT1	B4GAL-T1|CDG2D|GGTB2|GT1|GTB|beta4Gal-T1	MIM:137060|HGNC:HGNC:924|Ensembl:ENSG00000086062|Vega:OTTHUMG00000019764	9p21.1	beta-1,4-galactosyltransferase 1	protein-coding
2690	GHR	GHBP|GHIP	MIM:600946|HGNC:HGNC:4263|Ensembl:ENSG00000112964|Vega:OTTHUMG00000094791	5p13.1-p12	growth hormone receptor	protein-coding
2693	GHSR	GHDP	MIM:601898|HGNC:HGNC:4267|Ensembl:ENSG00000121853|Vega:OTTHUMG00000156946	3q26.31	growth hormone secretagogue receptor	protein-coding
2697	GJA1	AVSD3|CMDR|CX43|EKVP|GJAL|HLHS1|HSS|ODDD|PPKCA	MIM:121014|HGNC:HGNC:4274|Ensembl:ENSG00000152661|Vega:OTTHUMG00000015479	6q22.31	gap junction protein alpha 1	protein-coding
27040	LAT	LAT1|pp36	MIM:602354|HGNC:HGNC:18874|Ensembl:ENSG00000213658|Vega:OTTHUMG00000131761	16p11.2	linker for activation of T-cells	protein-coding
27043	PELP1	MNAR|P160	MIM:609455|HGNC:HGNC:30134|Ensembl:ENSG00000141456|Vega:OTTHUMG00000177831	17p13.2	proline, glutamate and leucine rich protein 1	protein-coding
2705	GJB1	CMTX|CMTX1|CX32	MIM:304040|HGNC:HGNC:4283|Ensembl:ENSG00000169562|Vega:OTTHUMG00000021797	Xq13.1	gap junction protein beta 1	protein-coding
2706	GJB2	CX26|DFNA3|DFNA3A|DFNB1|DFNB1A|HID|KID|NSRD1|PPK	MIM:121011|HGNC:HGNC:4284|Ensembl:ENSG00000165474|Vega:OTTHUMG00000016513	13q12.11	gap junction protein beta 2	protein-coding
27076	LYPD3	C4.4A	MIM:609484|HGNC:HGNC:24880|Ensembl:ENSG00000124466|Vega:OTTHUMG00000182696	19q13.31	LY6/PLAUR domain containing 3	protein-coding
27086	FOXP1	12CC4|HSPC215|MFH|QRF1|hFKH1B	MIM:605515|HGNC:HGNC:3823|Ensembl:ENSG00000114861|Vega:OTTHUMG00000158803	3p13	forkhead box P1	protein-coding
27113	BBC3	JFY-1|JFY1|PUMA	MIM:605854|HGNC:HGNC:17868|Ensembl:ENSG00000105327|Vega:OTTHUMG00000183489	19q13.32	BCL2 binding component 3	protein-coding
27122	DKK3	REIC|RIG	MIM:605416|HGNC:HGNC:2893|Ensembl:ENSG00000050165|Vega:OTTHUMG00000165709	11p15.3	dickkopf WNT signaling pathway inhibitor 3	protein-coding
27161	AGO2	EIF2C2|Q10	MIM:606229|HGNC:HGNC:3263|Ensembl:ENSG00000123908|Vega:OTTHUMG00000164232	8q24.3	argonaute 2, RISC catalytic component	protein-coding
27175	TUBG2	-	MIM:605785|HGNC:HGNC:12419|Ensembl:ENSG00000037042|Vega:OTTHUMG00000180640	17q21.2	tubulin gamma 2	protein-coding
27178	IL37	FIL1|FIL1(ZETA)|FIL1Z|IL-1F7|IL-1H|IL-1H4|IL-1RP1|IL-37|IL1F7|IL1H4|IL1RP1	MIM:605510|HGNC:HGNC:15563|Ensembl:ENSG00000125571|Vega:OTTHUMG00000131345	2q14.1	interleukin 37	protein-coding
27180	SIGLEC9	CD329|CDw329|FOAP-9|OBBP-LIKE|siglec-9	MIM:605640|HGNC:HGNC:10878|Ensembl:ENSG00000129450|Vega:OTTHUMG00000182894	19q13.41	sialic acid binding Ig like lectin 9	protein-coding
2719	GPC3	DGSX|GTR2-2|MXR7|OCI-5|SDYS|SGB|SGBS|SGBS1	MIM:300037|HGNC:HGNC:4451|Ensembl:ENSG00000147257|Vega:OTTHUMG00000022448	Xq26.2	glypican 3	protein-coding
27250	PDCD4	H731	MIM:608610|HGNC:HGNC:8763|Ensembl:ENSG00000150593|Vega:OTTHUMG00000019048	10q25.2	programmed cell death 4	protein-coding
27257	LSM1	CASM|YJL124C	MIM:607281|HGNC:HGNC:20472|Ensembl:ENSG00000175324|Vega:OTTHUMG00000164051	8p11.23	LSM1 homolog, mRNA degradation associated	protein-coding
2729	GCLC	GCL|GCS|GLCL|GLCLC	MIM:606857|HGNC:HGNC:4311|Ensembl:ENSG00000001084|Vega:OTTHUMG00000160220	6p12.1	glutamate-cysteine ligase catalytic subunit	protein-coding
273	AMPH	AMPH1	MIM:600418|HGNC:HGNC:471|Ensembl:ENSG00000078053|Vega:OTTHUMG00000023725	7p14.1	amphiphysin	protein-coding
2730	GCLM	GLCLR	MIM:601176|HGNC:HGNC:4312|Ensembl:ENSG00000023909|Vega:OTTHUMG00000010562	1p22.1	glutamate-cysteine ligase modifier subunit	protein-coding
27303	RBMS3	-	MIM:605786|HGNC:HGNC:13427|Ensembl:ENSG00000144642|Vega:OTTHUMG00000155699	3p24.1	RNA binding motif single stranded interacting protein 3	protein-coding
2731	GLDC	GCE|GCSP|HYGN1	MIM:238300|HGNC:HGNC:4313|Ensembl:ENSG00000178445|Vega:OTTHUMG00000019524	9p24.1	glycine decarboxylase	protein-coding
27339	PRPF19	NMP200|PRP19|PSO4|SNEV|UBOX4|hPSO4	MIM:608330|HGNC:HGNC:17896|Ensembl:ENSG00000110107|Vega:OTTHUMG00000167798	11q12.2	pre-mRNA processing factor 19	protein-coding
27342	RABGEF1	RABEX5|RAP1|rabex-5	MIM:609700|HGNC:HGNC:17676|Ensembl:ENSG00000154710|Vega:OTTHUMG00000129547	7q11.21	RAB guanine nucleotide exchange factor 1	protein-coding
27343	POLL	BETAN|POLKAPPA	MIM:606343|HGNC:HGNC:9184|Ensembl:ENSG00000166169|Vega:OTTHUMG00000018933	10q24.32	DNA polymerase lambda	protein-coding
27346	TMEM97	MAC30	MIM:612912|HGNC:HGNC:28106|Ensembl:ENSG00000109084|Vega:OTTHUMG00000132497	17q11.2	transmembrane protein 97	protein-coding
2735	GLI1	GLI	MIM:165220|HGNC:HGNC:4317|Ensembl:ENSG00000111087|Vega:OTTHUMG00000167332	12q13.3	GLI family zinc finger 1	protein-coding
2736	GLI2	CJS|HPE9|PHS2|THP1|THP2	MIM:165230|HGNC:HGNC:4318|Ensembl:ENSG00000074047|Vega:OTTHUMG00000153741	2q14.2	GLI family zinc finger 2	protein-coding
2737	GLI3	ACLS|GCPS|GLI3-190|GLI3FL|PAP-A|PAPA|PAPA1|PAPB|PHS|PPDIV	MIM:165240|HGNC:HGNC:4319|Ensembl:ENSG00000106571|Vega:OTTHUMG00000023630	7p14.1	GLI family zinc finger 3	protein-coding
274	BIN1	AMPH2|AMPHL|SH3P9	MIM:601248|HGNC:HGNC:1052|Ensembl:ENSG00000136717|Vega:OTTHUMG00000131465	2q14.3	bridging integrator 1	protein-coding
27429	HTRA2	OMI|PARK13|PRSS25	MIM:606441|HGNC:HGNC:14348|Ensembl:ENSG00000115317|Vega:OTTHUMG00000129957	2p13.1	HtrA serine peptidase 2	protein-coding
27436	EML4	C2orf2|ELP120|EMAP-4|EMAPL4|ROPP120	MIM:607442|HGNC:HGNC:1316|Ensembl:ENSG00000143924|Vega:OTTHUMG00000128603	2p21	echinoderm microtubule associated protein like 4	protein-coding
2744	GLS	AAD20|GAC|GAM|GLS1|KGA	MIM:138280|HGNC:HGNC:4331|Ensembl:ENSG00000115419|Vega:OTTHUMG00000132701	2q32.2	glutaminase	protein-coding
2768	GNA12	NNX3|RMP|gep	MIM:604394|HGNC:HGNC:4380|Ensembl:ENSG00000146535|Vega:OTTHUMG00000023064	7p22.3-p22.2	G protein subunit alpha 12	protein-coding
2769	GNA15	GNA16	MIM:139314|HGNC:HGNC:4383|Ensembl:ENSG00000060558|Vega:OTTHUMG00000180637	19p13.3	G protein subunit alpha 15	protein-coding
2778	GNAS	AHO|C20orf45|GNAS1|GPSA|GSA|GSP|NESP|POH|SCG6|SgVI	MIM:139320|HGNC:HGNC:4392|Ensembl:ENSG00000087460|Vega:OTTHUMG00000033069	20q13.32	GNAS complex locus	protein-coding
2796	GNRH1	GNRH|GRH|LHRH|LNRH	MIM:152760|HGNC:HGNC:4419|Ensembl:ENSG00000147437|Vega:OTTHUMG00000163852	8p21.2	gonadotropin releasing hormone 1	protein-coding
2801	GOLGA2	GM130	MIM:602580|HGNC:HGNC:4425|Ensembl:ENSG00000167110|Vega:OTTHUMG00000020732	9q34.11	golgin A2	protein-coding
2810	SFN	YWHAS	MIM:601290|HGNC:HGNC:10773|Ensembl:ENSG00000175793|Vega:OTTHUMG00000004093	1p36.11	stratifin	protein-coding
28231	SLCO4A1	OATP-E|OATP1|OATP4A1|OATPE|OATPRP1|POAT|SLC21A12	MIM:612436|HGNC:HGNC:10953|Ensembl:ENSG00000101187|Vega:OTTHUMG00000032923	20q13.33	solute carrier organic anion transporter family member 4A1	protein-coding
2829	XCR1	CCXCR1|GPR5	MIM:600552|HGNC:HGNC:1625|Ensembl:ENSG00000173578|Vega:OTTHUMG00000133449	3p21.31	X-C motif chemokine receptor 1	protein-coding
283	ANG	ALS9|HEL168|RAA1|RNASE4|RNASE5	MIM:105850|HGNC:HGNC:483|Ensembl:ENSG00000214274|Vega:OTTHUMG00000029576	14q11.2	angiogenin	protein-coding
2831	NPBWR1	GPR7	MIM:600730|HGNC:HGNC:4522|Ensembl:ENSG00000183729|Vega:OTTHUMG00000164275	8q11.23	neuropeptides B/W receptor 1	protein-coding
283104	SBF2-AS1	-	HGNC:HGNC:27438|Ensembl:ENSG00000246273	11p15.4	SBF2 antisense RNA 1	ncRNA
283120	H19	ASM|ASM1|BWS|D11S813E|LINC00008|NCRNA00008|WT2	MIM:103280|HGNC:HGNC:4713|Ensembl:ENSG00000130600	11p15.5	H19, imprinted maternally expressed transcript (non-protein coding)	ncRNA
283131	NEAT1	LINC00084|NCRNA00084|TncRNA|VINC	MIM:612769|HGNC:HGNC:30815|Ensembl:ENSG00000245532	11q13.1	nuclear paraspeckle assembly transcript 1 (non-protein coding)	ncRNA
2833	CXCR3	CD182|CD183|CKR-L2|CMKAR3|GPR9|IP10-R|Mig-R|MigR	MIM:300574|HGNC:HGNC:4540|Ensembl:ENSG00000186810|Vega:OTTHUMG00000033326	Xq13.1	C-X-C motif chemokine receptor 3	protein-coding
283349	RASSF3	RASSF5	MIM:607019|HGNC:HGNC:14271|Ensembl:ENSG00000153179|Vega:OTTHUMG00000168812	12q14.2	Ras association domain family member 3	protein-coding
283460	HNF1A-AS1	C12orf27|NCRNA00262	HGNC:HGNC:26785|Ensembl:ENSG00000241388	12q24.31	HNF1A antisense RNA 1	ncRNA
284	ANGPT1	AGP1|AGPT|ANG1	MIM:601667|HGNC:HGNC:484|Ensembl:ENSG00000154188|Vega:OTTHUMG00000164812	8q23.1	angiopoietin 1	protein-coding
284119	PTRF	CAVIN|CAVIN1|CGL4|FKSG13|cavin-1	MIM:603198|HGNC:HGNC:9688|Ensembl:ENSG00000177469|Vega:OTTHUMG00000180137	17q21.2	polymerase I and transcript release factor	protein-coding
2842	GPR19	-	MIM:602927|HGNC:HGNC:4473|Ensembl:ENSG00000183150|Vega:OTTHUMG00000168705	12p13.1	G protein-coupled receptor 19	protein-coding
285	ANGPT2	AGPT2|ANG2	MIM:601922|HGNC:HGNC:485|Ensembl:ENSG00000091879|Vega:OTTHUMG00000090365	8p23.1	angiopoietin 2	protein-coding
28512	NKIRAS1	KBRAS1|kappaB-Ras1	MIM:604496|HGNC:HGNC:17899|Ensembl:ENSG00000197885|Vega:OTTHUMG00000155605	3p24.2	NFKB inhibitor interacting Ras like 1	protein-coding
28514	DLL1	DELTA1|DL1|Delta	MIM:606582|HGNC:HGNC:2908|Ensembl:ENSG00000198719|Vega:OTTHUMG00000016078	6q27	delta like canonical Notch ligand 1	protein-coding
285704	RGMB	DRAGON	MIM:612687|HGNC:HGNC:26896|Ensembl:ENSG00000174136|Vega:OTTHUMG00000162745	5q15	repulsive guidance molecule family member b	protein-coding
286319	TUSC1	TSG-9|TSG9	MIM:610529|HGNC:HGNC:31010|Ensembl:ENSG00000198680|Vega:OTTHUMG00000159591	9p21.2	tumor suppressor candidate 1	protein-coding
2864	FFAR1	FFA1R|GPCR40|GPR40	MIM:603820|HGNC:HGNC:4498|Ensembl:ENSG00000126266|Vega:OTTHUMG00000188261	19q13.12	free fatty acid receptor 1	protein-coding
2876	GPX1	GPXD|GSHPX1	MIM:138320|HGNC:HGNC:4553|Ensembl:ENSG00000233276|Vega:OTTHUMG00000156837	3p21.31	glutathione peroxidase 1	protein-coding
2879	GPX4	GPx-4|GSHPx-4|MCSP|PHGPx|SMDS|snGPx|snPHGPx	MIM:138322|HGNC:HGNC:4556|Ensembl:ENSG00000167468|Vega:OTTHUMG00000181874	19p13.3	glutathione peroxidase 4	protein-coding
28951	TRIB2	C5FW|GS3955|TRB2	MIM:609462|HGNC:HGNC:30809|Ensembl:ENSG00000071575|Vega:OTTHUMG00000090575	2p24.3	tribbles pseudokinase 2	protein-coding
28984	RGCC	C13orf15|RGC-32|RGC32|bA157L14.2	MIM:610077|HGNC:HGNC:20369|Ensembl:ENSG00000102760|Vega:OTTHUMG00000016796	13q14.11	regulator of cell cycle	protein-coding
28987	NOB1	ART-4|MST158|MSTP158|NOB1P|PSMD8BP1	MIM:613586|HGNC:HGNC:29540|Ensembl:ENSG00000141101|Vega:OTTHUMG00000137576	16q22.1	NIN1/PSMD8 binding protein 1 homolog	protein-coding
28988	DBNL	ABP1|HIP-55|HIP55|SH3P7	MIM:610106|HGNC:HGNC:2696|Ensembl:ENSG00000136279|Vega:OTTHUMG00000155350	7p13	drebrin like	protein-coding
28992	MACROD1	LRP16	MIM:610400|HGNC:HGNC:29598|Ensembl:ENSG00000133315|Vega:OTTHUMG00000167843	11q13.1	MACRO domain containing 1	protein-coding
290	ANPEP	APN|CD13|GP150|LAP1|P150|PEPN	MIM:151530|HGNC:HGNC:500|Ensembl:ENSG00000166825|Vega:OTTHUMG00000149814	15q26.1	alanyl aminopeptidase, membrane	protein-coding
29028	ATAD2	ANCCA|CT137|PRO2000	MIM:611941|HGNC:HGNC:30123|Ensembl:ENSG00000156802|Vega:OTTHUMG00000165090	8q24.13	ATPase family, AAA domain containing 2	protein-coding
2904	GRIN2B	EIEE27|GluN2B|MRD6|NMDAR2B|NR2B|hNR3	MIM:138252|HGNC:HGNC:4586|Ensembl:ENSG00000273079|Vega:OTTHUMG00000137373	12p13.1	glutamate ionotropic receptor NMDA type subunit 2B	protein-coding
2908	NR3C1	GCCR|GCR|GCRST|GR|GRL	MIM:138040|HGNC:HGNC:7978|Ensembl:ENSG00000113580|Vega:OTTHUMG00000129677	5q31.3	nuclear receptor subfamily 3 group C member 1	protein-coding
29085	PHPT1	CGI-202|HEL-S-132P|HSPC141|PHP|PHP14	MIM:610167|HGNC:HGNC:30033|Ensembl:ENSG00000054148|Vega:OTTHUMG00000020950	9q34.3	phosphohistidine phosphatase 1	protein-coding
29089	UBE2T	FANCT|HSPC150|PIG50	MIM:610538|HGNC:HGNC:25009|Ensembl:ENSG00000077152|Vega:OTTHUMG00000041392	1q32.1	ubiquitin conjugating enzyme E2 T	protein-coding
2909	ARHGAP35	GRF-1|GRLF1|P190-A|P190A|p190ARhoGAP|p190RhoGAP	MIM:605277|HGNC:HGNC:4591|Ensembl:ENSG00000160007|Vega:OTTHUMG00000183438	19q13.32	Rho GTPase activating protein 35	protein-coding
29102	DROSHA	ETOHI2|HSA242976|RANSE3L|RN3|RNASE3L|RNASEN	MIM:608828|HGNC:HGNC:17904|Ensembl:ENSG00000113360|Vega:OTTHUMG00000161976	5p13.3	drosha ribonuclease III	protein-coding
29108	PYCARD	ASC|CARD5|TMS|TMS-1|TMS1	MIM:606838|HGNC:HGNC:16608|Ensembl:ENSG00000103490|Vega:OTTHUMG00000176753	16p11.2	PYD and CARD domain containing	protein-coding
29110	TBK1	FTDALS4|NAK|T2K	MIM:604834|HGNC:HGNC:11584|Ensembl:ENSG00000183735|Vega:OTTHUMG00000168796	12q14.2	TANK binding kinase 1	protein-coding
29117	BRD7	BP75|CELTIX1|NAG4	HGNC:HGNC:14310|Ensembl:ENSG00000166164|Vega:OTTHUMG00000133170	16q12.1	bromodomain containing 7	protein-coding
29126	CD274	B7-H|B7H1|PD-L1|PDCD1L1|PDCD1LG1|PDL1	MIM:605402|HGNC:HGNC:17635|Ensembl:ENSG00000120217|Vega:OTTHUMG00000019503	9p24.1	CD274 molecule	protein-coding
29127	RACGAP1	CYK4|HsCYK-4|ID-GAP|MgcRacGAP	MIM:604980|HGNC:HGNC:9804|Ensembl:ENSG00000161800|Vega:OTTHUMG00000169811	12q13.12	Rac GTPase activating protein 1	protein-coding
2919	CXCL1	FSP|GRO1|GROa|MGSA|MGSA-a|NAP-3|SCYB1	MIM:155730|HGNC:HGNC:4602|Ensembl:ENSG00000163739|Vega:OTTHUMG00000160866	4q13.3	C-X-C motif chemokine ligand 1	protein-coding
2920	CXCL2	CINC-2a|GRO2|GROb|MGSA-b|MIP-2a|MIP2|MIP2A|SCYB2	MIM:139110|HGNC:HGNC:4603|Ensembl:ENSG00000081041|Vega:OTTHUMG00000160865	4q13.3	C-X-C motif chemokine ligand 2	protein-coding
2922	GRP	BN|GRP-10|preproGRP|proGRP	MIM:137260|HGNC:HGNC:4605|Ensembl:ENSG00000134443|Vega:OTTHUMG00000132760	18q21.32	gastrin releasing peptide	protein-coding
2925	GRPR	BB2|BB2R	MIM:305670|HGNC:HGNC:4609|Ensembl:ENSG00000126010|Vega:OTTHUMG00000021189	Xp22.2	gastrin releasing peptide receptor	protein-coding
2931	GSK3A	-	MIM:606784|HGNC:HGNC:4616|Ensembl:ENSG00000105723|Vega:OTTHUMG00000150722	19q13.2	glycogen synthase kinase 3 alpha	protein-coding
2932	GSK3B	-	MIM:605004|HGNC:HGNC:4617|Ensembl:ENSG00000082701|Vega:OTTHUMG00000133765	3q13.33	glycogen synthase kinase 3 beta	protein-coding
2934	GSN	ADF|AGEL	MIM:137350|HGNC:HGNC:4620|Ensembl:ENSG00000148180|Ensembl:ENSG00000283299|Ensembl:ENSG00000283430|Vega:OTTHUMG00000020584	9q33.2	gelsolin	protein-coding
2936	GSR	HEL-75|HEL-S-122m	MIM:138300|HGNC:HGNC:4623|Ensembl:ENSG00000104687|Vega:OTTHUMG00000163946	8p12	glutathione-disulfide reductase	protein-coding
2937	GSS	GSHS|HEL-S-64p|HEL-S-88n	MIM:601002|HGNC:HGNC:4624|Ensembl:ENSG00000100983|Vega:OTTHUMG00000032315	20q11.22	glutathione synthetase	protein-coding
2938	GSTA1	GST-epsilon|GST2|GSTA1-1|GTH1	MIM:138359|HGNC:HGNC:4626|Ensembl:ENSG00000243955|Vega:OTTHUMG00000014861	6p12.2	glutathione S-transferase alpha 1	protein-coding
2939	GSTA2	GST2|GSTA2-2|GTA2|GTH2	MIM:138360|HGNC:HGNC:4627|Ensembl:ENSG00000244067|Vega:OTTHUMG00000016263	6p12.2	glutathione S-transferase alpha 2	protein-coding
2941	GSTA4	GSTA4-4|GTA4	MIM:605450|HGNC:HGNC:4629|Ensembl:ENSG00000170899|Vega:OTTHUMG00000014868	6p12.2	glutathione S-transferase alpha 4	protein-coding
2944	GSTM1	GST1|GSTM1-1|GSTM1a-1a|GSTM1b-1b|GTH4|GTM1|H-B|MU|MU-1	MIM:138350|HGNC:HGNC:4632|Ensembl:ENSG00000134184|Vega:OTTHUMG00000011635	1p13.3	glutathione S-transferase mu 1	protein-coding
2946	GSTM2	GST4|GSTM|GSTM2-2|GTHMUS	MIM:138380|HGNC:HGNC:4634|Ensembl:ENSG00000213366|Vega:OTTHUMG00000011638	1p13.3	glutathione S-transferase mu 2	protein-coding
2947	GSTM3	GST5|GSTB|GSTM3-3|GTM3	MIM:138390|HGNC:HGNC:4635|Ensembl:ENSG00000134202|Vega:OTTHUMG00000011640	1p13.3	glutathione S-transferase mu 3	protein-coding
2948	GSTM4	GSTM4-4|GTM4	MIM:138333|HGNC:HGNC:4636|Ensembl:ENSG00000168765|Vega:OTTHUMG00000011642	1p13.3	glutathione S-transferase mu 4	protein-coding
2950	GSTP1	DFN7|FAEES3|GST3|GSTP|HEL-S-22|PI	MIM:134660|HGNC:HGNC:4638|Ensembl:ENSG00000084207|Vega:OTTHUMG00000137430	11q13.2	glutathione S-transferase pi 1	protein-coding
2952	GSTT1	-	MIM:600436|HGNC:HGNC:4641	22q11.23	glutathione S-transferase theta 1	protein-coding
2965	GTF2H1	BTF2|P62|TFB1|TFIIH	MIM:189972|HGNC:HGNC:4655|Ensembl:ENSG00000110768|Vega:OTTHUMG00000167690	11p15.1	general transcription factor IIH subunit 1	protein-coding
2966	GTF2H2	BTF2|BTF2P44|T-BTF2P44|TFIIH|p44	MIM:601748|HGNC:HGNC:4656|Ensembl:ENSG00000145736|Vega:OTTHUMG00000164542	5q13.2	general transcription factor IIH subunit 2	protein-coding
29761	USP25	USP21	MIM:604736|HGNC:HGNC:12624|Ensembl:ENSG00000155313|Vega:OTTHUMG00000074343	21q21.1	ubiquitin specific peptidase 25	protein-coding
29775	CARD10	BIMP1|CARMA3	MIM:607209|HGNC:HGNC:16422|Ensembl:ENSG00000100065|Vega:OTTHUMG00000150592	22q13.1	caspase recruitment domain family member 10	protein-coding
29803	REPIN1	AP4|RIP60|ZNF464|Zfp464	HGNC:HGNC:17922|Ensembl:ENSG00000214022|Vega:OTTHUMG00000158330	7q36.1	replication initiator 1	protein-coding
29843	SENP1	SuPr-2	MIM:612157|HGNC:HGNC:17927|Ensembl:ENSG00000079387|Vega:OTTHUMG00000169896	12q13.11	SUMO1/sentrin specific peptidase 1	protein-coding
29851	ICOS	AILIM|CD278|CVID1	MIM:604558|HGNC:HGNC:5351|Ensembl:ENSG00000163600|Vega:OTTHUMG00000132880	2q33.2	inducible T-cell costimulator	protein-coding
2986	GUCY2F	CYGF|GC-F|GUC2DL|GUC2F|RETGC-2|ROS-GC2	MIM:300041|HGNC:HGNC:4691|Ensembl:ENSG00000101890|Vega:OTTHUMG00000022184	Xq22.3-q23	guanylate cyclase 2F, retinal	protein-coding
2993	GYPA	CD235a|GPA|GPErik|GPSAT|HGpMiV|HGpMiXI|HGpSta(C)|MN|MNS|PAS-2	MIM:111300|HGNC:HGNC:4702|Ensembl:ENSG00000170180|Vega:OTTHUMG00000161403	4q31.21	glycophorin A (MNS blood group)	protein-coding
29949	IL19	IL-10C|MDA1|NG.1|ZMDA1	MIM:605687|HGNC:HGNC:5990|Ensembl:ENSG00000142224|Vega:OTTHUMG00000036387	1q32.1	interleukin 19	protein-coding
29959	NRBP1	BCON3|MADM|MUDPNP|NRBP	MIM:606010|HGNC:HGNC:7993|Ensembl:ENSG00000115216|Vega:OTTHUMG00000097789	2p23.3	nuclear receptor binding protein 1	protein-coding
29968	PSAT1	EPIP|NLS2|PSA|PSAT|PSATD	MIM:610936|HGNC:HGNC:19129|Ensembl:ENSG00000135069|Vega:OTTHUMG00000020066	9q21.2	phosphoserine aminotransferase 1	protein-coding
3002	GZMB	C11|CCPI|CGL-1|CGL1|CSP-B|CSPB|CTLA1|CTSGL1|HLP|SECT	MIM:123910|HGNC:HGNC:4709|Ensembl:ENSG00000100453|Vega:OTTHUMG00000029369	14q12	granzyme B	protein-coding
30061	SLC40A1	FPN1|HFE4|IREG1|MST079|MSTP079|MTP1|SLC11A3	MIM:604653|HGNC:HGNC:10909|Ensembl:ENSG00000138449|Vega:OTTHUMG00000132662	2q32.2	solute carrier family 40 member 1	protein-coding
3009	HIST1H1B	H1|H1.5|H1B|H1F5|H1s-3	MIM:142711|HGNC:HGNC:4719|Ensembl:ENSG00000184357|Vega:OTTHUMG00000016139	6p22.1	histone cluster 1 H1 family member b	protein-coding
301	ANXA1	ANX1|LPC1	MIM:151690|HGNC:HGNC:533|Ensembl:ENSG00000135046|Vega:OTTHUMG00000020016	9q21.13	annexin A1	protein-coding
302	ANXA2	ANX2|ANX2L4|CAL1H|HEL-S-270|LIP2|LPC2|LPC2D|P36|PAP-IV	MIM:151740|HGNC:HGNC:537|Ensembl:ENSG00000182718|Vega:OTTHUMG00000132763	15q22.2	annexin A2	protein-coding
3030	HADHA	ECHA|GBP|HADH|LCEH|LCHAD|MTPA|TP-ALPHA	MIM:600890|HGNC:HGNC:4801|Ensembl:ENSG00000084754|Vega:OTTHUMG00000096979	2p23.3	hydroxyacyl-CoA dehydrogenase/3-ketoacyl-CoA thiolase/enoyl-CoA hydratase (trifunctional protein), alpha subunit	protein-coding
3053	SERPIND1	D22S673|HC2|HCF2|HCII|HLS2|LS2|THPH10	MIM:142360|HGNC:HGNC:4838|Ensembl:ENSG00000099937|Vega:OTTHUMG00000150755	22q11.21	serpin family D member 1	protein-coding
306	ANXA3	ANX3	MIM:106490|HGNC:HGNC:541|Ensembl:ENSG00000138772|Vega:OTTHUMG00000130198	4q21.21	annexin A3	protein-coding
3065	HDAC1	GON-10|HD1|RPD3|RPD3L1	MIM:601241|HGNC:HGNC:4852|Ensembl:ENSG00000116478|Vega:OTTHUMG00000007529	1p35.2-p35.1	histone deacetylase 1	protein-coding
3066	HDAC2	HD2|RPD3|YAF1	MIM:605164|HGNC:HGNC:4853|Ensembl:ENSG00000196591|Vega:OTTHUMG00000015411	6q21	histone deacetylase 2	protein-coding
3068	HDGF	HMG1L2	MIM:600339|HGNC:HGNC:4856|Ensembl:ENSG00000143321|Vega:OTTHUMG00000041295	1q23.1	hepatoma-derived growth factor	protein-coding
307	ANXA4	ANX4|HEL-S-274|P32.5|PAP-II|PIG28|PP4-X|ZAP36	MIM:106491|HGNC:HGNC:542|Ensembl:ENSG00000196975|Vega:OTTHUMG00000129649	2p13.3	annexin A4	protein-coding
3075	CFH	AHUS1|AMBP1|ARMD4|ARMS1|CFHL3|FH|FHL1|HF|HF1|HF2|HUS	MIM:134370|HGNC:HGNC:4883|Ensembl:ENSG00000000971|Vega:OTTHUMG00000035607	1q31.3	complement factor H	protein-coding
30812	SOX8	-	MIM:605923|HGNC:HGNC:11203|Ensembl:ENSG00000005513|Vega:OTTHUMG00000122101	16p13.3	SRY-box 8	protein-coding
3082	HGF	DFNB39|F-TCF|HGFB|HPTA|SF	MIM:142409|HGNC:HGNC:4893|Ensembl:ENSG00000019991|Vega:OTTHUMG00000023804	7q21.11	hepatocyte growth factor	protein-coding
3084	NRG1	ARIA|GGF|GGF2|HGL|HRG|HRG1|HRGA|MST131|MSTP131|NDF|NRG1-IT2|SMDF	MIM:142445|HGNC:HGNC:7997|Ensembl:ENSG00000157168|Vega:OTTHUMG00000163918	8p12	neuregulin 1	protein-coding
3090	HIC1	ZBTB29|ZNF901|hic-1	MIM:603825|HGNC:HGNC:4909|Ensembl:ENSG00000177374|Vega:OTTHUMG00000177635	17p13.3	HIC ZBTB transcriptional repressor 1	protein-coding
3091	HIF1A	HIF-1-alpha|HIF-1A|HIF-1alpha|HIF1|HIF1-ALPHA|MOP1|PASD8|bHLHe78	MIM:603348|HGNC:HGNC:4910|Ensembl:ENSG00000100644|Vega:OTTHUMG00000140344	14q23.2	hypoxia inducible factor 1 alpha subunit	protein-coding
3092	HIP1	HIP-I|ILWEQ|SHON|SHONbeta|SHONgamma	MIM:601767|HGNC:HGNC:4913|Ensembl:ENSG00000127946|Vega:OTTHUMG00000156050	7q11.23	huntingtin interacting protein 1	protein-coding
30968	STOML2	HSPC108|SLP-2	MIM:608292|HGNC:HGNC:14559|Ensembl:ENSG00000165283|Vega:OTTHUMG00000019851	9p13.3	stomatin like 2	protein-coding
3099	HK2	HKII|HXK2	MIM:601125|HGNC:HGNC:4923|Ensembl:ENSG00000159399|Vega:OTTHUMG00000129972	2p12	hexokinase 2	protein-coding
31	ACACA	ACAC|ACACAD|ACC|ACC1|ACCA	MIM:200350|HGNC:HGNC:84|Ensembl:ENSG00000278540|Vega:OTTHUMG00000188463	17q12	acetyl-CoA carboxylase alpha	protein-coding
3106	HLA-B	AS|B-4901|HLAB	MIM:142830|HGNC:HGNC:4932|Ensembl:ENSG00000234745|Vega:OTTHUMG00000031153	6p21.33	major histocompatibility complex, class I, B	protein-coding
3117	HLA-DQA1	CELIAC1|DQ-A1|HLA-DQA	MIM:146880|HGNC:HGNC:4942|Ensembl:ENSG00000196735|Vega:OTTHUMG00000031106	6p21.32	major histocompatibility complex, class II, DQ alpha 1	protein-coding
3122	HLA-DRA	HLA-DRA1	MIM:142860|HGNC:HGNC:4947|Ensembl:ENSG00000204287|Vega:OTTHUMG00000031269	6p21.32	major histocompatibility complex, class II, DR alpha	protein-coding
3133	HLA-E	HLA-6.2|QA1	MIM:143010|HGNC:HGNC:4962|Ensembl:ENSG00000204592|Vega:OTTHUMG00000031155	6p22.1	major histocompatibility complex, class I, E	protein-coding
3135	HLA-G	MHC-G	MIM:142871|HGNC:HGNC:4964|Ensembl:ENSG00000204632|Vega:OTTHUMG00000031157	6p22.1	major histocompatibility complex, class I, G	protein-coding
3146	HMGB1	HMG-1|HMG1|HMG3|SBP-1	MIM:163905|HGNC:HGNC:4983|Ensembl:ENSG00000189403|Vega:OTTHUMG00000016670	13q12.3	high mobility group box 1	protein-coding
3149	HMGB3	HMG-2a|HMG-4|HMG2A|HMG4	MIM:300193|HGNC:HGNC:5004|Ensembl:ENSG00000029993|Vega:OTTHUMG00000024162	Xq28	high mobility group box 3	protein-coding
3150	HMGN1	HMG14	MIM:163920|HGNC:HGNC:4984|Ensembl:ENSG00000205581|Vega:OTTHUMG00000066178	21q22.2	high mobility group nucleosome binding domain 1	protein-coding
3159	HMGA1	HMG-R|HMGA1A|HMGIY	MIM:600701|HGNC:HGNC:5010|Ensembl:ENSG00000137309|Vega:OTTHUMG00000014539	6p21.31	high mobility group AT-hook 1	protein-coding
3162	HMOX1	HMOX1D|HO-1|HSP32|bK286B10	MIM:141250|HGNC:HGNC:5013|Ensembl:ENSG00000100292|Vega:OTTHUMG00000150960	22q12.3	heme oxygenase 1	protein-coding
3164	NR4A1	GFRP1|HMR|N10|NAK-1|NGFIB|NP10|NUR77|TR3	MIM:139139|HGNC:HGNC:7980|Ensembl:ENSG00000123358|Vega:OTTHUMG00000150393	12q13.13	nuclear receptor subfamily 4 group A member 1	protein-coding
3169	FOXA1	HNF3A|TCF3A	MIM:602294|HGNC:HGNC:5021|Ensembl:ENSG00000129514|Vega:OTTHUMG00000140253	14q21.1	forkhead box A1	protein-coding
3170	FOXA2	HNF3B|TCF3B	MIM:600288|HGNC:HGNC:5022|Ensembl:ENSG00000125798|Vega:OTTHUMG00000191876	20p11.21	forkhead box A2	protein-coding
3172	HNF4A	FRTS4|HNF4|HNF4a7|HNF4a8|HNF4a9|HNF4alpha|MODY|MODY1|NR2A1|NR2A21|TCF|TCF14	MIM:600281|HGNC:HGNC:5024|Ensembl:ENSG00000101076|Vega:OTTHUMG00000032531	20q13.12	hepatocyte nuclear factor 4 alpha	protein-coding
3178	HNRNPA1	ALS19|ALS20|HNRPA1|HNRPA1L3|IBMPFD3|UP 1|hnRNP A1|hnRNP-A1	MIM:164017|HGNC:HGNC:5031|Ensembl:ENSG00000135486|Vega:OTTHUMG00000169702	12q13.13	heterogeneous nuclear ribonucleoprotein A1	protein-coding
3181	HNRNPA2B1	HNRNPA2|HNRNPB1|HNRPA2|HNRPA2B1|HNRPB1|IBMPFD2|RNPA2|SNRPB1	MIM:600124|HGNC:HGNC:5033|Ensembl:ENSG00000122566|Vega:OTTHUMG00000023471	7p15.2	heterogeneous nuclear ribonucleoprotein A2/B1	protein-coding
3198	HOXA1	BSAS|HOX1|HOX1F	MIM:142955|HGNC:HGNC:5099|Ensembl:ENSG00000105991|Vega:OTTHUMG00000023207	7p15.2	homeobox A1	protein-coding
32	ACACB	ACC2|ACCB|HACC275	MIM:601557|HGNC:HGNC:85|Ensembl:ENSG00000076555|Vega:OTTHUMG00000169250	12q24.11	acetyl-CoA carboxylase beta	protein-coding
3202	HOXA5	HOX1|HOX1.3|HOX1C	MIM:142952|HGNC:HGNC:5106|Ensembl:ENSG00000106004|Vega:OTTHUMG00000023214	7p15.2	homeobox A5	protein-coding
3205	HOXA9	ABD-B|HOX1|HOX1.7|HOX1G	MIM:142956|HGNC:HGNC:5109|Ensembl:ENSG00000078399|Vega:OTTHUMG00000023220	7p15.2	homeobox A9	protein-coding
3217	HOXB7	HHO.C1|HOX2|HOX2C|Hox-2.3	MIM:142962|HGNC:HGNC:5118|Ensembl:ENSG00000260027|Vega:OTTHUMG00000170231	17q21.32	homeobox B7	protein-coding
3219	HOXB9	HOX-2.5|HOX2|HOX2E	MIM:142964|HGNC:HGNC:5120|Ensembl:ENSG00000170689|Vega:OTTHUMG00000159907	17q21.32	homeobox B9	protein-coding
324	APC	BTPS2|DP2|DP2.5|DP3|GS|PPP1R46	MIM:611731|HGNC:HGNC:583|Ensembl:ENSG00000134982|Vega:OTTHUMG00000128806	5q22.2	APC, WNT signaling pathway regulator	protein-coding
3240	HP	BP|HP2ALPHA2|HPA1S	MIM:140100|HGNC:HGNC:5141|Ensembl:ENSG00000257017|Vega:OTTHUMG00000173009	16q22.2	haptoglobin	protein-coding
3248	HPGD	15-PGDH|PGDH|PGDH1|PHOAR1|SDR36C1	MIM:601688|HGNC:HGNC:5154|Ensembl:ENSG00000164120|Vega:OTTHUMG00000160772	4q34.1	hydroxyprostaglandin dehydrogenase 15-(NAD)	protein-coding
3263	HPX	HX	MIM:142290|HGNC:HGNC:5171|Ensembl:ENSG00000110169|Vega:OTTHUMG00000133399	11p15.4	hemopexin	protein-coding
3265	HRAS	C-BAS/HAS|C-H-RAS|C-HA-RAS1|CTLO|H-RASIDX|HAMSV|HRAS1|RASH1|p21ras	MIM:190020|HGNC:HGNC:5173|Ensembl:ENSG00000174775|Vega:OTTHUMG00000131919	11p15.5	HRas proto-oncogene, GTPase	protein-coding
326624	RAB37	-	MIM:609956|HGNC:HGNC:30268|Ensembl:ENSG00000172794|Vega:OTTHUMG00000134282	17q25.1	RAB37, member RAS oncogene family	protein-coding
3276	PRMT1	ANM1|HCP1|HRMT1L2|IR1B4	MIM:602950|HGNC:HGNC:5187|Ensembl:ENSG00000126457|Vega:OTTHUMG00000167568	19q13.33	protein arginine methyltransferase 1	protein-coding
328	APEX1	APE|APE1|APEN|APEX|APX|HAP1|REF1	MIM:107748|HGNC:HGNC:587|Ensembl:ENSG00000100823|Vega:OTTHUMG00000029544	14q11.2	apurinic/apyrimidinic endodeoxyribonuclease 1	protein-coding
3280	HES1	HES-1|HHL|HRY|bHLHb39	MIM:139605|HGNC:HGNC:5192|Ensembl:ENSG00000114315|Vega:OTTHUMG00000155984	3q29	hes family bHLH transcription factor 1	protein-coding
329	BIRC2	API1|HIAP2|Hiap-2|MIHB|RNF48|c-IAP1|cIAP1	MIM:601712|HGNC:HGNC:590|Ensembl:ENSG00000110330|Vega:OTTHUMG00000167325	11q22.2	baculoviral IAP repeat containing 2	protein-coding
3291	HSD11B2	AME|AME1|HSD11K|HSD2|SDR9C3	MIM:614232|HGNC:HGNC:5209|Ensembl:ENSG00000176387|Vega:OTTHUMG00000137507	16q22.1	hydroxysteroid 11-beta dehydrogenase 2	protein-coding
3292	HSD17B1	17-beta-HSD|20-alpha-HSD|E2DH|EDH17B2|EDHB17|HSD17|SDR28C1	MIM:109684|HGNC:HGNC:5210|Ensembl:ENSG00000108786|Vega:OTTHUMG00000180243	17q21.2	hydroxysteroid 17-beta dehydrogenase 1	protein-coding
330	BIRC3	AIP1|API2|CIAP2|HAIP1|HIAP1|MALT2|MIHC|RNF49|c-IAP2	MIM:601721|HGNC:HGNC:591|Ensembl:ENSG00000023445|Vega:OTTHUMG00000167324	11q22.2	baculoviral IAP repeat containing 3	protein-coding
3304	HSPA1B	HSP70-1B|HSP70-2|HSP70.2	MIM:603012|HGNC:HGNC:5233|Ensembl:ENSG00000204388|Vega:OTTHUMG00000031202	6p21.33	heat shock protein family A (Hsp70) member 1B	protein-coding
3306	HSPA2	HSP70-2|HSP70-3	MIM:140560|HGNC:HGNC:5235|Ensembl:ENSG00000126803|Vega:OTTHUMG00000141311	14q23.3	heat shock protein family A (Hsp70) member 2	protein-coding
3308	HSPA4	APG-2|HEL-S-5a|HS24/P52|HSPH2|RY|hsp70|hsp70RY	MIM:601113|HGNC:HGNC:5237|Ensembl:ENSG00000170606|Vega:OTTHUMG00000129012	5q31.1	heat shock protein family A (Hsp70) member 4	protein-coding
3309	HSPA5	BIP|GRP78|HEL-S-89n|MIF2	MIM:138120|HGNC:HGNC:5238|Ensembl:ENSG00000044574|Vega:OTTHUMG00000020672	9q33.3	heat shock protein family A (Hsp70) member 5	protein-coding
331	XIAP	API3|BIRC4|IAP-3|ILP1|MIHA|XLP2|hIAP-3|hIAP3	MIM:300079|HGNC:HGNC:592|Ensembl:ENSG00000101966|Vega:OTTHUMG00000022336	Xq25	X-linked inhibitor of apoptosis	protein-coding
3313	HSPA9	CRP40|CSA|EVPLS|GRP-75|GRP75|HEL-S-124m|HSPA9B|MOT|MOT2|MTHSP75|PBP74|SAAN|SIDBA4	MIM:600548|HGNC:HGNC:5244|Ensembl:ENSG00000113013|Vega:OTTHUMG00000129206	5q31.2	heat shock protein family A (Hsp70) member 9	protein-coding
3315	HSPB1	CMT2F|HEL-S-102|HMN2B|HS.76067|HSP27|HSP28|Hsp25|SRP27	MIM:602195|HGNC:HGNC:5246|Ensembl:ENSG00000106211|Vega:OTTHUMG00000023228	7q11.23	heat shock protein family B (small) member 1	protein-coding
332	BIRC5	API4|EPR-1	MIM:603352|HGNC:HGNC:593|Ensembl:ENSG00000089685|Vega:OTTHUMG00000177505	17q25.3	baculoviral IAP repeat containing 5	protein-coding
3320	HSP90AA1	EL52|HEL-S-65p|HSP86|HSP89A|HSP90A|HSP90N|HSPC1|HSPCA|HSPCAL1|HSPCAL4|HSPN|Hsp103|Hsp89|Hsp90|LAP-2|LAP2	MIM:140571|HGNC:HGNC:5253|Ensembl:ENSG00000080824|Vega:OTTHUMG00000171752	14q32.31	heat shock protein 90 alpha family class A member 1	protein-coding
3326	HSP90AB1	D6S182|HSP84|HSP90B|HSPC2|HSPCB	MIM:140572|HGNC:HGNC:5258|Ensembl:ENSG00000096384|Vega:OTTHUMG00000014761	6p21.1	heat shock protein 90 alpha family class B member 1	protein-coding
335	APOA1	apo(a)	MIM:107680|HGNC:HGNC:600|Ensembl:ENSG00000118137|Vega:OTTHUMG00000046112	11q23.3	apolipoprotein A1	protein-coding
3364	HUS1	hHUS1	MIM:603760|HGNC:HGNC:5309|Ensembl:ENSG00000136273|Vega:OTTHUMG00000155645	7p12.3	HUS1 checkpoint clamp component	protein-coding
3371	TNC	150-225|DFNA56|GMEM|GP|HXB|JI|TN|TN-C	MIM:187380|HGNC:HGNC:5318|Ensembl:ENSG00000041982|Vega:OTTHUMG00000021010	9q33.1	tenascin C	protein-coding
3373	HYAL1	HYAL-1|LUCA1|MPS9|NAT6	MIM:607071|HGNC:HGNC:5320|Ensembl:ENSG00000114378|Vega:OTTHUMG00000156941	3p21.31	hyaluronoglucosaminidase 1	protein-coding
3381	IBSP	BNSP|BSP|BSP-II|SP-II	MIM:147563|HGNC:HGNC:5341|Ensembl:ENSG00000029559|Vega:OTTHUMG00000130600	4q22.1	integrin binding sialoprotein	protein-coding
3383	ICAM1	BB2|CD54|P3.58	MIM:147840|HGNC:HGNC:5344|Ensembl:ENSG00000090339|Vega:OTTHUMG00000180403	19p13.2	intercellular adhesion molecule 1	protein-coding
3385	ICAM3	CD50|CDW50|ICAM-R	MIM:146631|HGNC:HGNC:5346|Ensembl:ENSG00000076662|Vega:OTTHUMG00000180410	19p13.2	intercellular adhesion molecule 3	protein-coding
338557	FFAR4	BMIQ10|GPR120|GPR129|GT01|O3FAR1|PGR4	MIM:609044|HGNC:HGNC:19061|Ensembl:ENSG00000186188|Vega:OTTHUMG00000034409	10q23.33	free fatty acid receptor 4	protein-coding
3397	ID1	ID|bHLHb24	MIM:600349|HGNC:HGNC:5360|Ensembl:ENSG00000125968|Vega:OTTHUMG00000032181	20q11.21	inhibitor of DNA binding 1, HLH protein	protein-coding
3399	ID3	HEIR-1|bHLHb25	MIM:600277|HGNC:HGNC:5362|Ensembl:ENSG00000117318	1p36.12	inhibitor of DNA binding 3, HLH protein	protein-coding
3416	IDE	INSULYSIN	MIM:146680|HGNC:HGNC:5381|Ensembl:ENSG00000119912|Vega:OTTHUMG00000018759	10q23.33	insulin degrading enzyme	protein-coding
3417	IDH1	HEL-216|HEL-S-26|IDCD|IDH|IDP|IDPC|PICD	MIM:147700|HGNC:HGNC:5382|Ensembl:ENSG00000138413|Vega:OTTHUMG00000132943	2q34	isocitrate dehydrogenase (NADP(+)) 1, cytosolic	protein-coding
3426	CFI	AHUS3|ARMD13|C3BINA|C3b-INA|FI|IF|KAF	MIM:217030|HGNC:HGNC:5394|Ensembl:ENSG00000205403|Vega:OTTHUMG00000161109	4q25	complement factor I	protein-coding
342926	ZNF677	-	HGNC:HGNC:28730|Ensembl:ENSG00000197928|Vega:OTTHUMG00000182890	19q13.42	zinc finger protein 677	protein-coding
342977	NANOS3	NANOS1L|NOS3|ZC2HC12C	MIM:608229|HGNC:HGNC:22048|Ensembl:ENSG00000187556|Vega:OTTHUMG00000181850	19p13.12	nanos C2HC-type zinc finger 3	protein-coding
345	APOC3	APOCIII|HALP2	MIM:107720|HGNC:HGNC:610|Ensembl:ENSG00000110245|Vega:OTTHUMG00000046115	11q23.3	apolipoprotein C3	protein-coding
3455	IFNAR2	IFN-R|IFN-alpha-REC|IFNABR|IFNARB|IMD45	MIM:602376|HGNC:HGNC:5433|Ensembl:ENSG00000159110|Vega:OTTHUMG00000065127	21q22.11	interferon alpha and beta receptor subunit 2	protein-coding
3458	IFNG	IFG|IFI	MIM:147570|HGNC:HGNC:5438|Ensembl:ENSG00000111537|Vega:OTTHUMG00000169113	12q15	interferon gamma	protein-coding
346389	MACC1	7A5|SH3BP4L	MIM:612646|HGNC:HGNC:30215|Ensembl:ENSG00000183742|Vega:OTTHUMG00000128415	7p21.1	MACC1, MET transcriptional regulator	protein-coding
3476	IGBP1	ALPHA-4|IBP1	MIM:300139|HGNC:HGNC:5461|Ensembl:ENSG00000089289|Vega:OTTHUMG00000021767	Xq13.1	immunoglobulin (CD79A) binding protein 1	protein-coding
347689	SOX2-OT	NCRNA00043|SOX2OT	MIM:616338|HGNC:HGNC:20209	3q26.33	SOX2 overlapping transcript	ncRNA
3479	IGF1	IGF-I|IGFI|MGF	MIM:147440|HGNC:HGNC:5464|Ensembl:ENSG00000017427|Vega:OTTHUMG00000149910	12q23.2	insulin like growth factor 1	protein-coding
348	APOE	AD2|APO-E|ApoE4|LDLCQ5|LPG	MIM:107741|HGNC:HGNC:613|Ensembl:ENSG00000130203|Vega:OTTHUMG00000128901	19q13.32	apolipoprotein E	protein-coding
3480	IGF1R	CD221|IGFIR|IGFR|JTK13	MIM:147370|HGNC:HGNC:5465|Ensembl:ENSG00000140443|Vega:OTTHUMG00000149851	15q26.3	insulin like growth factor 1 receptor	protein-coding
3481	IGF2	C11orf43|GRDF|IGF-II|PP9974	MIM:147470|HGNC:HGNC:5466|Ensembl:ENSG00000167244|Vega:OTTHUMG00000009395	11p15.5	insulin like growth factor 2	protein-coding
3482	IGF2R	CD222|CI-M6PR|CIMPR|M6P-R|M6P/IGF2R|MPR 300|MPR1|MPR300|MPRI	MIM:147280|HGNC:HGNC:5467|Ensembl:ENSG00000197081|Vega:OTTHUMG00000015945	6q25.3	insulin like growth factor 2 receptor	protein-coding
348235	SKA2	FAM33A	MIM:616674|HGNC:HGNC:28006|Ensembl:ENSG00000182628|Vega:OTTHUMG00000179361	17q22	spindle and kinetochore associated complex subunit 2	protein-coding
3485	IGFBP2	IBP2|IGF-BP53	MIM:146731|HGNC:HGNC:5471|Ensembl:ENSG00000115457|Vega:OTTHUMG00000155341	2q35	insulin like growth factor binding protein 2	protein-coding
3486	IGFBP3	BP-53|IBP3	MIM:146732|HGNC:HGNC:5472|Ensembl:ENSG00000146674|Vega:OTTHUMG00000023769	7p12.3	insulin like growth factor binding protein 3	protein-coding
3490	IGFBP7	AGM|FSTL2|IBP-7|IGFBP-7|IGFBP-7v|IGFBPRP1|MAC25|PSF|RAMSVPS|TAF	MIM:602867|HGNC:HGNC:5476|Ensembl:ENSG00000163453|Vega:OTTHUMG00000128772	4q12	insulin like growth factor binding protein 7	protein-coding
3491	CYR61	CCN1|GIG1|IGFBP10	MIM:602369|HGNC:HGNC:2654|Ensembl:ENSG00000142871|Vega:OTTHUMG00000010577	1p22.3	cysteine rich angiogenic inducer 61	protein-coding
3500	IGHG1	-	MIM:147100|HGNC:HGNC:5525|IMGT/GENE-DB:IGHG1	14q32.33	immunoglobulin heavy constant gamma 1 (G1m marker)	other
3514	IGKC	HCAK1|IGKCD|Km	MIM:147200|HGNC:HGNC:5716|IMGT/GENE-DB:IGKC	2p11.2	immunoglobulin kappa constant	other
3516	RBPJ	AOS3|CBF1|IGKJRB|IGKJRB1|KBF2|RBP-J|RBPJK|RBPSUH|SUH|csl	MIM:147183|HGNC:HGNC:5724|Ensembl:ENSG00000168214|Vega:OTTHUMG00000097793	4p15.2	recombination signal binding protein for immunoglobulin kappa J region	protein-coding
355	FAS	ALPS1A|APO-1|APT1|CD95|FAS1|FASTM|TNFRSF6	MIM:134637|HGNC:HGNC:11920|Ensembl:ENSG00000026103|Vega:OTTHUMG00000018701	10q23.31	Fas cell surface death receptor	protein-coding
3551	IKBKB	IKK-beta|IKK2|IKKB|IMD15|NFKBIKB	MIM:603258|HGNC:HGNC:5960|Ensembl:ENSG00000104365|Vega:OTTHUMG00000164092	8p11.21	inhibitor of kappa light polypeptide gene enhancer in B-cells, kinase beta	protein-coding
3552	IL1A	IL-1A|IL1|IL1-ALPHA|IL1F1	MIM:147760|HGNC:HGNC:5991|Ensembl:ENSG00000115008|Vega:OTTHUMG00000131315	2q14.1	interleukin 1 alpha	protein-coding
3553	IL1B	IL-1|IL1-BETA|IL1F2	MIM:147720|HGNC:HGNC:5992|Ensembl:ENSG00000125538|Vega:OTTHUMG00000131344	2q14.1	interleukin 1 beta	protein-coding
3554	IL1R1	CD121A|D2S1473|IL-1R-alpha|IL1R|IL1RA|P80	MIM:147810|HGNC:HGNC:5993|Ensembl:ENSG00000115594|Vega:OTTHUMG00000130783	2q11.2-q12.1	interleukin 1 receptor type 1	protein-coding
3557	IL1RN	DIRA|ICIL-1RA|IL-1RN|IL-1ra|IL-1ra3|IL1F3|IL1RA|IRAP|MVCD4	MIM:147679|HGNC:HGNC:6000|Ensembl:ENSG00000136689|Vega:OTTHUMG00000131341	2q14.1	interleukin 1 receptor antagonist	protein-coding
3558	IL2	IL-2|TCGF|lymphokine	MIM:147680|HGNC:HGNC:6001|Ensembl:ENSG00000109471|Vega:OTTHUMG00000133075	4q27	interleukin 2	protein-coding
3559	IL2RA	CD25|IDDM10|IL2R|IMD41|TCGFR|p55	MIM:147730|HGNC:HGNC:6008|Ensembl:ENSG00000134460|Vega:OTTHUMG00000017616	10p15.1	interleukin 2 receptor subunit alpha	protein-coding
356	FASLG	ALPS1B|APT1LG1|APTL|CD178|CD95-L|CD95L|FASL|TNFSF6|TNLG1A	MIM:134638|HGNC:HGNC:11936|Ensembl:ENSG00000117560|Vega:OTTHUMG00000034841	1q24.3	Fas ligand	protein-coding
3560	IL2RB	CD122|IL15RB|P70-75	MIM:146710|HGNC:HGNC:6009|Ensembl:ENSG00000100385|Vega:OTTHUMG00000150534	22q12.3	interleukin 2 receptor subunit beta	protein-coding
3565	IL4	BCGF-1|BCGF1|BSF-1|BSF1|IL-4	MIM:147780|HGNC:HGNC:6014|Ensembl:ENSG00000113520|Vega:OTTHUMG00000059724	5q31.1	interleukin 4	protein-coding
3567	IL5	EDF|IL-5|TRF	MIM:147850|HGNC:HGNC:6016|Ensembl:ENSG00000113525|Vega:OTTHUMG00000059496	5q31.1	interleukin 5	protein-coding
3569	IL6	BSF-2|BSF2|CDF|HGF|HSF|IFN-beta-2|IFNB2|IL-6	MIM:147620|HGNC:HGNC:6018|Ensembl:ENSG00000136244|Vega:OTTHUMG00000023178	7p15.3	interleukin 6	protein-coding
3570	IL6R	CD126|IL-6R-1|IL-6RA|IL6Q|IL6RA|IL6RQ|gp80	MIM:147880|HGNC:HGNC:6019|Ensembl:ENSG00000160712|Vega:OTTHUMG00000036073	1q21.3	interleukin 6 receptor	protein-coding
3572	IL6ST	CD130|CDW130|GP130|IL-6RB	MIM:600694|HGNC:HGNC:6021|Ensembl:ENSG00000134352|Vega:OTTHUMG00000097043	5q11.2	interleukin 6 signal transducer	protein-coding
3574	IL7	IL-7	MIM:146660|HGNC:HGNC:6023|Ensembl:ENSG00000104432|Vega:OTTHUMG00000164620	8q21.13	interleukin 7	protein-coding
3575	IL7R	CD127|CDW127|IL-7R-alpha|IL7RA|ILRA	MIM:146661|HGNC:HGNC:6024|Ensembl:ENSG00000168685|Vega:OTTHUMG00000090791	5p13.2	interleukin 7 receptor	protein-coding
3576	CXCL8	GCP-1|GCP1|IL8|LECT|LUCT|LYNAP|MDNCF|MONAP|NAF|NAP-1|NAP1	MIM:146930|HGNC:HGNC:6025|Ensembl:ENSG00000169429|Vega:OTTHUMG00000151316	4q13.3	C-X-C motif chemokine ligand 8	protein-coding
3577	CXCR1	C-C|C-C-CKR-1|CD128|CD181|CDw128a|CKR-1|CMKAR1|IL8R1|IL8RA|IL8RBA	MIM:146929|HGNC:HGNC:6026|Ensembl:ENSG00000163464|Vega:OTTHUMG00000133108	2q35	C-X-C motif chemokine receptor 1	protein-coding
3579	CXCR2	CD182|CDw128b|CMKAR2|IL8R2|IL8RA|IL8RB	MIM:146928|HGNC:HGNC:6027|Ensembl:ENSG00000180871|Vega:OTTHUMG00000133107	2q35	C-X-C motif chemokine receptor 2	protein-coding
358	AQP1	AQP-CHIP|CHIP28|CO	MIM:107776|HGNC:HGNC:633|Ensembl:ENSG00000240583|Vega:OTTHUMG00000023944	7p14.3	aquaporin 1 (Colton blood group)	protein-coding
3586	IL10	CSIF|GVHDS|IL-10|IL10A|TGIF	MIM:124092|HGNC:HGNC:5962|Ensembl:ENSG00000136634|Vega:OTTHUMG00000036386	1q32.1	interleukin 10	protein-coding
3587	IL10RA	CD210|CD210a|CDW210A|HIL-10R|IL-10R1|IL10R	MIM:146933|HGNC:HGNC:5964|Ensembl:ENSG00000110324|Vega:OTTHUMG00000166523	11q23.3	interleukin 10 receptor subunit alpha	protein-coding
3589	IL11	AGIF|IL-11	MIM:147681|HGNC:HGNC:5966|Ensembl:ENSG00000095752|Vega:OTTHUMG00000180789	19q13.42	interleukin 11	protein-coding
359	AQP2	AQP-CD|WCH-CD	MIM:107777|HGNC:HGNC:634|Ensembl:ENSG00000167580|Vega:OTTHUMG00000169709	12q13.12	aquaporin 2	protein-coding
3590	IL11RA	CRSDA	MIM:600939|HGNC:HGNC:5967|Ensembl:ENSG00000137070|Vega:OTTHUMG00000019837	9p13.3	interleukin 11 receptor subunit alpha	protein-coding
3593	IL12B	CLMF|CLMF2|IL-12B|IMD28|IMD29|NKSF|NKSF2	MIM:161561|HGNC:HGNC:5970|Ensembl:ENSG00000113302|Vega:OTTHUMG00000130307	5q33.3	interleukin 12B	protein-coding
3595	IL12RB2	-	MIM:601642|HGNC:HGNC:5972|Ensembl:ENSG00000081985|Vega:OTTHUMG00000009094	1p31.3	interleukin 12 receptor subunit beta 2	protein-coding
3596	IL13	IL-13|P600	MIM:147683|HGNC:HGNC:5973|Ensembl:ENSG00000169194|Vega:OTTHUMG00000059723	5q31.1	interleukin 13	protein-coding
360	AQP3	AQP-3|GIL	MIM:600170|HGNC:HGNC:636|Ensembl:ENSG00000165272|Vega:OTTHUMG00000019769	9p13.3	aquaporin 3 (Gill blood group)	protein-coding
3600	IL15	IL-15	MIM:600554|HGNC:HGNC:5977|Ensembl:ENSG00000164136|Vega:OTTHUMG00000133418	4q31.21	interleukin 15	protein-coding
3604	TNFRSF9	4-1BB|CD137|CDw137|ILA	MIM:602250|HGNC:HGNC:11924|Ensembl:ENSG00000049249|Vega:OTTHUMG00000001223	1p36.23	TNF receptor superfamily member 9	protein-coding
3605	IL17A	CTLA-8|CTLA8|IL-17|IL-17A|IL17	MIM:603149|HGNC:HGNC:5981|Ensembl:ENSG00000112115|Vega:OTTHUMG00000014840	6p12.2	interleukin 17A	protein-coding
3606	IL18	IGIF|IL-18|IL-1g|IL1F4	MIM:600953|HGNC:HGNC:5986|Ensembl:ENSG00000150782|Vega:OTTHUMG00000167006	11q23.1	interleukin 18	protein-coding
361	AQP4	MIWC|WCH4	MIM:600308|HGNC:HGNC:637|Ensembl:ENSG00000171885|Vega:OTTHUMG00000131955	18q11.2	aquaporin 4	protein-coding
3611	ILK	HEL-S-28|ILK-1|ILK-2|P59|p59ILK	MIM:602366|HGNC:HGNC:6040|Ensembl:ENSG00000166333|Vega:OTTHUMG00000133407	11p15.4	integrin linked kinase	protein-coding
362	AQP5	AQP-5|PPKB	MIM:600442|HGNC:HGNC:638|Ensembl:ENSG00000161798|Vega:OTTHUMG00000169710	12q13.12	aquaporin 5	protein-coding
3620	IDO1	IDO|IDO-1|INDO	MIM:147435|HGNC:HGNC:6059|Ensembl:ENSG00000131203|Vega:OTTHUMG00000164057	8p11.21	indoleamine 2,3-dioxygenase 1	protein-coding
3621	ING1	p24ING1c|p33|p33ING1|p33ING1b|p47|p47ING1a	MIM:601566|HGNC:HGNC:6062|Ensembl:ENSG00000153487|Vega:OTTHUMG00000017346	13q34	inhibitor of growth family member 1	protein-coding
3622	ING2	ING1L|p33ING2	MIM:604215|HGNC:HGNC:6063|Ensembl:ENSG00000168556|Vega:OTTHUMG00000150502	4q35.1	inhibitor of growth family member 2	protein-coding
3624	INHBA	EDF|FRP	MIM:147290|HGNC:HGNC:6066|Ensembl:ENSG00000122641|Vega:OTTHUMG00000023574	7p14.1	inhibin beta A subunit	protein-coding
3626	INHBC	IHBC	MIM:601233|HGNC:HGNC:6068|Ensembl:ENSG00000175189|Vega:OTTHUMG00000169994	12q13.3	inhibin beta C subunit	protein-coding
3630	INS	IDDM|IDDM1|IDDM2|ILPR|IRDN|MODY10	MIM:176730|HGNC:HGNC:6081|Ensembl:ENSG00000254647|Vega:OTTHUMG00000009558	11p15.5	insulin	protein-coding
3635	INPP5D	SHIP|SHIP-1|SHIP1|SIP-145|hp51CN|p150Ship	MIM:601582|HGNC:HGNC:6079|Ensembl:ENSG00000168918|Vega:OTTHUMG00000133688	2q37.1	inositol polyphosphate-5-phosphatase D	protein-coding
3636	INPPL1	OPSMD|SHIP2	MIM:600829|HGNC:HGNC:6080|Ensembl:ENSG00000165458|Vega:OTTHUMG00000167879	11q13.4	inositol polyphosphate phosphatase like 1	protein-coding
3642	INSM1	IA-1|IA1	MIM:600010|HGNC:HGNC:6090|Ensembl:ENSG00000173404|Vega:OTTHUMG00000032004	20p11.23	INSM transcriptional repressor 1	protein-coding
3643	INSR	CD220|HHF5	MIM:147670|HGNC:HGNC:6091|Ensembl:ENSG00000171105|Vega:OTTHUMG00000181992	19p13.2	insulin receptor	protein-coding
3646	EIF3E	EIF3-P48|EIF3S6|INT6|eIF3-p46	MIM:602210|HGNC:HGNC:3277|Ensembl:ENSG00000104408|Vega:OTTHUMG00000164858	8q23.1	eukaryotic translation initiation factor 3 subunit E	protein-coding
3654	IRAK1	IRAK|pelle	MIM:300283|HGNC:HGNC:6112|Ensembl:ENSG00000184216|Vega:OTTHUMG00000024228	Xq28	interleukin 1 receptor associated kinase 1	protein-coding
3656	IRAK2	IRAK-2	MIM:603304|HGNC:HGNC:6113|Ensembl:ENSG00000134070|Vega:OTTHUMG00000155358	3p25.3	interleukin 1 receptor associated kinase 2	protein-coding
3658	IREB2	ACO3|IRP2|IRP2AD	MIM:147582|HGNC:HGNC:6115|Ensembl:ENSG00000136381|Vega:OTTHUMG00000143861	15q25.1	iron responsive element binding protein 2	protein-coding
366	AQP9	AQP-9|HsT17287|SSC1|T17287	MIM:602914|HGNC:HGNC:643|Ensembl:ENSG00000103569|Vega:OTTHUMG00000132631	15q21.3	aquaporin 9	protein-coding
3661	IRF3	IIAE7	MIM:603734|HGNC:HGNC:6118|Ensembl:ENSG00000126456|Vega:OTTHUMG00000183287	19q13.33	interferon regulatory factor 3	protein-coding
3663	IRF5	SLEB10	MIM:607218|HGNC:HGNC:6120|Ensembl:ENSG00000128604|Vega:OTTHUMG00000158410	7q32.1	interferon regulatory factor 5	protein-coding
3665	IRF7	IMD39|IRF-7H|IRF7A|IRF7B|IRF7C|IRF7H	MIM:605047|HGNC:HGNC:6122|Ensembl:ENSG00000185507|Vega:OTTHUMG00000132019	11p15.5	interferon regulatory factor 7	protein-coding
3667	IRS1	HIRS-1	MIM:147545|HGNC:HGNC:6125|Ensembl:ENSG00000169047|Vega:OTTHUMG00000133179	2q36.3	insulin receptor substrate 1	protein-coding
367	AR	AIS|AR8|DHTR|HUMARA|HYSP1|KD|NR3C4|SBMA|SMAX1|TFM	MIM:313700|HGNC:HGNC:644|Ensembl:ENSG00000169083|Vega:OTTHUMG00000021740	Xq12	androgen receptor	protein-coding
3673	ITGA2	BR|CD49B|GPIa|HPA-5|VLA-2|VLAA2	MIM:192974|HGNC:HGNC:6137|Ensembl:ENSG00000164171|Vega:OTTHUMG00000131165	5q11.2	integrin subunit alpha 2	protein-coding
3675	ITGA3	CD49C|FRP-2|GAP-B3|GAPB3|ILNEB|MSK18|VCA-2|VL3A|VLA3a	MIM:605025|HGNC:HGNC:6139|Ensembl:ENSG00000005884|Vega:OTTHUMG00000161890	17q21.33	integrin subunit alpha 3	protein-coding
3678	ITGA5	CD49e|FNRA|VLA-5|VLA5A	MIM:135620|HGNC:HGNC:6141|Ensembl:ENSG00000161638|Vega:OTTHUMG00000169841	12q13.13	integrin subunit alpha 5	protein-coding
3679	ITGA7	-	MIM:600536|HGNC:HGNC:6143|Ensembl:ENSG00000135424|Vega:OTTHUMG00000170699	12q13.2	integrin subunit alpha 7	protein-coding
3680	ITGA9	ALPHA-RLC|ITGA4L|RLC	MIM:603963|HGNC:HGNC:6145|Ensembl:ENSG00000144668|Vega:OTTHUMG00000130815	3p22.2	integrin subunit alpha 9	protein-coding
3682	ITGAE	CD103|HUMINAE	MIM:604682|HGNC:HGNC:6147|Ensembl:ENSG00000083457|Vega:OTTHUMG00000177634	17p13.2	integrin subunit alpha E	protein-coding
3685	ITGAV	CD51|MSK8|VNRA|VTNR	MIM:193210|HGNC:HGNC:6150|Ensembl:ENSG00000138448|Vega:OTTHUMG00000132635	2q32.1	integrin subunit alpha V	protein-coding
3688	ITGB1	CD29|FNRB|GPIIA|MDF2|MSK12|VLA-BETA|VLAB	MIM:135630|HGNC:HGNC:6153|Ensembl:ENSG00000150093|Vega:OTTHUMG00000017928	10p11.22	integrin subunit beta 1	protein-coding
3689	ITGB2	CD18|LAD|LCAMB|LFA-1|MAC-1|MF17|MFI7	MIM:600065|HGNC:HGNC:6155|Ensembl:ENSG00000160255|Vega:OTTHUMG00000090257	21q22.3	integrin subunit beta 2	protein-coding
3690	ITGB3	BDPLT16|BDPLT2|CD61|GP3A|GPIIIa|GT	MIM:173470|HGNC:HGNC:6156|Ensembl:ENSG00000259207|Ensembl:ENSG00000259753|Vega:OTTHUMG00000171956|Vega:OTTHUMG00000171957	17q21.32	integrin subunit beta 3	protein-coding
3691	ITGB4	CD104|GP150	MIM:147557|HGNC:HGNC:6158|Ensembl:ENSG00000132470|Vega:OTTHUMG00000179814	17q25.1	integrin subunit beta 4	protein-coding
3692	EIF6	CAB|EIF3A|ITGB4BP|b(2)gcn|eIF-6|p27(BBP)|p27BBP	MIM:602912|HGNC:HGNC:6159|Ensembl:ENSG00000242372|Vega:OTTHUMG00000032328	20q11.22	eukaryotic translation initiation factor 6	protein-coding
3694	ITGB6	AI1H	MIM:147558|HGNC:HGNC:6161|Ensembl:ENSG00000115221|Vega:OTTHUMG00000132026	2q24.2	integrin subunit beta 6	protein-coding
3696	ITGB8	-	MIM:604160|HGNC:HGNC:6163|Ensembl:ENSG00000105855|Vega:OTTHUMG00000023594	7p21.1	integrin subunit beta 8	protein-coding
3697	ITIH1	H1P|IATIH|IGHEP1|ITI-HC1|ITIH|SHAP	MIM:147270|HGNC:HGNC:6166|Ensembl:ENSG00000055957|Vega:OTTHUMG00000150312	3p21.1	inter-alpha-trypsin inhibitor heavy chain 1	protein-coding
3699	ITIH3	H3P|ITI-HC3|SHAP	MIM:146650|HGNC:HGNC:6168|Ensembl:ENSG00000162267|Vega:OTTHUMG00000158956	3p21.1	inter-alpha-trypsin inhibitor heavy chain 3	protein-coding
3706	ITPKA	IP3-3KA|IP3KA	MIM:147521|HGNC:HGNC:6178|Ensembl:ENSG00000137825|Vega:OTTHUMG00000130343	15q15.1	inositol-trisphosphate 3-kinase A	protein-coding
3716	JAK1	JAK1A|JAK1B|JTK3	MIM:147795|HGNC:HGNC:6190|Ensembl:ENSG00000162434|Vega:OTTHUMG00000009310	1p31.3	Janus kinase 1	protein-coding
3717	JAK2	JTK10|THCYT3	MIM:147796|HGNC:HGNC:6192|Ensembl:ENSG00000096968|Vega:OTTHUMG00000019490	9p24.1	Janus kinase 2	protein-coding
3725	JUN	AP-1|AP1|c-Jun	MIM:165160|HGNC:HGNC:6204|Ensembl:ENSG00000177606|Vega:OTTHUMG00000008376	1p32.1	Jun proto-oncogene, AP-1 transcription factor subunit	protein-coding
3732	CD82	4F9|C33|GR15|IA4|KAI1|R2|SAR2|ST6|TSPAN27	MIM:600623|HGNC:HGNC:6210|Ensembl:ENSG00000085117|Vega:OTTHUMG00000166472	11p11.2	CD82 molecule	protein-coding
374	AREG	AR|AREGB|CRDGF|SDGF	MIM:104640|HGNC:HGNC:651|Ensembl:ENSG00000109321|Vega:OTTHUMG00000130006	4q13.3	amphiregulin	protein-coding
3741	KCNA5	ATFB7|HCK1|HK2|HPCN1|KV1.5|PCN1	MIM:176267|HGNC:HGNC:6224|Ensembl:ENSG00000130037|Vega:OTTHUMG00000168232	12p13.32	potassium voltage-gated channel subfamily A member 5	protein-coding
374383	NCR3LG1	B7-H6|B7H6|DKFZp686O24166	MIM:613714|HGNC:HGNC:42400|Ensembl:ENSG00000188211|Vega:OTTHUMG00000165913	11p15.1	natural killer cell cytotoxicity receptor 3 ligand 1	protein-coding
374470	C12orf42	-	HGNC:HGNC:24729|Ensembl:ENSG00000179088|Vega:OTTHUMG00000169988	12q23.2-q23.3	chromosome 12 open reading frame 42	protein-coding
374875	HSD11B1L	11-DH3|11-beta-HSD3|HSD3|SCDR10|SCDR10B|SDR26C2	HGNC:HGNC:30419|Ensembl:ENSG00000167733|Vega:OTTHUMG00000178586	19p13.3	hydroxysteroid 11-beta dehydrogenase 1 like	protein-coding
374882	TMEM205	UNQ501	MIM:613771|HGNC:HGNC:29631|Ensembl:ENSG00000105518|Vega:OTTHUMG00000182021	19p13.2	transmembrane protein 205	protein-coding
374897	SBSN	UNQ698	MIM:609969|HGNC:HGNC:24950|Ensembl:ENSG00000189001|Vega:OTTHUMG00000048102	19q13.12	suprabasin	protein-coding
374907	B3GNT8	B3GALT7|BGALT15|beta3Gn-T8	MIM:615357|HGNC:HGNC:24139|Ensembl:ENSG00000177191|Vega:OTTHUMG00000182749	19q13.2	UDP-GlcNAc:betaGal beta-1,3-N-acetylglucosaminyltransferase 8	protein-coding
3756	KCNH1	EAG|EAG1|Kv10.1|TMBTS|ZLS1|h-eag|hEAG1	MIM:603305|HGNC:HGNC:6250|Ensembl:ENSG00000143473|Vega:OTTHUMG00000036309	1q32.2	potassium voltage-gated channel subfamily H member 1	protein-coding
3759	KCNJ2	ATFB9|HHBIRK1|HHIRK1|IRK1|KIR2.1|LQT7|SQT3	MIM:600681|HGNC:HGNC:6263|Ensembl:ENSG00000123700|Vega:OTTHUMG00000180351	17q24.3	potassium voltage-gated channel subfamily J member 2	protein-coding
3760	KCNJ3	GIRK1|KGA|KIR3.1	MIM:601534|HGNC:HGNC:6264|Ensembl:ENSG00000162989|Vega:OTTHUMG00000131937	2q24.1	potassium voltage-gated channel subfamily J member 3	protein-coding
3762	KCNJ5	CIR|GIRK4|KATP1|KIR3.4|LQT13	MIM:600734|HGNC:HGNC:6266|Ensembl:ENSG00000120457|Vega:OTTHUMG00000165795	11q24.3	potassium voltage-gated channel subfamily J member 5	protein-coding
3763	KCNJ6	BIR1|GIRK-2|GIRK2|KATP-2|KATP2|KCNJ7|KIR3.2|KPLBS|hiGIRK2	MIM:600877|HGNC:HGNC:6267|Ensembl:ENSG00000157542|Vega:OTTHUMG00000086667	21q22.13	potassium voltage-gated channel subfamily J member 6	protein-coding
3778	KCNMA1	BKTM|KCa1.1|MaxiK|SAKCA|SLO|SLO-ALPHA|SLO1|bA205K10.1|hSlo|mSLO1	MIM:600150|HGNC:HGNC:6284|Ensembl:ENSG00000156113|Vega:OTTHUMG00000018543	10q22.3	potassium calcium-activated channel subfamily M alpha 1	protein-coding
3784	KCNQ1	ATFB1|ATFB3|JLNS1|KCNA8|KCNA9|KVLQT1|Kv1.9|Kv7.1|LQT|LQT1|RWS|SQT2|WRS	MIM:607542|HGNC:HGNC:6294|Ensembl:ENSG00000053918|Vega:OTTHUMG00000009900	11p15.5-p15.4	potassium voltage-gated channel subfamily Q member 1	protein-coding
378938	MALAT1	HCN|LINC00047|NCRNA00047|NEAT2|PRO2853	MIM:607924|HGNC:HGNC:29665	11q13.1	metastasis associated lung adenocarcinoma transcript 1 (non-protein coding)	ncRNA
3791	KDR	CD309|FLK1|VEGFR|VEGFR2	MIM:191306|HGNC:HGNC:6307|Ensembl:ENSG00000128052|Vega:OTTHUMG00000128734	4q12	kinase insert domain receptor	protein-coding
3798	KIF5A	D12S1889|MY050|NEIMY|NKHC|SPG10	MIM:602821|HGNC:HGNC:6323|Ensembl:ENSG00000155980|Vega:OTTHUMG00000170143	12q13.3	kinesin family member 5A	protein-coding
3799	KIF5B	HEL-S-61|KINH|KNS|KNS1|UKHC	MIM:602809|HGNC:HGNC:6324|Ensembl:ENSG00000170759|Vega:OTTHUMG00000017913	10p11.22	kinesin family member 5B	protein-coding
3814	KISS1	HH13|KiSS-1	MIM:603286|HGNC:HGNC:6341|Ensembl:ENSG00000170498|Vega:OTTHUMG00000036060	1q32.1	KiSS-1 metastasis-suppressor	protein-coding
3815	KIT	C-Kit|CD117|PBT|SCFR	MIM:164920|HGNC:HGNC:6342|Ensembl:ENSG00000157404|Vega:OTTHUMG00000128713	4q12	KIT proto-oncogene receptor tyrosine kinase	protein-coding
3816	KLK1	KLKR|Klk6|hK1	MIM:147910|HGNC:HGNC:6357|Ensembl:ENSG00000167748|Vega:OTTHUMG00000182876	19q13.33	kallikrein 1	protein-coding
3818	KLKB1	KLK3|PKK|PKKD|PPK	MIM:229000|HGNC:HGNC:6371|Ensembl:ENSG00000164344|Vega:OTTHUMG00000150347	4q35.2	kallikrein B1	protein-coding
382	ARF6	-	MIM:600464|HGNC:HGNC:659|Ensembl:ENSG00000165527|Vega:OTTHUMG00000140296	14q21.3	ADP ribosylation factor 6	protein-coding
3820	KLRB1	CD161|CLEC5B|NKR|NKR-P1|NKR-P1A|NKRP1A|hNKR-P1A	MIM:602890|HGNC:HGNC:6373|Ensembl:ENSG00000111796|Vega:OTTHUMG00000168581	12p13.31	killer cell lectin like receptor B1	protein-coding
383	ARG1	-	MIM:608313|HGNC:HGNC:663|Ensembl:ENSG00000118520|Vega:OTTHUMG00000015566	6q23.2	arginase 1	protein-coding
3832	KIF11	EG5|HKSP|KNSL1|MCLMR|TRIP5	MIM:148760|HGNC:HGNC:6388|Ensembl:ENSG00000138160|Vega:OTTHUMG00000018761	10q23.33	kinesin family member 11	protein-coding
3833	KIFC1	HSET|KNSL2	MIM:603763|HGNC:HGNC:6389|Ensembl:ENSG00000237649|Vega:OTTHUMG00000031209	6p21.32	kinesin family member C1	protein-coding
3837	KPNB1	IMB1|IPO1|IPOB|Impnb|NTF97	MIM:602738|HGNC:HGNC:6400|Ensembl:ENSG00000108424|Vega:OTTHUMG00000036957	17q21.32	karyopherin subunit beta 1	protein-coding
3838	KPNA2	IPOA1|QIP2|RCH1|SRP1-alpha|SRP1alpha	MIM:600685|HGNC:HGNC:6395|Ensembl:ENSG00000182481|Vega:OTTHUMG00000179784	17q24.2	karyopherin subunit alpha 2	protein-coding
384	ARG2	-	MIM:107830|HGNC:HGNC:664|Ensembl:ENSG00000081181|Vega:OTTHUMG00000171807	14q24.1	arginase 2	protein-coding
3845	KRAS	C-K-RAS|CFC2|K-RAS2A|K-RAS2B|K-RAS4A|K-RAS4B|KI-RAS|KRAS1|KRAS2|NS|NS3|RALD|RASK2|c-Ki-ras2	MIM:190070|HGNC:HGNC:6407|Ensembl:ENSG00000133703|Vega:OTTHUMG00000171193	12p12.1	KRAS proto-oncogene, GTPase	protein-coding
3852	KRT5	CK5|DDD|DDD1|EBS2|K5|KRT5A	MIM:148040|HGNC:HGNC:6442|Ensembl:ENSG00000186081|Vega:OTTHUMG00000169657	12q13.13	keratin 5	protein-coding
3855	KRT7	CK7|K2C7|K7|SCL	MIM:148059|HGNC:HGNC:6445|Ensembl:ENSG00000135480|Vega:OTTHUMG00000169580	12q13.13	keratin 7	protein-coding
3856	KRT8	CARD2|CK-8|CK8|CYK8|K2C8|K8|KO	MIM:148060|HGNC:HGNC:6446|Ensembl:ENSG00000170421|Vega:OTTHUMG00000169881	12q13.13	keratin 8	protein-coding
387	RHOA	ARH12|ARHA|RHO12|RHOH12	MIM:165390|HGNC:HGNC:667|Ensembl:ENSG00000067560|Vega:OTTHUMG00000156838	3p21.31	ras homolog family member A	protein-coding
3875	KRT18	CK-18|CYK18|K18	MIM:148070|HGNC:HGNC:6430|Ensembl:ENSG00000111057|Vega:OTTHUMG00000169882	12q13.13	keratin 18	protein-coding
387893	KMT5A	PR-Set7|SET07|SET8|SETD8	MIM:607240|HGNC:HGNC:29489|Ensembl:ENSG00000183955|Vega:OTTHUMG00000150477	12q24.31	lysine methyltransferase 5A	protein-coding
388	RHOB	ARH6|ARHB|MST081|MSTP081|RHOH6	MIM:165370|HGNC:HGNC:668|Ensembl:ENSG00000143878|Vega:OTTHUMG00000090755	2p24.1	ras homolog family member B	protein-coding
3880	KRT19	CK19|K19|K1CS	MIM:148020|HGNC:HGNC:6436|Ensembl:ENSG00000171345|Vega:OTTHUMG00000133422	17q21.2	keratin 19	protein-coding
3887	KRT81	HB1|Hb-1|KRTHB1|MLN137|ghHkb1|hHAKB2-1	MIM:602153|HGNC:HGNC:6458|Ensembl:ENSG00000205426|Vega:OTTHUMG00000167574	12q13.13	keratin 81	protein-coding
389	RHOC	ARH9|ARHC|H9|RHOH9	MIM:165380|HGNC:HGNC:669|Ensembl:ENSG00000155366|Vega:OTTHUMG00000011905	1p13.2	ras homolog family member C	protein-coding
389421	LIN28B	CSDD2	MIM:611044|HGNC:HGNC:32207|Ensembl:ENSG00000187772|Vega:OTTHUMG00000015290	6q16.3-q21	lin-28 homolog B	protein-coding
3897	L1CAM	CAML1|CD171|HSAS|HSAS1|MASA|MIC5|N-CAM-L1|N-CAML1|NCAM-L1|S10|SPG1	MIM:308840|HGNC:HGNC:6470|Ensembl:ENSG00000198910|Vega:OTTHUMG00000024221	Xq28	L1 cell adhesion molecule	protein-coding
390	RND3	ARHE|Rho8|RhoE|memB	MIM:602924|HGNC:HGNC:671|Ensembl:ENSG00000115963|Vega:OTTHUMG00000131859	2q23.3	Rho family GTPase 3	protein-coding
3911	LAMA5	-	MIM:601033|HGNC:HGNC:6485|Ensembl:ENSG00000130702|Vega:OTTHUMG00000032908	20q13.33	laminin subunit alpha 5	protein-coding
3914	LAMB3	AI1A|BM600-125KDA|LAM5|LAMNB1	MIM:150310|HGNC:HGNC:6490|Ensembl:ENSG00000196878|Vega:OTTHUMG00000036360	1q32.2	laminin subunit beta 3	protein-coding
3916	LAMP1	CD107a|LAMPA|LGP120	MIM:153330|HGNC:HGNC:6499|Ensembl:ENSG00000185896|Vega:OTTHUMG00000017380	13q34	lysosomal associated membrane protein 1	protein-coding
391627	USP17L9P	RS447|USP17|USP17A|USP17H|USP17I|USP17J|USP17K|USP17L|USP17M	MIM:607011|HGNC:HGNC:12615|Ensembl:ENSG00000251694	4p16.1	ubiquitin specific peptidase 17-like family member 9, pseudogene	pseudo
3918	LAMC2	B2T|BM600|CSF|EBR2|EBR2A|LAMB2T|LAMNB2	MIM:150292|HGNC:HGNC:6493|Ensembl:ENSG00000058085|Vega:OTTHUMG00000035520	1q25.3	laminin subunit gamma 2	protein-coding
3921	RPSA	37LRP|67LR|ICAS|LAMBR|LAMR1|LBP|LBP/p40|LRP|LRP/LR|NEM/1CHD4|SA|lamR|p40	MIM:150370|HGNC:HGNC:6502|Ensembl:ENSG00000168028|Vega:OTTHUMG00000131296	3p22.1	ribosomal protein SA	protein-coding
3925	STMN1	C1orf215|LAP18|Lag|OP18|PP17|PP19|PR22|SMN	MIM:151442|HGNC:HGNC:6510|Ensembl:ENSG00000117632|Vega:OTTHUMG00000007389	1p36.11	stathmin 1	protein-coding
3927	LASP1	Lasp-1|MLN50	MIM:602920|HGNC:HGNC:6513|Ensembl:ENSG00000002834|Vega:OTTHUMG00000133182	17q12	LIM and SH3 protein 1	protein-coding
3934	LCN2	24p3|MSFI|NGAL|p25	MIM:600181|HGNC:HGNC:6526|Ensembl:ENSG00000148346|Vega:OTTHUMG00000020734	9q34.11	lipocalin 2	protein-coding
3939	LDHA	GSD11|HEL-S-133P|LDHM|PIG19	MIM:150000|HGNC:HGNC:6535|Ensembl:ENSG00000134333|Vega:OTTHUMG00000167721	11p15.1	lactate dehydrogenase A	protein-coding
3945	LDHB	HEL-S-281|LDH-B|LDH-H|LDHBD|TRG-5	MIM:150100|HGNC:HGNC:6541|Ensembl:ENSG00000111716|Vega:OTTHUMG00000133760	12p12.1	lactate dehydrogenase B	protein-coding
3952	LEP	LEPD|OB|OBS	MIM:164160|HGNC:HGNC:6553|Ensembl:ENSG00000174697|Vega:OTTHUMG00000157564	7q32.1	leptin	protein-coding
3953	LEPR	CD295|LEP-R|LEPRD|OB-R|OBR	MIM:601007|HGNC:HGNC:6554|Ensembl:ENSG00000116678|Vega:OTTHUMG00000009115	1p31.3	leptin receptor	protein-coding
3954	LETM1	-	MIM:604407|HGNC:HGNC:6556|Ensembl:ENSG00000168924|Vega:OTTHUMG00000121149	4p16.3	leucine zipper and EF-hand containing transmembrane protein 1	protein-coding
3956	LGALS1	GAL1|GBP	MIM:150570|HGNC:HGNC:6561|Ensembl:ENSG00000100097|Vega:OTTHUMG00000150661	22q13.1	galectin 1	protein-coding
3958	LGALS3	CBP35|GAL3|GALBP|GALIG|L31|LGALS2|MAC2	MIM:153619|HGNC:HGNC:6563|Ensembl:ENSG00000131981|Vega:OTTHUMG00000171030	14q22.3	galectin 3	protein-coding
3959	LGALS3BP	90K|BTBD17B|CyCAP|M2BP|MAC-2-BP|TANGO10B|gp90	MIM:600626|HGNC:HGNC:6564|Ensembl:ENSG00000108679|Vega:OTTHUMG00000177572	17q25.3	galectin 3 binding protein	protein-coding
396	ARHGDIA	GDIA1|HEL-S-47e|NPHS8|RHOGDI|RHOGDI-1	MIM:601925|HGNC:HGNC:678|Ensembl:ENSG00000141522|Vega:OTTHUMG00000178352	17q25.3	Rho GDP dissociation inhibitor alpha	protein-coding
3960	LGALS4	GAL4|L36LBP	MIM:602518|HGNC:HGNC:6565|Ensembl:ENSG00000171747|Vega:OTTHUMG00000182608	19q13.2	galectin 4	protein-coding
397	ARHGDIB	D4|GDIA2|GDID4|LYGDI|Ly-GDI|RAP1GN1|RhoGDI2	MIM:602843|HGNC:HGNC:679|Ensembl:ENSG00000111348|Vega:OTTHUMG00000168742	12p12.3	Rho GDP dissociation inhibitor beta	protein-coding
3978	LIG1	-	MIM:126391|HGNC:HGNC:6598|Ensembl:ENSG00000105486|Vega:OTTHUMG00000183187	19q13.33	DNA ligase 1	protein-coding
3981	LIG4	LIG4S	MIM:601837|HGNC:HGNC:6601|Ensembl:ENSG00000174405|Vega:OTTHUMG00000017328	13q33.3	DNA ligase 4	protein-coding
3984	LIMK1	LIMK|LIMK-1	MIM:601329|HGNC:HGNC:6613|Ensembl:ENSG00000106683|Vega:OTTHUMG00000023448	7q11.23	LIM domain kinase 1	protein-coding
3996	LLGL1	DLG4|HUGL|HUGL-1|HUGL1|LLGL|Lgl1|Mgl1	MIM:600966|HGNC:HGNC:6628|Ensembl:ENSG00000131899|Vega:OTTHUMG00000059396	17p11.2	LLGL1, scribble cell polarity complex component	protein-coding
4004	LMO1	RBTN1|RHOM1|TTG1	MIM:186921|HGNC:HGNC:6641|Ensembl:ENSG00000166407|Vega:OTTHUMG00000165833	11p15.4	LIM domain only 1	protein-coding
4015	LOX	AAT10	MIM:153455|HGNC:HGNC:6664|Ensembl:ENSG00000113083|Vega:OTTHUMG00000128914	5q23.1	lysyl oxidase	protein-coding
4016	LOXL1	LOL|LOXL	MIM:153456|HGNC:HGNC:6665|Ensembl:ENSG00000129038|Vega:OTTHUMG00000137595	15q24.1	lysyl oxidase like 1	protein-coding
4017	LOXL2	LOR2|WS9-14	MIM:606663|HGNC:HGNC:6666|Ensembl:ENSG00000134013|Vega:OTTHUMG00000163797	8p21.3	lysyl oxidase like 2	protein-coding
4018	LPA	AK38|APOA|LP	MIM:152200|HGNC:HGNC:6667|Ensembl:ENSG00000198670|Vega:OTTHUMG00000015956	6q25.3-q26	lipoprotein(a)	protein-coding
4023	LPL	HDLCQ11|LIPD	MIM:609708|HGNC:HGNC:6677|Ensembl:ENSG00000175445|Vega:OTTHUMG00000036645	8p21.3	lipoprotein lipase	protein-coding
4033	LRMP	JAW1	MIM:602003|HGNC:HGNC:6690|Ensembl:ENSG00000118308|Vega:OTTHUMG00000170192	12p12.1	lymphoid restricted membrane protein	protein-coding
4035	LRP1	A2MR|APOER|APR|CD91|IGFBP3R|KPA|LRP|LRP1A|TGFBR5	MIM:107770|HGNC:HGNC:6692|Ensembl:ENSG00000123384|Vega:OTTHUMG00000044412	12q13.3	LDL receptor related protein 1	protein-coding
4046	LSP1	WP34|pp52	MIM:153432|HGNC:HGNC:6707|Ensembl:ENSG00000130592|Vega:OTTHUMG00000012252	11p15.5	lymphocyte-specific protein 1	protein-coding
4049	LTA	LT|TNFB|TNFSF1|TNLG1E	MIM:153440|HGNC:HGNC:6709|Ensembl:ENSG00000226979|Vega:OTTHUMG00000031135	6p21.33	lymphotoxin alpha	protein-coding
4057	LTF	GIG12|HEL110|HLF2|LF	MIM:150210|HGNC:HGNC:6720|Ensembl:ENSG00000012223|Vega:OTTHUMG00000156325	3p21.31	lactotransferrin	protein-coding
4060	LUM	LDC|SLRR2D	MIM:600616|HGNC:HGNC:6724|Ensembl:ENSG00000139329|Vega:OTTHUMG00000170074	12q21.33	lumican	protein-coding
4067	LYN	JTK8|p53Lyn|p56Lyn	MIM:165120|HGNC:HGNC:6735|Ensembl:ENSG00000254087|Vega:OTTHUMG00000044345	8q12.1	LYN proto-oncogene, Src family tyrosine kinase	protein-coding
406881	MIRLET7A1	LET7A1|MIRNLET7A1|let-7a-1	MIM:605386|HGNC:HGNC:31476|Ensembl:ENSG00000199165|miRBase:MI0000060	9q22.32	microRNA let-7a-1	ncRNA
406882	MIRLET7A2	LET7A2|MIRNLET7A2|let-7a-2	MIM:612142|HGNC:HGNC:31477|Ensembl:ENSG00000198975|miRBase:MI0000061	11q24.1	microRNA let-7a-2	ncRNA
406884	MIRLET7B	LET7B|MIRNLET7B|hsa-let-7b|let-7b	MIM:611249|HGNC:HGNC:31479|Ensembl:ENSG00000197182|miRBase:MI0000063	22q13.31	microRNA let-7b	ncRNA
406885	MIRLET7C	LET7C|MIRNLET7C|hsa-let-7c|let-7c	MIM:612144|HGNC:HGNC:31480|Ensembl:ENSG00000199030|miRBase:MI0000064	21q21.1	microRNA let-7c	ncRNA
406890	MIRLET7G	LET7G|MIRNLET7G|hsa-let-7g|let-7g	MIM:612102|HGNC:HGNC:31485|Ensembl:ENSG00000199150|miRBase:MI0000433	3p21.2	microRNA let-7g	ncRNA
406891	MIRLET7I	LET7I|MIRNLET7I|hsa-let-7i|let-7i	MIM:612148|HGNC:HGNC:31486|Ensembl:ENSG00000199179|miRBase:MI0000434	12q14.1	microRNA let-7i	ncRNA
406892	MIR100	MIRN100|miR-100	MIM:613186|HGNC:HGNC:31487|Ensembl:ENSG00000207994|miRBase:MI0000102	11q24.1	microRNA 100	ncRNA
406893	MIR101-1	MIRN101-1|mir-101-1	MIM:612511|HGNC:HGNC:31488|Ensembl:ENSG00000199135|miRBase:MI0000103	1p31.3	microRNA 101-1	ncRNA
406894	MIR101-2	MIRN101-2|mir-101-2	MIM:612512|HGNC:HGNC:31489|Ensembl:ENSG00000199065|miRBase:MI0000739	9p24.1	microRNA 101-2	ncRNA
406899	MIR106A	MIRN106A|mir-106|mir-106a	MIM:300792|HGNC:HGNC:31494|Ensembl:ENSG00000283638|miRBase:MI0000113	Xq26.2	microRNA 106a	ncRNA
406901	MIR107	MIRN107|miR-107	MIM:613189|HGNC:HGNC:31496|Ensembl:ENSG00000198997|miRBase:MI0000114	10q23.31	microRNA 107	ncRNA
406902	MIR10A	MIRN10A|hsa-mir-10a|miRNA10A|mir-10a	MIM:610173|HGNC:HGNC:31497|Ensembl:ENSG00000257178|miRBase:MI0000266	17q21.32	microRNA 10a	ncRNA
406903	MIR10B	MIRN10B|hsa-mir-10b|miRNA10B|mir-10b	MIM:611576|HGNC:HGNC:31498|Ensembl:ENSG00000207744|miRBase:MI0000267	2q31.1	microRNA 10b	ncRNA
406904	MIR1-1	MIRN1-1|hsa-mir-1-1|miRNA1-1|mir-1-1	MIM:609326|HGNC:HGNC:31499|Ensembl:ENSG00000199017|miRBase:MI0000651	20q13.33	microRNA 1-1	ncRNA
406906	MIR122	MIR122A|MIRN122|MIRN122A|hsa-mir-122|miRNA122|miRNA122A|mir-122	MIM:609582|HGNC:HGNC:31501|Ensembl:ENSG00000267391|miRBase:MI0000442	18q21.31	microRNA 122	ncRNA
406907	MIR124-1	MIR124A|MIR124A1|MIRN124-1|MIRN124A1|mir-124-1	MIM:609327|HGNC:HGNC:31502|Ensembl:ENSG00000253230|miRBase:MI0000443	8p23.1	microRNA 124-1	ncRNA
406908	MIR124-2	MIRN124-2|MIRN124A2|mir-124-2	HGNC:HGNC:31503|Ensembl:ENSG00000207816|miRBase:MI0000444	8q12.3	microRNA 124-2	ncRNA
406909	MIR124-3	MIRN124-3|MIRN124A3|mir-124-3	HGNC:HGNC:31504|Ensembl:ENSG00000207598|miRBase:MI0000445	20q13.33	microRNA 124-3	ncRNA
406910	MIR125A	MIRN125A|miRNA125A|mir-125a	MIM:611191|HGNC:HGNC:31505|Ensembl:ENSG00000208008|miRBase:MI0000469	19q13.41	microRNA 125a	ncRNA
406911	MIR125B1	MIRN125B1|mir-125b-1	MIM:610104|HGNC:HGNC:31506|Ensembl:ENSG00000207971|miRBase:MI0000446	11q24.1	microRNA 125b-1	ncRNA
406912	MIR125B2	MIRN125B2|mir-125b-2	MIM:610105|HGNC:HGNC:31507|Ensembl:ENSG00000207863|miRBase:MI0000470	21q21.1	microRNA 125b-2	ncRNA
406913	MIR126	MIRN126|miRNA126|mir-126	MIM:611767|HGNC:HGNC:31508|Ensembl:ENSG00000199161|miRBase:MI0000471	9q34.3	microRNA 126	ncRNA
406915	MIR128-1	MIR128A|MIRN128-1|MIRN128A|mir-128-1	MIM:611774|HGNC:HGNC:31510|Ensembl:ENSG00000207654|miRBase:MI0000447	2q21.3	microRNA 128-1	ncRNA
406918	MIR129-2	MIR-129b|MIRN129-2|mir-129-2	HGNC:HGNC:31513|Ensembl:ENSG00000199077|miRBase:MI0000473	11p11.2	microRNA 129-2	ncRNA
406919	MIR130A	MIRN130A|miRNA130A|mir-130a	MIM:610175|HGNC:HGNC:31514|Ensembl:ENSG00000208009|miRBase:MI0000448	11q12.1	microRNA 130a	ncRNA
406921	MIR132	MIRN132|miRNA132|mir-132	MIM:610016|HGNC:HGNC:31516|Ensembl:ENSG00000267200|miRBase:MI0000449	17p13.3	microRNA 132	ncRNA
406922	MIR133A1	MIRN133A1|mir-133a-1	MIM:610254|HGNC:HGNC:31517|Ensembl:ENSG00000265142|miRBase:MI0000450	18q11.2	microRNA 133a-1	ncRNA
406923	MIR133A2	MIRN133A2|mir-133a-2	MIM:610255|HGNC:HGNC:31518|Ensembl:ENSG00000174407|miRBase:MI0000451	20q13.33	microRNA 133a-2	ncRNA
406924	MIR134	MIRN134|mir-134	MIM:610164|HGNC:HGNC:31519|Ensembl:ENSG00000207993|miRBase:MI0000474	14q32.31	microRNA 134	ncRNA
406925	MIR135A1	MIRN135-1|MIRN135A1|mir-135a-1	HGNC:HGNC:31520|Ensembl:ENSG00000207926|miRBase:MI0000452	3p21.2	microRNA 135a-1	ncRNA
406926	MIR135A2	MIRN135-2|MIRN135A2|mir-135a-2	HGNC:HGNC:31521|Ensembl:ENSG00000207586|miRBase:MI0000453	12q23.1	microRNA 135a-2	ncRNA
406928	MIR137	MIRN137|miR-137	MIM:614304|HGNC:HGNC:31523|Ensembl:ENSG00000225206|miRBase:MI0000454	1p21.3	microRNA 137	ncRNA
406929	MIR138-1	MIRN138-1|mir-138-1	MIM:613394|HGNC:HGNC:31524|Ensembl:ENSG00000207954|miRBase:MI0000476	3p21.32	microRNA 138-1	ncRNA
406931	MIR139	MIR139-3p|MIRN139|mir-139	MIM:615017|HGNC:HGNC:31526|Ensembl:ENSG00000272036|miRBase:MI0000261	11q13.4	microRNA 139	ncRNA
406932	MIR140	MIRN140|miRNA140|mir-140	MIM:611894|HGNC:HGNC:31527|Ensembl:ENSG00000208017|miRBase:MI0000456	16q22.1	microRNA 140	ncRNA
406933	MIR141	MIRN141|mir-141	MIM:612093|HGNC:HGNC:31528|Ensembl:ENSG00000207708|miRBase:MI0000457	12p13.31	microRNA 141	ncRNA
406934	MIR142	MIRN142|mir-142	MIM:615657|HGNC:HGNC:31529|Ensembl:ENSG00000265206|miRBase:MI0000458	17q22	microRNA 142	ncRNA
406935	MIR143	MIRN143|mir-143	MIM:612117|HGNC:HGNC:31530|Ensembl:ENSG00000249669|miRBase:MI0000459	5q32	microRNA 143	ncRNA
406936	MIR144	MIRN144|mir-144	MIM:612070|HGNC:HGNC:31531|Ensembl:ENSG00000264066|miRBase:MI0000460	17q11.2	microRNA 144	ncRNA
406937	MIR145	MIRN145|miR-145|miRNA145	MIM:611795|HGNC:HGNC:31532|Ensembl:ENSG00000276365|miRBase:MI0000461	5q32	microRNA 145	ncRNA
406938	MIR146A	MIRN146|MIRN146A|miR-146a|miRNA146A	MIM:610566|HGNC:HGNC:31533|Ensembl:ENSG00000253522|miRBase:MI0000477	5q33.3	microRNA 146a	ncRNA
406940	MIR148A	MIRN148|MIRN148A|hsa-mir-148|mir-148a	MIM:613786|HGNC:HGNC:31535|Ensembl:ENSG00000199085|miRBase:MI0000253	7p15.2	microRNA 148a	ncRNA
406941	MIR149	MIRN149|mir-149	MIM:615209|HGNC:HGNC:31536|Ensembl:ENSG00000207611|miRBase:MI0000478	2q37.3	microRNA 149	ncRNA
406942	MIR150	MIRN150|miRNA150|mir-150	MIM:611114|HGNC:HGNC:31537|Ensembl:ENSG00000207782|miRBase:MI0000479	19q13.33	microRNA 150	ncRNA
406943	MIR152	MIRN152|mir-152	MIM:613788|HGNC:HGNC:31538|Ensembl:ENSG00000207947|miRBase:MI0000462	17q21.32	microRNA 152	ncRNA
406944	MIR153-1	MIRN153-1|mir-153-1	HGNC:HGNC:31539|Ensembl:ENSG00000207647|miRBase:MI0000463	2q35	microRNA 153-1	ncRNA
406945	MIR153-2	MIRN153-2|mir-153-2	HGNC:HGNC:31540|Ensembl:ENSG00000207960|miRBase:MI0000464	7q36.3	microRNA 153-2	ncRNA
406946	MIR154	MIRN154|mir-154	HGNC:HGNC:31541|Ensembl:ENSG00000207978|miRBase:MI0000480	14q32.31	microRNA 154	ncRNA
406947	MIR155	MIRN155|miRNA155|mir-155	MIM:609337|HGNC:HGNC:31542|Ensembl:ENSG00000234883|miRBase:MI0000681	21q21.3	microRNA 155	ncRNA
406948	MIR15A	MIRN15A|hsa-mir-15a|miRNA15A|mir-15a	MIM:609703|HGNC:HGNC:31543|Ensembl:ENSG00000231607|miRBase:MI0000069	13q14.2	microRNA 15a	ncRNA
406949	MIR15B	MIRN15B|hsa-mir-15b|miR-15b	HGNC:HGNC:31544|Ensembl:ENSG00000207779|miRBase:MI0000438	3q25.33	microRNA 15b	ncRNA
406950	MIR16-1	MIRN16-1|miRNA16-1|mir-16-1	MIM:609704|HGNC:HGNC:31545|Ensembl:ENSG00000208006|miRBase:MI0000070	13q14.2	microRNA 16-1	ncRNA
406951	MIR16-2	MIRN16-2|mir-16-2|mir-16-3	HGNC:HGNC:31546|Ensembl:ENSG00000198987|miRBase:MI0000115	3q25.33	microRNA 16-2	ncRNA
406952	MIR17	MIR17-5p|MIR91|MIRN17|MIRN91|hsa-mir-17|miR-17|miR17-3p|miRNA17|miRNA91	MIM:609416|HGNC:HGNC:31547|Ensembl:ENSG00000215417|miRBase:MI0000071	13q31.3	microRNA 17	ncRNA
406953	MIR18A	MIR18|MIRN18|MIRN18A|hsa-mir-18|hsa-mir-18a|miR-18|miRNA18A|mir-18a	MIM:609417|HGNC:HGNC:31548|Ensembl:ENSG00000215417|miRBase:MI0000072	13q31.3	microRNA 18a	ncRNA
406954	MIR181A2	MIRN181A|MIRN181A2|hsa-mir-181a-2|mir-181a-2	MIM:612743|HGNC:HGNC:31549|Ensembl:ENSG00000207595|miRBase:MI0000269	9q33.3	microRNA 181a-2	ncRNA
406955	MIR181B1	MIRN181B1|mir-181b-1	MIM:612744|HGNC:HGNC:31550|Ensembl:ENSG00000207975|miRBase:MI0000270	1q32.1	microRNA 181b-1	ncRNA
406958	MIR182	MIRN182|miRNA182|mir-182	MIM:611607|HGNC:HGNC:31553|Ensembl:ENSG00000207990|miRBase:MI0000272	7q32.2	microRNA 182	ncRNA
406959	MIR183	MIRN183|miR-183|miRNA183	MIM:611608|HGNC:HGNC:31554|Ensembl:ENSG00000207691|miRBase:MI0000273	7q32.2	microRNA 183	ncRNA
406960	MIR184	EDICT|MIRN184|miR-184	MIM:613146|HGNC:HGNC:31555|Ensembl:ENSG00000207695|miRBase:MI0000481	15q25.1	microRNA 184	ncRNA
406961	MIR185	MIRN185|miR-185	MIM:615576|HGNC:HGNC:31556|Ensembl:ENSG00000208023|miRBase:MI0000482	22q11.21	microRNA 185	ncRNA
406962	MIR186	MIRN186|miR-186	HGNC:HGNC:31557|Ensembl:ENSG00000207721|miRBase:MI0000483	1p31.1	microRNA 186	ncRNA
406963	MIR187	MIRN187|miR-187|miRNA187	MIM:612698|HGNC:HGNC:31558|Ensembl:ENSG00000207797|miRBase:MI0000274	18q12.2	microRNA 187	ncRNA
406967	MIR192	MIRN192|miR-192|miRNA192	MIM:610939|HGNC:HGNC:31562|Ensembl:ENSG00000229719|miRBase:MI0000234	11q13.1	microRNA 192	ncRNA
406968	MIR193A	MIRN193|MIRN193A|mir-193a	MIM:614733|HGNC:HGNC:31563|Ensembl:ENSG00000207614|miRBase:MI0000487	17q11.2	microRNA 193a	ncRNA
406969	MIR194-1	MIRN194-1|mir-194-1	MIM:610940|HGNC:HGNC:31564|Ensembl:ENSG00000207624|miRBase:MI0000488	1q41	microRNA 194-1	ncRNA
406970	MIR194-2	MIRN194-2|mir-194-2	MIM:610941|HGNC:HGNC:31565|Ensembl:ENSG00000229719|miRBase:MI0000732	11q13.1	microRNA 194-2	ncRNA
406971	MIR195	MIRN195|miRNA195|mir-195	MIM:610718|HGNC:HGNC:31566|Ensembl:ENSG00000267532|miRBase:MI0000489	17p13.1	microRNA 195	ncRNA
406972	MIR196A1	MIRN196-1|MIRN196A1|mir-196a-1	MIM:608632|HGNC:HGNC:31567|Ensembl:ENSG00000210741|miRBase:MI0000238	17q21.32	microRNA 196a-1	ncRNA
406973	MIR196A2	MIRN196-2|MIRN196A2|mir-196a-2	MIM:609687|HGNC:HGNC:31568|Ensembl:ENSG00000207924|miRBase:MI0000279	12q13.13	microRNA 196a-2	ncRNA
406974	MIR197	MIRN197|miR-197|miRNA197	MIM:611189|HGNC:HGNC:31569|Ensembl:ENSG00000065135|miRBase:MI0000239	1p13.3	microRNA 197	ncRNA
406975	MIR198	MIRN198|miR-198	HGNC:HGNC:31570|Ensembl:ENSG00000163430|miRBase:MI0000240	3q13.33	microRNA 198	ncRNA
406976	MIR199A1	MIR-199-s|MIRN199A1|mir-199a-1	MIM:610719|HGNC:HGNC:31571|Ensembl:ENSG00000207752|miRBase:MI0000242	19p13.2	microRNA 199a-1	ncRNA
406979	MIR19A	MIRN19A|hsa-mir-19a|miR-19a|miRNA19A	MIM:609418|HGNC:HGNC:31574|Ensembl:ENSG00000215417|miRBase:MI0000073	13q31.3	microRNA 19a	ncRNA
406980	MIR19B1	MIR19B|MIRN19B1|miR-19b-1|miRNA19B1	MIM:609419|HGNC:HGNC:31575|Ensembl:ENSG00000215417|miRBase:MI0000074	13q31.3	microRNA 19b-1	ncRNA
406982	MIR20A	MIR20|MIRN20|MIRN20A|hsa-mir-20|hsa-mir-20a|miR-20|miRNA20A|mir-20a	MIM:609420|HGNC:HGNC:31577|Ensembl:ENSG00000215417|miRBase:MI0000076	13q31.3	microRNA 20a	ncRNA
406983	MIR200A	MIRN200A|mir-200a	MIM:612090|HGNC:HGNC:31578|Ensembl:ENSG00000207607|miRBase:MI0000737	1p36.33	microRNA 200a	ncRNA
406984	MIR200B	MIRN200B|mir-200b	MIM:612091|HGNC:HGNC:31579|Ensembl:ENSG00000207730|miRBase:MI0000342	1p36.33	microRNA 200b	ncRNA
406985	MIR200C	MIRN200C|mir-200c	MIM:612092|HGNC:HGNC:31580|Ensembl:ENSG00000207713|miRBase:MI0000650	12p13.31	microRNA 200c	ncRNA
406986	MIR203A	MIR203|MIRN203|hsa-mir-203a|miR-203|miRNA203|mir-203a	MIM:611899|HGNC:HGNC:31581|Ensembl:ENSG00000207568|miRBase:MI0000283	14q32.33	microRNA 203a	ncRNA
406987	MIR204	MIRN204|RDICC|miRNA204|mir-204	MIM:610942|HGNC:HGNC:31582|Ensembl:ENSG00000207935|miRBase:MI0000284	9q21.12	microRNA 204	ncRNA
406988	MIR205	MIRN205|mir-205	MIM:613147|HGNC:HGNC:31583|Ensembl:ENSG00000230937|miRBase:MI0000285	1q32.2	microRNA 205	ncRNA
406989	MIR206	MIRN206|miRNA206|mir-206	MIM:611599|HGNC:HGNC:31584|Ensembl:ENSG00000207604|miRBase:MI0000490	6p12.2	microRNA 206	ncRNA
406990	MIR208A	MIR208|MIRN208|MIRN208A|hsa-mir-208a|miRNA208	MIM:611116|HGNC:HGNC:31585|Ensembl:ENSG00000199157|miRBase:MI0000251	14q11.2	microRNA 208a	ncRNA
406991	MIR21	MIRN21|hsa-mir-21|miR-21|miRNA21	MIM:611020|HGNC:HGNC:31586|Ensembl:ENSG00000062716|miRBase:MI0000077	17q23.1	microRNA 21	ncRNA
406992	MIR210	MIRN210|mir-210	MIM:612982|HGNC:HGNC:31587|Ensembl:ENSG00000199038|miRBase:MI0000286	11p15.5	microRNA 210	ncRNA
406994	MIR212	MIRN212|mir-212	MIM:613487|HGNC:HGNC:31589|Ensembl:ENSG00000267195|miRBase:MI0000288	17p13.3	microRNA 212	ncRNA
406995	MIR181A1	MIR213|MIRN181A1|MIRN213|hsa-mir-181a-1|mir-181a-1|mir-213	MIM:612742|HGNC:HGNC:31590|Ensembl:ENSG00000207759|miRBase:MI0000289	1q32.1	microRNA 181a-1	ncRNA
406996	MIR214	MIRN214|miRNA214|mir-214	MIM:610721|HGNC:HGNC:31591|Ensembl:ENSG00000230630|miRBase:MI0000290	1q24.3	microRNA 214	ncRNA
406998	MIR216A	MIR216|MIRN216|MIRN216A|miRNA216|mir-216|mir-216a	MIM:610944|HGNC:HGNC:31593|Ensembl:ENSG00000207798|miRBase:MI0000292	2p16.1	microRNA 216a	ncRNA
406999	MIR217	MIRN217|mir-217	MIM:615096|HGNC:HGNC:31594|Ensembl:ENSG00000207548|miRBase:MI0000293	2p16.1	microRNA 217	ncRNA
4070	TACSTD2	EGP-1|EGP1|GA733-1|GA7331|GP50|M1S1|TROP2	MIM:137290|HGNC:HGNC:11530|Ensembl:ENSG00000184292|Vega:OTTHUMG00000010067	1p32.1	tumor-associated calcium signal transducer 2	protein-coding
407000	MIR218-1	MIRN218-1|mir-218-1	MIM:616770|HGNC:HGNC:31595|Ensembl:ENSG00000207732|miRBase:MI0000294	4p15.31	microRNA 218-1	ncRNA
407001	MIR218-2	MIRN218-2|mir-218-2	MIM:616771|HGNC:HGNC:31596|Ensembl:ENSG00000207739|miRBase:MI0000295	5q34	microRNA 218-2	ncRNA
407004	MIR22	MIRN22|hsa-mir-22|miR-22	MIM:612077|HGNC:HGNC:31599|Ensembl:ENSG00000186594|miRBase:MI0000078	17p13.3	microRNA 22	ncRNA
407006	MIR221	MIRN221|miRNA221|mir-221	MIM:300568|HGNC:HGNC:31601|Ensembl:ENSG00000207870|miRBase:MI0000298	Xp11.3	microRNA 221	ncRNA
407007	MIR222	MIRN222|miRNA222|mir-222	MIM:300569|HGNC:HGNC:31602|Ensembl:ENSG00000207725|miRBase:MI0000299	Xp11.3	microRNA 222	ncRNA
407008	MIR223	MIRN223|miRNA223|mir-223	MIM:300694|HGNC:HGNC:31603|Ensembl:ENSG00000274536|miRBase:MI0000300	Xq12	microRNA 223	ncRNA
407009	MIR224	MIRN224|miRNA224	MIM:300769|HGNC:HGNC:31604|Ensembl:ENSG00000102287|miRBase:MI0000301	Xq28	microRNA 224	ncRNA
407010	MIR23A	MIRN23A|hsa-mir-23a|miRNA23A|mir-23a	MIM:607962|HGNC:HGNC:31605|Ensembl:ENSG00000207980|miRBase:MI0000079	19p13.12	microRNA 23a	ncRNA
407011	MIR23B	MIRN23B|hsa-mir-23b|miRNA23B|mir-23b	MIM:610723|HGNC:HGNC:31606|Ensembl:ENSG00000207563|miRBase:MI0000439	9q22.32	microRNA 23b	ncRNA
407012	MIR24-1	MIR189|MIRN24-1|miR-24-1|miRNA24-1	MIM:609705|HGNC:HGNC:31607|Ensembl:ENSG00000148120|miRBase:MI0000080	9q22.32	microRNA 24-1	ncRNA
407014	MIR25	MIRN25|hsa-mir-25|miR-25	MIM:612150|HGNC:HGNC:31609|Ensembl:ENSG00000207547|miRBase:MI0000082	7q22.1	microRNA 25	ncRNA
407015	MIR26A1	MIR26A|MIRN26A1|mir-26a-1	MIM:612151|HGNC:HGNC:31610|Ensembl:ENSG00000199075|miRBase:MI0000083	3p22.2	microRNA 26a-1	ncRNA
407017	MIR26B	MIRN26B|hsa-mir-26b|miR-26b	MIM:612152|HGNC:HGNC:31612|Ensembl:ENSG00000199121|miRBase:MI0000084	2q35	microRNA 26b	ncRNA
407018	MIR27A	MIR27|MIRN27A|mir-27a	MIM:612153|HGNC:HGNC:31613|Ensembl:ENSG00000207808|miRBase:MI0000085	19p13.12	microRNA 27a	ncRNA
407019	MIR27B	MIR-27b|MIRN27B|miRNA27B	MIM:610636|HGNC:HGNC:31614|Ensembl:ENSG00000207864|miRBase:MI0000440	9q22.32	microRNA 27b	ncRNA
407021	MIR29A	MIRN29|MIRN29A|hsa-mir-29|hsa-mir-29a|miRNA29A|mir-29a	MIM:610782|HGNC:HGNC:31616|Ensembl:ENSG00000226380|miRBase:MI0000087	7q32.3	microRNA 29a	ncRNA
407022	MIR296	MIRN296|miRNA296|mir-296	MIM:610945|HGNC:HGNC:31617|Ensembl:ENSG00000268649|miRBase:MI0000747	20q13.32	microRNA 296	ncRNA
407023	MIR299	MIRN299|mir-299	HGNC:HGNC:31618|Ensembl:ENSG00000207749|miRBase:MI0000744	14q32.31	microRNA 299	ncRNA
407024	MIR29B1	MIRN29B1|miR-29b|miRNA29B1|mir-29b-1	MIM:610783|HGNC:HGNC:31619|Ensembl:ENSG00000226380|miRBase:MI0000105	7q32.3	microRNA 29b-1	ncRNA
407026	MIR29C	MIRN29C|miRNA29C|mir-29c	MIM:610784|HGNC:HGNC:31621|Ensembl:ENSG00000203709|miRBase:MI0000735	1q32.2	microRNA 29c	ncRNA
407029	MIR30A	MIRN30A|mir-30a	MIM:612329|HGNC:HGNC:31624|Ensembl:ENSG00000207827|miRBase:MI0000088	6q13	microRNA 30a	ncRNA
407031	MIR30C1	MIRN30C1|mir-30c-1	MIM:615151|HGNC:HGNC:31626|Ensembl:ENSG00000207962|miRBase:MI0000736	1p34.2	microRNA 30c-1	ncRNA
407035	MIR31	MIRN31|hsa-mir-31|miR-31	MIM:612155|HGNC:HGNC:31630|Ensembl:ENSG00000199177|miRBase:MI0000089	9p21.3	microRNA 31	ncRNA
407036	MIR32	MIRN32|hsa-mir-32|miR-32|miRNA32	MIM:609355|HGNC:HGNC:31631|Ensembl:ENSG00000207698|miRBase:MI0000090	9q31.3	microRNA 32	ncRNA
407039	MIR33A	MIR33|MIRN33|MIRN33A|hsa-mir-33|hsa-mir-33a|miR-33|miRNA33A|mir-33a	MIM:612156|HGNC:HGNC:31634|Ensembl:ENSG00000207932|miRBase:MI0000091	22q13.2	microRNA 33a	ncRNA
407040	MIR34A	MIRN34A|miRNA34A|mir-34|mir-34a	MIM:611172|HGNC:HGNC:31635|Ensembl:ENSG00000228526|miRBase:MI0000268	1p36.22|1p36.22	microRNA 34a	ncRNA
407041	MIR34B	MIRN34B|miRNA34B|mir-34b	MIM:611374|HGNC:HGNC:31636|Ensembl:ENSG00000207811|miRBase:MI0000742	11q23.1	microRNA 34b	ncRNA
407042	MIR34C	MIRN34C|miRNA34C|mir-34c	MIM:611375|HGNC:HGNC:31637|Ensembl:ENSG00000207562|miRBase:MI0000743	11q23.1	microRNA 34c	ncRNA
407043	MIR7-1	MIRN7-1|hsa-mir-7-1|mir-7-1	MIM:615239|HGNC:HGNC:31638|Ensembl:ENSG00000165119|miRBase:MI0000263	9q21.32	microRNA 7-1	ncRNA
407044	MIR7-2	MIRN7-2|hsa-mir-7-2|mir-7-2	HGNC:HGNC:31639|Ensembl:ENSG00000207703|miRBase:MI0000264	15q26.1	microRNA 7-2	ncRNA
407045	MIR7-3	MIRN7-3|hsa-mir-7-3|mir-7-3	HGNC:HGNC:31640|Ensembl:ENSG00000207630|miRBase:MI0000265	19p13.3	microRNA 7-3	ncRNA
407047	MIR9-2	MIRN9-2|hsa-mir-9-2|miRNA9-2|mir-9-2	MIM:611187|HGNC:HGNC:31642|Ensembl:ENSG00000245526|miRBase:MI0000467	5q14.3	microRNA 9-2	ncRNA
407049	MIR92A2	MIRN92-2|MIRN92A-2|MIRN92A2|mir-92a-2	HGNC:HGNC:31644|Ensembl:ENSG00000283638|miRBase:MI0000094	Xq26.2	microRNA 92a-2	ncRNA
407050	MIR93	MIRN9|MIRN93|hsa-mir-93|miR-93	MIM:612984|HGNC:HGNC:31645|Ensembl:ENSG00000207757|miRBase:MI0000095	7q22.1	microRNA 93	ncRNA
407052	MIR95	MIRN95|hsa-mir-95|miR-95	MIM:613185|HGNC:HGNC:31647|Ensembl:ENSG00000207807|miRBase:MI0000097	4p16.1	microRNA 95	ncRNA
407053	MIR96	DFNA50|MIRN96|hsa-mir-96|miR-96|miRNA96	MIM:611606|HGNC:HGNC:31648|Ensembl:ENSG00000199158|miRBase:MI0000098	7q32.2	microRNA 96	ncRNA
407054	MIR98	MIRN98|hsa-mir-98|miR-98	MIM:300810|HGNC:HGNC:31649|Ensembl:ENSG00000271886|miRBase:MI0000100	Xp11.22	microRNA 98	ncRNA
407055	MIR99A	MIRN99A|mir-99a	MIM:614509|HGNC:HGNC:31650|Ensembl:ENSG00000207638|miRBase:MI0000101	21q21.1	microRNA 99a	ncRNA
4072	EPCAM	DIAR5|EGP-2|EGP314|EGP40|ESA|HNPCC8|KS1/4|KSA|M4S1|MIC18|MK-1|TACSTD1|TROP1	MIM:185535|HGNC:HGNC:11529|Ensembl:ENSG00000119888|Vega:OTTHUMG00000128853	2p21	epithelial cell adhesion molecule	protein-coding
408	ARRB1	ARB1|ARR1	MIM:107940|HGNC:HGNC:711|Ensembl:ENSG00000137486|Vega:OTTHUMG00000165444	11q13.4	arrestin beta 1	protein-coding
4082	MARCKS	80K-L|MACS|PKCSL|PRKCSL	MIM:177061|HGNC:HGNC:6759|Ensembl:ENSG00000277443|Vega:OTTHUMG00000188327	6q21	myristoylated alanine rich protein kinase C substrate	protein-coding
4085	MAD2L1	HSMAD2|MAD2	MIM:601467|HGNC:HGNC:6763|Ensembl:ENSG00000164109|Vega:OTTHUMG00000132967	4q27	MAD2 mitotic arrest deficient-like 1 (yeast)	protein-coding
4086	SMAD1	BSP-1|BSP1|JV4-1|JV41|MADH1|MADR1	MIM:601595|HGNC:HGNC:6767|Ensembl:ENSG00000170365|Vega:OTTHUMG00000161592	4q31.21	SMAD family member 1	protein-coding
4087	SMAD2	JV18|JV18-1|MADH2|MADR2|hMAD-2|hSMAD2	MIM:601366|HGNC:HGNC:6768|Ensembl:ENSG00000175387|Vega:OTTHUMG00000132652	18q21.1	SMAD family member 2	protein-coding
4088	SMAD3	HSPC193|HsT17436|JV15-2|LDS1C|LDS3|MADH3	MIM:603109|HGNC:HGNC:6769|Ensembl:ENSG00000166949|Vega:OTTHUMG00000133230	15q22.33	SMAD family member 3	protein-coding
4089	SMAD4	DPC4|JIP|MADH4|MYHRS	MIM:600993|HGNC:HGNC:6770|Ensembl:ENSG00000141646|Vega:OTTHUMG00000132696	18q21.2	SMAD family member 4	protein-coding
4090	SMAD5	DWFC|JV5-1|MADH5	MIM:603110|HGNC:HGNC:6771|Ensembl:ENSG00000113658|Vega:OTTHUMG00000163212	5q31.1	SMAD family member 5	protein-coding
4091	SMAD6	AOVD2|HsT17432|MADH6|MADH7	MIM:602931|HGNC:HGNC:6772|Ensembl:ENSG00000137834|Vega:OTTHUMG00000133218	15q22.31	SMAD family member 6	protein-coding
4092	SMAD7	CRCS3|MADH7|MADH8	MIM:602932|HGNC:HGNC:6773|Ensembl:ENSG00000101665|Vega:OTTHUMG00000132655	18q21.1	SMAD family member 7	protein-coding
4100	MAGEA1	CT1.1|MAGE1	MIM:300016|HGNC:HGNC:6796|Ensembl:ENSG00000198681|Vega:OTTHUMG00000024192	Xq28	MAGE family member A1	protein-coding
4101	MAGEA2	CT1.2|MAGE2|MAGEA2A	MIM:300173|HGNC:HGNC:6800|Ensembl:ENSG00000268606|Vega:OTTHUMG00000188622	Xq28	MAGE family member A2	protein-coding
4102	MAGEA3	CT1.3|HIP8|HYPD|MAGE3|MAGEA6	MIM:300174|HGNC:HGNC:6801|Ensembl:ENSG00000221867|Vega:OTTHUMG00000022640	Xq28	MAGE family member A3	protein-coding
4103	MAGEA4	CT1.4|MAGE-41|MAGE-X2|MAGE4|MAGE4A|MAGE4B	MIM:300175|HGNC:HGNC:6802|Ensembl:ENSG00000147381|Vega:OTTHUMG00000024174	Xq28	MAGE family member A4	protein-coding
4104	MAGEA5	CT1.5|MAGE5|MAGEA4	MIM:300340|HGNC:HGNC:6803	Xq28	MAGE family member A5	protein-coding
4105	MAGEA6	CT1.6|MAGE-3b|MAGE3B|MAGE6	MIM:300176|HGNC:HGNC:6804|Ensembl:ENSG00000197172|Vega:OTTHUMG00000022642	Xq28	MAGE family member A6	protein-coding
4108	MAGEA9	CT1.9|MAGE9	MIM:300342|HGNC:HGNC:6807|Ensembl:ENSG00000123584|Vega:OTTHUMG00000022621	Xq28	MAGE family member A9	protein-coding
4109	MAGEA10	CT1.10|MAGE10	MIM:300343|HGNC:HGNC:6797|Ensembl:ENSG00000124260|Vega:OTTHUMG00000024180	Xq28	MAGE family member A10	protein-coding
4133	MAP2	MAP2A|MAP2B|MAP2C	MIM:157130|HGNC:HGNC:6839|Ensembl:ENSG00000078018|Vega:OTTHUMG00000132962	2q34	microtubule associated protein 2	protein-coding
414899	BLID	BRCC2	MIM:608853|HGNC:HGNC:33495|Ensembl:ENSG00000259571|Vega:OTTHUMG00000166060	11q24.1	BH3-like motif containing, cell death inducer	protein-coding
4149	MAX	bHLHd4	MIM:154950|HGNC:HGNC:6913|Ensembl:ENSG00000125952|Vega:OTTHUMG00000142809	14q23.3	MYC associated factor X	protein-coding
4151	MB	PVALB|myoglobgin	MIM:160000|HGNC:HGNC:6915|Ensembl:ENSG00000198125|Vega:OTTHUMG00000150606	22q12.3	myoglobin	protein-coding
4152	MBD1	CXXC3|PCM1|RFT	MIM:156535|HGNC:HGNC:6916|Ensembl:ENSG00000141644|Vega:OTTHUMG00000132669	18q21.1	methyl-CpG binding domain protein 1	protein-coding
4153	MBL2	COLEC1|HSMBPC|MBL|MBL2D|MBP|MBP-C|MBP1|MBPD	MIM:154545|HGNC:HGNC:6922|Ensembl:ENSG00000165471|Vega:OTTHUMG00000150270	10q21.1	mannose binding lectin 2	protein-coding
4162	MCAM	CD146|MUC18	MIM:155735|HGNC:HGNC:6934|Ensembl:ENSG00000076706|Vega:OTTHUMG00000166197	11q23.3	melanoma cell adhesion molecule	protein-coding
4163	MCC	MCC1	MIM:159350|HGNC:HGNC:6935|Ensembl:ENSG00000171444|Vega:OTTHUMG00000128804	5q22.2	mutated in colorectal cancers	protein-coding
4170	MCL1	BCL2L3|EAT|MCL1-ES|MCL1L|MCL1S|Mcl-1|TM|bcl2-L-3|mcl1/EAT	MIM:159552|HGNC:HGNC:6943|Ensembl:ENSG00000143384|Vega:OTTHUMG00000034867	1q21.2	BCL2 family apoptosis regulator	protein-coding
4171	MCM2	BM28|CCNL1|CDCL1|D3S3194|DFNA70|MITOTIN|cdc19	MIM:116945|HGNC:HGNC:6944|Ensembl:ENSG00000073111|Vega:OTTHUMG00000159637	3q21.3	minichromosome maintenance complex component 2	protein-coding
4173	MCM4	CDC21|CDC54|NKCD|NKGCD|P1-CDC21|hCdc21	MIM:602638|HGNC:HGNC:6947|Ensembl:ENSG00000104738|Vega:OTTHUMG00000164205	8q11.21	minichromosome maintenance complex component 4	protein-coding
4175	MCM6	MCG40308|Mis5|P105MCM	MIM:601806|HGNC:HGNC:6949|Ensembl:ENSG00000076003|Vega:OTTHUMG00000131739	2q21.3	minichromosome maintenance complex component 6	protein-coding
4176	MCM7	CDC47|MCM2|P1.1-MCM3|P1CDC47|P85MCM|PNAS146|PPP1R104	MIM:600592|HGNC:HGNC:6950|Ensembl:ENSG00000166508|Vega:OTTHUMG00000154671	7q22.1	minichromosome maintenance complex component 7	protein-coding
4192	MDK	ARAP|MK|NEGF2	MIM:162096|HGNC:HGNC:6972|Ensembl:ENSG00000110492|Vega:OTTHUMG00000150315	11p11.2	midkine (neurite growth-promoting factor 2)	protein-coding
4193	MDM2	ACTFS|HDMX|hdm2	MIM:164785|HGNC:HGNC:6973|Ensembl:ENSG00000135679|Vega:OTTHUMG00000142827	12q15	MDM2 proto-oncogene	protein-coding
4194	MDM4	HDMX|MDMX|MRP1	MIM:602704|HGNC:HGNC:6974|Ensembl:ENSG00000198625|Vega:OTTHUMG00000035877	1q32.1	MDM4, p53 regulator	protein-coding
4209	MEF2D	-	MIM:600663|HGNC:HGNC:6997|Ensembl:ENSG00000116604|Vega:OTTHUMG00000033095	1q22	myocyte enhancer factor 2D	protein-coding
421	ARVCF	-	MIM:602269|HGNC:HGNC:728|Ensembl:ENSG00000099889|Vega:OTTHUMG00000030426	22q11.21	armadillo repeat gene deleted in velocardiofacial syndrome	protein-coding
4214	MAP3K1	MAPKKK1|MEKK|MEKK 1|MEKK1|SRXY6	MIM:600982|HGNC:HGNC:6848|Ensembl:ENSG00000095015|Vega:OTTHUMG00000059486	5q11.2	mitogen-activated protein kinase kinase kinase 1	protein-coding
4215	MAP3K3	MAPKKK3|MEKK3	MIM:602539|HGNC:HGNC:6855|Ensembl:ENSG00000198909|Vega:OTTHUMG00000178905	17q23.3	mitogen-activated protein kinase kinase kinase 3	protein-coding
4217	MAP3K5	ASK1|MAPKKK5|MEKK5	MIM:602448|HGNC:HGNC:6857|Ensembl:ENSG00000197442|Vega:OTTHUMG00000015647	6q23.3	mitogen-activated protein kinase kinase kinase 5	protein-coding
4221	MEN1	MEAI|SCG2	MIM:613733|HGNC:HGNC:7010|Ensembl:ENSG00000133895|Vega:OTTHUMG00000045366	11q13.1	menin 1	protein-coding
4233	MET	AUTS9|DFNB97|HGFR|RCCP2|c-Met	MIM:164860|HGNC:HGNC:7029|Ensembl:ENSG00000105976|Vega:OTTHUMG00000023299	7q31.2	MET proto-oncogene, receptor tyrosine kinase	protein-coding
4249	MGAT5	GNT-V|GNT-VA	MIM:601774|HGNC:HGNC:7049|Ensembl:ENSG00000152127|Vega:OTTHUMG00000131681	2q21.2-q21.3	mannosyl (alpha-1,6-)-glycoprotein beta-1,6-N-acetyl-glucosaminyltransferase	protein-coding
4250	SCGB2A2	MGB1|UGB2	MIM:605562|HGNC:HGNC:7050|Ensembl:ENSG00000110484|Vega:OTTHUMG00000167509	11q12.3	secretoglobin family 2A member 2	protein-coding
4254	KITLG	DCUA|DFNA69|FPH2|FPHH|KL-1|Kitl|MGF|SCF|SF|SHEP7	MIM:184745|HGNC:HGNC:6343|Ensembl:ENSG00000049130|Vega:OTTHUMG00000169888	12q21.32	KIT ligand	protein-coding
4255	MGMT	-	MIM:156569|HGNC:HGNC:7059|Ensembl:ENSG00000170430|Vega:OTTHUMG00000019261	10q26.3	O-6-methylguanine-DNA methyltransferase	protein-coding
4267	CD99	HBA71|MIC2|MIC2X|MIC2Y|MSK5X	MIM:313470|MIM:450000|HGNC:HGNC:7082|Ensembl:ENSG00000002586|Vega:OTTHUMG00000021073	Xp22.33 and Yp11.2	CD99 molecule	protein-coding
427	ASAH1	AC|ACDase|ASAH|PHP|PHP32|SMAPME	MIM:613468|HGNC:HGNC:735|Ensembl:ENSG00000104763|Vega:OTTHUMG00000096997	8p22	N-acylsphingosine amidohydrolase 1	protein-coding
4277	MICB	PERB11.2	MIM:602436|HGNC:HGNC:7091|Ensembl:ENSG00000204516|IMGT/GENE-DB:MICB|Vega:OTTHUMG00000031074	6p21.33	MHC class I polypeptide-related sequence B	protein-coding
4282	MIF	GIF|GLIF|MMIF	MIM:153620|HGNC:HGNC:7097|Ensembl:ENSG00000240972|Vega:OTTHUMG00000150773	22q11.23	macrophage migration inhibitory factor (glycosylation-inhibiting factor)	protein-coding
4288	MKI67	KIA|MIB-|MIB-1|PPP1R105	MIM:176741|HGNC:HGNC:7107|Ensembl:ENSG00000148773|Vega:OTTHUMG00000019255	10q26.2	marker of proliferation Ki-67	protein-coding
429	ASCL1	ASH1|HASH1|MASH1|bHLHa46	MIM:100790|HGNC:HGNC:738|Ensembl:ENSG00000139352|Vega:OTTHUMG00000169967	12q23.2	achaete-scute family bHLH transcription factor 1	protein-coding
4292	MLH1	COCA2|FCC2|HNPCC|HNPCC2|hMLH1	MIM:120436|HGNC:HGNC:7127|Ensembl:ENSG00000076242|Vega:OTTHUMG00000130797	3p22.2	mutL homolog 1	protein-coding
4293	MAP3K9	MEKK9|MLK1|PRKE1	MIM:600136|HGNC:HGNC:6861|Ensembl:ENSG00000006432|Vega:OTTHUMG00000171249	14q24.2	mitogen-activated protein kinase kinase kinase 9	protein-coding
43	ACHE	ACEE|ARACHE|N-ACHE|YT	MIM:100740|HGNC:HGNC:108|Ensembl:ENSG00000087085|Vega:OTTHUMG00000157033	7q22.1	acetylcholinesterase (Cartwright blood group)	protein-coding
430	ASCL2	ASH2|HASH2|MASH2|bHLHa45	MIM:601886|HGNC:HGNC:739|Ensembl:ENSG00000183734|Vega:OTTHUMG00000009648	11p15.5	achaete-scute family bHLH transcription factor 2	protein-coding
4303	FOXO4	AFX|AFX1|MLLT7	MIM:300033|HGNC:HGNC:7139|Ensembl:ENSG00000184481|Vega:OTTHUMG00000021789	Xq13.1	forkhead box O4	protein-coding
4311	MME	CALLA|CD10|CMT2T|NEP|SCA43|SFE	MIM:120520|HGNC:HGNC:7154|Ensembl:ENSG00000196549|Vega:OTTHUMG00000158455	3q25.2	membrane metalloendopeptidase	protein-coding
4312	MMP1	CLG|CLGN	MIM:120353|HGNC:HGNC:7155|Ensembl:ENSG00000196611|Vega:OTTHUMG00000048192	11q22.2	matrix metallopeptidase 1	protein-coding
4313	MMP2	CLG4|CLG4A|MMP-2|MMP-II|MONA|TBE-1	MIM:120360|HGNC:HGNC:7166|Ensembl:ENSG00000087245|Vega:OTTHUMG00000133202	16q12.2	matrix metallopeptidase 2	protein-coding
4314	MMP3	CHDS6|MMP-3|SL-1|STMY|STMY1|STR1	MIM:185250|HGNC:HGNC:7173|Ensembl:ENSG00000149968|Vega:OTTHUMG00000048254	11q22.2	matrix metallopeptidase 3	protein-coding
4316	MMP7	MMP-7|MPSL1|PUMP-1	MIM:178990|HGNC:HGNC:7174|Ensembl:ENSG00000137673|Vega:OTTHUMG00000048193	11q22.2	matrix metallopeptidase 7	protein-coding
4317	MMP8	CLG1|HNC|MMP-8|PMNL-CL	MIM:120355|HGNC:HGNC:7175|Ensembl:ENSG00000118113|Vega:OTTHUMG00000167587	11q22.2	matrix metallopeptidase 8	protein-coding
4318	MMP9	CLG4B|GELB|MANDP2|MMP-9	MIM:120361|HGNC:HGNC:7176|Ensembl:ENSG00000100985|Vega:OTTHUMG00000033044	20q13.12	matrix metallopeptidase 9	protein-coding
4319	MMP10	SL-2|STMY2	MIM:185260|HGNC:HGNC:7156|Ensembl:ENSG00000166670|Vega:OTTHUMG00000168083	11q22.2	matrix metallopeptidase 10	protein-coding
4321	MMP12	HME|ME|MME|MMP-12	MIM:601046|HGNC:HGNC:7158|Ensembl:ENSG00000262406|Vega:OTTHUMG00000165848	11q22.2	matrix metallopeptidase 12	protein-coding
4322	MMP13	CLG3|MANDP1|MDST|MMP-13	MIM:600108|HGNC:HGNC:7159|Ensembl:ENSG00000137745|Vega:OTTHUMG00000165850	11q22.2	matrix metallopeptidase 13	protein-coding
4323	MMP14	MMP-14|MMP-X1|MT-MMP|MT-MMP 1|MT1-MMP|MT1MMP|MTMMP1|WNCHRS	MIM:600754|HGNC:HGNC:7160|Ensembl:ENSG00000157227|Vega:OTTHUMG00000028704	14q11.2	matrix metallopeptidase 14	protein-coding
4324	MMP15	MMP-15|MT2-MMP|MT2MMP|MTMMP2|SMCP-2	MIM:602261|HGNC:HGNC:7161|Ensembl:ENSG00000102996|Vega:OTTHUMG00000133466	16q21	matrix metallopeptidase 15	protein-coding
4326	MMP17	MMP-17|MT4-MMP|MT4MMP|MTMMP4	MIM:602285|HGNC:HGNC:7163|Ensembl:ENSG00000198598|Vega:OTTHUMG00000168050	12q24.33	matrix metallopeptidase 17	protein-coding
4331	MNAT1	CAP35|MAT1|RNF66|TFB3	MIM:602659|HGNC:HGNC:7181|Ensembl:ENSG00000020426|Vega:OTTHUMG00000152340	14q23.1	MNAT1, CDK activating kinase assembly factor	protein-coding
4345	CD200	MOX1|MOX2|MRC|OX-2	MIM:155970|HGNC:HGNC:7203|Ensembl:ENSG00000091972|Vega:OTTHUMG00000159248	3q13.2	CD200 molecule	protein-coding
4350	MPG	AAG|ADPG|APNG|CRA36.1|MDG|Mid1|PIG11|PIG16|anpg	MIM:156565|HGNC:HGNC:7211|Ensembl:ENSG00000103152|Vega:OTTHUMG00000047887	16p13.3	N-methylpurine DNA glycosylase	protein-coding
4352	MPL	C-MPL|CD110|MPLV|THCYT2|TPOR	MIM:159530|HGNC:HGNC:7217|Ensembl:ENSG00000117400|Vega:OTTHUMG00000007429	1p34.2	MPL proto-oncogene, thrombopoietin receptor	protein-coding
4353	MPO	-	MIM:606989|HGNC:HGNC:7218|Ensembl:ENSG00000005381|Vega:OTTHUMG00000178922	17q22	myeloperoxidase	protein-coding
4361	MRE11	ATLD|HNGS1|MRE11A|MRE11B	MIM:600814|HGNC:HGNC:7230|Ensembl:ENSG00000020922|Vega:OTTHUMG00000167780	11q21	MRE11 homolog, double strand break repair nuclease	protein-coding
4363	ABCC1	ABC29|ABCC|GS-X|MRP|MRP1	MIM:158343|HGNC:HGNC:51|Ensembl:ENSG00000103222|Vega:OTTHUMG00000048267	16p13.11	ATP binding cassette subfamily C member 1	protein-coding
441459	ANKRD18B	bA255A11.3|bA255A11.5	HGNC:HGNC:23644|Ensembl:ENSG00000230453|Vega:OTTHUMG00000019776	9p13.3	ankyrin repeat domain 18B	protein-coding
442890	MIR133B	MIRN133B|miRNA133B|mir-133b	MIM:610946|HGNC:HGNC:31759|Ensembl:ENSG00000199080|miRBase:MI0000822	6p12.2	microRNA 133b	ncRNA
442891	MIR135B	MIRN135B|mir-135b	HGNC:HGNC:31760|Ensembl:ENSG00000199059|miRBase:MI0000810	1q32.1	microRNA 135b	ncRNA
442892	MIR148B	MIRN148B|mir-148b	MIM:613787|HGNC:HGNC:31761|Ensembl:ENSG00000199122|miRBase:MI0000811	12q13.13	microRNA 148b	ncRNA
442899	MIR325	MIRN325|hsa-mir-325	HGNC:HGNC:31768|Ensembl:ENSG00000207995|miRBase:MI0000824	Xq21.1	microRNA 325	ncRNA
442900	MIR326	MIRN326|hsa-mir-326|mir-326	MIM:613755|HGNC:HGNC:31769|Ensembl:ENSG00000199090|miRBase:MI0000808	11q13.4	microRNA 326	ncRNA
442901	MIR328	MIRN328|hsa-mir-328|mir-328	MIM:613701|HGNC:HGNC:31770|Ensembl:ENSG00000207948|miRBase:MI0000804	16q22.1	microRNA 328	ncRNA
442904	MIR335	MIRN335|hsa-mir-335|miRNA335|mir-335	MIM:611768|HGNC:HGNC:31773|Ensembl:ENSG00000199043|miRBase:MI0000816	7q32.2	microRNA 335	ncRNA
442908	MIR340	MIRN340|hsa-mir-340|mir-340	HGNC:HGNC:31777|Ensembl:ENSG00000198995|miRBase:MI0000802	5q35.3	microRNA 340	ncRNA
442909	MIR342	MIRN342|hsa-mir-342	HGNC:HGNC:31778|Ensembl:ENSG00000199082|miRBase:MI0000805	14q32.2	microRNA 342	ncRNA
442912	MIR367	MIRN367|hsa-mir-367	MIM:614600|HGNC:HGNC:31781|Ensembl:ENSG00000199169|miRBase:MI0000775	4q25	microRNA 367	ncRNA
442915	MIR370	MIRN370|hsa-mir-370|mir-370	MIM:612553|HGNC:HGNC:31784|Ensembl:ENSG00000199005|miRBase:MI0000778	14q32.31	microRNA 370	ncRNA
442918	MIR373	MIRN373|hsa-mir-373|miRNA373|mir-373	MIM:611954|HGNC:HGNC:31787|Ensembl:ENSG00000199143|miRBase:MI0000781	19q13.42	microRNA 373	ncRNA
442919	MIR374A	MIRN374|MIRN374A|hsa-mir-374|mir-374a	HGNC:HGNC:31788|Ensembl:ENSG00000199168|miRBase:MI0000782	Xq13.2	microRNA 374a	ncRNA
442920	MIR196B	MIRN196B|miR-196b|miRNA196B	MIM:609688|HGNC:HGNC:31790|Ensembl:ENSG00000078399|miRBase:MI0001150	7p15.2	microRNA 196b	ncRNA
4436	MSH2	COCA1|FCC1|HNPCC|HNPCC1|LCFS2	MIM:609309|HGNC:HGNC:7325|Ensembl:ENSG00000095002|Vega:OTTHUMG00000128861	2p21-p16.3	mutS homolog 2	protein-coding
4437	MSH3	DUP|FAP4|MRP1	MIM:600887|HGNC:HGNC:7326|Ensembl:ENSG00000113318|Vega:OTTHUMG00000162540	5q14.1	mutS homolog 3	protein-coding
444	ASPH	AAH|BAH|CASQ2BP1|FDLAB|HAAH|JCTN|junctin	MIM:600582|HGNC:HGNC:757|Ensembl:ENSG00000198363|Ensembl:ENSG00000283485|Vega:OTTHUMG00000164375	8q12.3	aspartate beta-hydroxylase	protein-coding
4440	MSI1	-	MIM:603328|HGNC:HGNC:7330|Ensembl:ENSG00000135097|Vega:OTTHUMG00000169344	12q24.31	musashi RNA binding protein 1	protein-coding
445	ASS1	ASS|CTLN1	MIM:603470|HGNC:HGNC:758|Ensembl:ENSG00000130707|Vega:OTTHUMG00000020806	9q34.11	argininosuccinate synthase 1	protein-coding
4481	MSR1	CD204|SCARA1|SR-A|SRA|phSR1|phSR2	MIM:153622|HGNC:HGNC:7376|Ensembl:ENSG00000038945|Vega:OTTHUMG00000094809	8p22	macrophage scavenger receptor 1	protein-coding
4486	MST1R	CD136|CDw136|NPCA3|PTK8|RON	MIM:600168|HGNC:HGNC:7381|Ensembl:ENSG00000164078|Vega:OTTHUMG00000156709	3p21.31	macrophage stimulating 1 receptor	protein-coding
4494	MT1F	MT1	MIM:156352|HGNC:HGNC:7398|Ensembl:ENSG00000198417|Vega:OTTHUMG00000176838	16q13	metallothionein 1F	protein-coding
4495	MT1G	MT1|MT1K	MIM:156353|HGNC:HGNC:7399|Ensembl:ENSG00000125144|Vega:OTTHUMG00000133275	16q13	metallothionein 1G	protein-coding
4502	MT2A	MT2	MIM:156360|HGNC:HGNC:7406|Ensembl:ENSG00000125148|Vega:OTTHUMG00000133281	16q13	metallothionein 2A	protein-coding
4504	MT3	GIF|GIFB|GRIF|ZnMT3	MIM:139255|HGNC:HGNC:7408|Ensembl:ENSG00000087250|Vega:OTTHUMG00000133282	16q13	metallothionein 3	protein-coding
4507	MTAP	BDMF|DMSFH|DMSMFH|HEL-249|LGMBF|MSAP|c86fus	MIM:156540|HGNC:HGNC:7413|Ensembl:ENSG00000099810|Vega:OTTHUMG00000019690	9p21.3	methylthioadenosine phosphorylase	protein-coding
4521	NUDT1	MTH1	MIM:600312|HGNC:HGNC:8048|Ensembl:ENSG00000106268|Vega:OTTHUMG00000023072	7p22.3	nudix hydrolase 1	protein-coding
4524	MTHFR	-	MIM:607093|HGNC:HGNC:7436|Ensembl:ENSG00000177000|Vega:OTTHUMG00000002277	1p36.22	methylenetetrahydrofolate reductase	protein-coding
4535	ND1	MTND1	MIM:516000|HGNC:HGNC:7455	-	NADH dehydrogenase, subunit 1 (complex I)	protein-coding
4540	ND5	MTND5	MIM:516005|HGNC:HGNC:7461	-	NADH dehydrogenase, subunit 5 (complex I)	protein-coding
4552	MTRR	MSR|cblE	MIM:602568|HGNC:HGNC:7473|Ensembl:ENSG00000124275|Vega:OTTHUMG00000090477	5p15.31	5-methyltetrahydrofolate-homocysteine methyltransferase reductase	protein-coding
4582	MUC1	ADMCKD|ADMCKD1|CA 15-3|CD227|EMA|H23AG|KL-6|MAM6|MCD|MCKD|MCKD1|MUC-1|MUC-1/SEC|MUC-1/X|MUC1/ZD|PEM|PEMT|PUM	MIM:158340|HGNC:HGNC:7508|Ensembl:ENSG00000185499|Vega:OTTHUMG00000035681	1q22	mucin 1, cell surface associated	protein-coding
4585	MUC4	ASGP|HSA276359|MUC-4	MIM:158372|HGNC:HGNC:7514|Ensembl:ENSG00000145113|Vega:OTTHUMG00000151827	3q29	mucin 4, cell surface associated	protein-coding
4586	MUC5AC	MUC5|TBM|leB|mucin	MIM:158373|HGNC:HGNC:7515|Ensembl:ENSG00000215182|Vega:OTTHUMG00000154270	11p15.5	mucin 5AC, oligomeric mucus/gel-forming	protein-coding
4595	MUTYH	MYH	MIM:604933|HGNC:HGNC:7527|Ensembl:ENSG00000132781|Vega:OTTHUMG00000007682	1p34.1	mutY DNA glycosylase	protein-coding
4602	MYB	Cmyb|c-myb|c-myb_CDS|efg	MIM:189990|HGNC:HGNC:7545|Ensembl:ENSG00000118513|Vega:OTTHUMG00000015629	6q23.3	MYB proto-oncogene, transcription factor	protein-coding
4609	MYC	MRTL|MYCC|bHLHe39|c-Myc	MIM:190080|HGNC:HGNC:7553|Ensembl:ENSG00000136997|Vega:OTTHUMG00000128475	8q24.21	v-myc avian myelocytomatosis viral oncogene homolog	protein-coding
4610	MYCL	L-Myc|LMYC|MYCL1|bHLHe38	MIM:164850|HGNC:HGNC:7555|Ensembl:ENSG00000116990|Vega:OTTHUMG00000009243	1p34.2	v-myc avian myelocytomatosis viral oncogene lung carcinoma derived homolog	protein-coding
4613	MYCN	MODED|N-myc|NMYC|ODED|bHLHe37	MIM:164840|HGNC:HGNC:7559|Ensembl:ENSG00000134323|Vega:OTTHUMG00000039579	2p24.3	v-myc avian myelocytomatosis viral oncogene neuroblastoma derived homolog	protein-coding
4615	MYD88	MYD88D	MIM:602170|HGNC:HGNC:7562|Ensembl:ENSG00000172936|Vega:OTTHUMG00000131083	3p22.2	myeloid differentiation primary response 88	protein-coding
4646	MYO6	DFNA22|DFNB37	MIM:600970|HGNC:HGNC:7605|Ensembl:ENSG00000196586|Vega:OTTHUMG00000015061	6q14.1	myosin VI	protein-coding
4650	MYO9B	CELIAC4|MYR5	MIM:602129|HGNC:HGNC:7609|Ensembl:ENSG00000099331|Vega:OTTHUMG00000182707	19p13.11	myosin IXB	protein-coding
4665	NAB2	MADER	MIM:602381|HGNC:HGNC:7627|Ensembl:ENSG00000166886|Vega:OTTHUMG00000171192	12q13.3	NGFI-A binding protein 2	protein-coding
468	ATF4	CREB-2|CREB2|TAXREB67|TXREB	MIM:604064|HGNC:HGNC:786|Ensembl:ENSG00000128272|Vega:OTTHUMG00000151099	22q13.1	activating transcription factor 4	protein-coding
4683	NBN	AT-V1|AT-V2|ATV|NBS|NBS1|P95	MIM:602667|HGNC:HGNC:7652|Ensembl:ENSG00000104320|Vega:OTTHUMG00000153546	8q21.3	nibrin	protein-coding
4684	NCAM1	CD56|MSK39|NCAM	MIM:116930|HGNC:HGNC:7656|Ensembl:ENSG00000149294|Vega:OTTHUMG00000167196	11q23.2	neural cell adhesion molecule 1	protein-coding
47	ACLY	ACL|ATPCL|CLATP	MIM:108728|HGNC:HGNC:115|Ensembl:ENSG00000131473|Vega:OTTHUMG00000133507	17q21.2	ATP citrate lyase	protein-coding
471	ATIC	AICAR|AICARFT|HEL-S-70p|IMPCHASE|PURH	MIM:601731|HGNC:HGNC:794|Ensembl:ENSG00000138363|Vega:OTTHUMG00000133023	2q35	5-aminoimidazole-4-carboxamide ribonucleotide formyltransferase/IMP cyclohydrolase	protein-coding
472	ATM	AT1|ATA|ATC|ATD|ATDC|ATE|TEL1|TELO1	MIM:607585|HGNC:HGNC:795|Ensembl:ENSG00000149311|Vega:OTTHUMG00000166480	11q22.3	ATM serine/threonine kinase	protein-coding
4739	NEDD9	CAS-L|CAS2|CASL|CASS2|HEF1	MIM:602265|HGNC:HGNC:7733|Ensembl:ENSG00000111859|Vega:OTTHUMG00000014255	6p24.2	neural precursor cell expressed, developmentally down-regulated 9	protein-coding
474	ATOH1	ATH1|HATH1|MATH-1|bHLHa14	MIM:601461|HGNC:HGNC:797|Ensembl:ENSG00000172238|Vega:OTTHUMG00000130972	4q22.2	atonal bHLH transcription factor 1	protein-coding
475	ATOX1	ATX1|HAH1	MIM:602270|HGNC:HGNC:798|Ensembl:ENSG00000177556|Vega:OTTHUMG00000163499	5q33.1	antioxidant 1 copper chaperone	protein-coding
4751	NEK2	HsPK21|NEK2A|NLK1|PPP1R111|RP67	MIM:604043|HGNC:HGNC:7745|Ensembl:ENSG00000117650|Vega:OTTHUMG00000037121	1q32.3	NIMA related kinase 2	protein-coding
4760	NEUROD1	BETA2|BHF-1|MODY6|NEUROD|bHLHa3	MIM:601724|HGNC:HGNC:7762|Ensembl:ENSG00000162992|Vega:OTTHUMG00000132583	2q31.3	neuronal differentiation 1	protein-coding
4763	NF1	NFNS|VRNF|WSS	MIM:613113|HGNC:HGNC:7765|Ensembl:ENSG00000196712|Vega:OTTHUMG00000132871	17q11.2	neurofibromin 1	protein-coding
4771	NF2	ACN|BANF|SCH	MIM:607379|HGNC:HGNC:7773|Ensembl:ENSG00000186575|Vega:OTTHUMG00000030727	22q12.2	neurofibromin 2	protein-coding
4772	NFATC1	NF-ATC|NF-ATc1.2|NFAT2|NFATc	MIM:600489|HGNC:HGNC:7775|Ensembl:ENSG00000131196|Vega:OTTHUMG00000132897	18q23	nuclear factor of activated T-cells 1	protein-coding
4773	NFATC2	NFAT1|NFATP	MIM:600490|HGNC:HGNC:7776|Ensembl:ENSG00000101096|Vega:OTTHUMG00000032747	20q13.2	nuclear factor of activated T-cells 2	protein-coding
4776	NFATC4	NF-AT3|NF-ATC4|NFAT3	MIM:602699|HGNC:HGNC:7778|Ensembl:ENSG00000100968|Vega:OTTHUMG00000029351	14q12	nuclear factor of activated T-cells 4	protein-coding
4780	NFE2L2	HEBP1|NRF2	MIM:600492|HGNC:HGNC:7782|Ensembl:ENSG00000116044|Vega:OTTHUMG00000133620	2q31.2	nuclear factor, erythroid 2 like 2	protein-coding
4781	NFIB	CTF|HMGIC/NFIB|NF-I/B|NF1-B|NFI-B|NFI-RED|NFIB2|NFIB3	MIM:600728|HGNC:HGNC:7785|Ensembl:ENSG00000147862|Vega:OTTHUMG00000021027	9p23-p22.3	nuclear factor I B	protein-coding
4790	NFKB1	CVID12|EBP-1|KBF1|NF-kB1|NF-kappa-B|NF-kappaB|NFKB-p105|NFKB-p50|NFkappaB|p105|p50	MIM:164011|HGNC:HGNC:7794|Ensembl:ENSG00000109320|Vega:OTTHUMG00000161080	4q24	nuclear factor kappa B subunit 1	protein-coding
4791	NFKB2	CVID10|H2TF1|LYT-10|LYT10|NF-kB2|p100|p49/p100|p52	MIM:164012|HGNC:HGNC:7795|Ensembl:ENSG00000077150|Vega:OTTHUMG00000018962	10q24.32	nuclear factor kappa B subunit 2	protein-coding
4792	NFKBIA	IKBA|MAD-3|NFKBI	MIM:164008|HGNC:HGNC:7797|Ensembl:ENSG00000100906|Vega:OTTHUMG00000140220	14q13.2	NFKB inhibitor alpha	protein-coding
4803	NGF	Beta-NGF|HSAN5|NGFB	MIM:162030|HGNC:HGNC:7808|Ensembl:ENSG00000134259|Vega:OTTHUMG00000011880	1p13.2	nerve growth factor	protein-coding
4821	NKX2-2	NKX2.2|NKX2B	MIM:604612|HGNC:HGNC:7835|Ensembl:ENSG00000125820|Vega:OTTHUMG00000170524	20p11.22	NK2 homeobox 2	protein-coding
4826	NNAT	Peg5	MIM:603106|HGNC:HGNC:7860|Ensembl:ENSG00000053438|Vega:OTTHUMG00000032420	20q11.23	neuronatin	protein-coding
4830	NME1	AWD|GAAD|NB|NBS|NDKA|NDPK-A|NDPKA|NM23|NM23-H1	MIM:156490|HGNC:HGNC:7849|Ensembl:ENSG00000239672|Vega:OTTHUMG00000137474	17q21.33	NME/NM23 nucleoside diphosphate kinase 1	protein-coding
4831	NME2	NDKB|NDPK-B|NDPKB|NM23-H2|NM23B|PUF	MIM:156491|HGNC:HGNC:7850|Ensembl:ENSG00000243678|Vega:OTTHUMG00000154062	17q21.33	NME/NM23 nucleoside diphosphate kinase 2	protein-coding
4837	NNMT	-	MIM:600008|HGNC:HGNC:7861|Ensembl:ENSG00000166741|Vega:OTTHUMG00000168245	11q23.2	nicotinamide N-methyltransferase	protein-coding
4843	NOS2	HEP-NOS|INOS|NOS|NOS2A	MIM:163730|HGNC:HGNC:7873|Ensembl:ENSG00000007171|Vega:OTTHUMG00000132445	17q11.2	nitric oxide synthase 2	protein-coding
4846	NOS3	ECNOS|eNOS	MIM:163729|HGNC:HGNC:7876|Ensembl:ENSG00000164867|Vega:OTTHUMG00000158343	7q36.1	nitric oxide synthase 3	protein-coding
4851	NOTCH1	AOS5|AOVD1|TAN1|hN1	MIM:190198|HGNC:HGNC:7881|Ensembl:ENSG00000148400|Vega:OTTHUMG00000020935	9q34.3	notch 1	protein-coding
4853	NOTCH2	AGS2|HJCYS|hN2	MIM:600275|HGNC:HGNC:7882|Ensembl:ENSG00000134250|Vega:OTTHUMG00000012177	1p12	notch 2	protein-coding
4854	NOTCH3	CADASIL|CADASIL1|CASIL|IMF2|LMNS	MIM:600276|HGNC:HGNC:7883|Ensembl:ENSG00000074181|Vega:OTTHUMG00000183217	19p13.12	notch 3	protein-coding
4856	NOV	CCN3|IBP-9|IGFBP-9|IGFBP9|NOVh	MIM:164958|HGNC:HGNC:7885|Ensembl:ENSG00000136999|Vega:OTTHUMG00000164984	8q24.12	nephroblastoma overexpressed	protein-coding
4869	NPM1	B23|NPM	MIM:164040|HGNC:HGNC:7910|Ensembl:ENSG00000181163|Vega:OTTHUMG00000130465	5q35.1	nucleophosmin	protein-coding
4878	NPPA	ANF|ANP|ATFB6|ATRST2|CDD|CDD-ANF|CDP|PND	MIM:108780|HGNC:HGNC:7939|Ensembl:ENSG00000175206|Vega:OTTHUMG00000002388	1p36.22	natriuretic peptide A	protein-coding
488	ATP2A2	ATP2B|DAR|DD|SERCA2	MIM:108740|HGNC:HGNC:812|Ensembl:ENSG00000174437|Vega:OTTHUMG00000169327	12q24.11	ATPase sarcoplasmic/endoplasmic reticulum Ca2+ transporting 2	protein-coding
4884	NPTX1	NP1	MIM:602367|HGNC:HGNC:7952|Ensembl:ENSG00000171246|Vega:OTTHUMG00000177607	17q25.3	neuronal pentraxin 1	protein-coding
489	ATP2A3	SERCA3	MIM:601929|HGNC:HGNC:813|Ensembl:ENSG00000074370|Vega:OTTHUMG00000177674	17p13.2	ATPase sarcoplasmic/endoplasmic reticulum Ca2+ transporting 3	protein-coding
4893	NRAS	ALPS4|CMNS|N-ras|NCMS|NRAS1|NS6	MIM:164790|HGNC:HGNC:7989|Ensembl:ENSG00000213281|Vega:OTTHUMG00000012059	1p13.2	neuroblastoma RAS viral oncogene homolog	protein-coding
4899	NRF1	ALPHA-PAL	MIM:600879|HGNC:HGNC:7996|Ensembl:ENSG00000106459|Vega:OTTHUMG00000143736	7q32.2	nuclear respiratory factor 1	protein-coding
4904	YBX1	BP-8|CBF-A|CSDA2|CSDB|DBPB|EFI-A|MDR-NF1|NSEP-1|NSEP1|YB-1|YB1	MIM:154030|HGNC:HGNC:8014|Ensembl:ENSG00000065978|Vega:OTTHUMG00000007523	1p34.2	Y-box binding protein 1	protein-coding
4913	NTHL1	FAP3|NTH1|OCTS3|hNTH1	MIM:602656|HGNC:HGNC:8028|Ensembl:ENSG00000065057|Vega:OTTHUMG00000128744	16p13.3	nth like DNA glycosylase 1	protein-coding
4914	NTRK1	MTC|TRK|TRK1|TRKA|Trk-A|p140-TrkA	MIM:191315|HGNC:HGNC:8031|Ensembl:ENSG00000198400|Vega:OTTHUMG00000041304	1q23.1	neurotrophic receptor tyrosine kinase 1	protein-coding
4915	NTRK2	GP145-TrkB|TRKB|trk-B	MIM:600456|HGNC:HGNC:8032|Ensembl:ENSG00000148053|Vega:OTTHUMG00000020120	9q21.33	neurotrophic receptor tyrosine kinase 2	protein-coding
4916	NTRK3	GP145-TrkC|TRKC|gp145(trkC)	MIM:191316|HGNC:HGNC:8033|Ensembl:ENSG00000140538|Vega:OTTHUMG00000148677	15q25.3	neurotrophic receptor tyrosine kinase 3	protein-coding
4919	ROR1	NTRKR1|dJ537F10.1	MIM:602336|HGNC:HGNC:10256|Ensembl:ENSG00000185483|Vega:OTTHUMG00000009022	1p31.3	receptor tyrosine kinase like orphan receptor 1	protein-coding
4920	ROR2	BDB|BDB1|NTRKR2	MIM:602337|HGNC:HGNC:10257|Ensembl:ENSG00000169071|Vega:OTTHUMG00000020211	9q22.31	receptor tyrosine kinase like orphan receptor 2	protein-coding
4921	DDR2	MIG20a|NTRKR3|TKT|TYRO10	MIM:191311|HGNC:HGNC:2731|Ensembl:ENSG00000162733|Vega:OTTHUMG00000034423	1q23.3	discoidin domain receptor tyrosine kinase 2	protein-coding
4922	NTS	NMN-125|NN|NT|NT/N|NTS1	MIM:162650|HGNC:HGNC:8038|Ensembl:ENSG00000133636|Vega:OTTHUMG00000169832	12q21.31	neurotensin	protein-coding
4923	NTSR1	NTR	MIM:162651|HGNC:HGNC:8039|Ensembl:ENSG00000101188|Vega:OTTHUMG00000032932	20q13.33	neurotensin receptor 1	protein-coding
4925	NUCB2	HEL-S-109|NEFA	MIM:608020|HGNC:HGNC:8044|Ensembl:ENSG00000070081|Vega:OTTHUMG00000166050	11p15.1	nucleobindin 2	protein-coding
4929	NR4A2	HZF-3|NOT|NURR1|RNR1|TINUR	MIM:601828|HGNC:HGNC:7981|Ensembl:ENSG00000153234|Vega:OTTHUMG00000131950	2q24.1	nuclear receptor subfamily 4 group A member 2	protein-coding
494323	MIR361	MIRN361|hsa-mir-361|mir-361	HGNC:HGNC:31867|Ensembl:ENSG00000199051|miRBase:MI0000760	Xq21.2	microRNA 361	ncRNA
494324	MIR375	MIRN375|hsa-mir-375|miRNA375|mir-375	MIM:611173|HGNC:HGNC:31868|Ensembl:ENSG00000198973|miRBase:MI0000783	2q35	microRNA 375	ncRNA
494325	MIR376A1	MIR376A-1|MIRN376A|MIRN376A-1|MIRN376A1|mir-376a-1	MIM:610959|HGNC:HGNC:31869|Ensembl:ENSG00000283588|miRBase:MI0000784	14q32.31	microRNA 376a-1	ncRNA
494327	MIR378A	MIR378|MIRN378|hsa-mir-378|hsa-mir-378a|miRNA378	MIM:611957|HGNC:HGNC:31871|Ensembl:ENSG00000199047|miRBase:MI0000786	5q32	microRNA 378a	ncRNA
494330	MIR381	MIRN381|hsa-mir-381|mir-381	HGNC:HGNC:31874|Ensembl:ENSG00000199020|miRBase:MI0000789	14q32.31	microRNA 381	ncRNA
4953	ODC1	ODC	MIM:165640|HGNC:HGNC:8109|Ensembl:ENSG00000115758|Vega:OTTHUMG00000090450	2p25.1	ornithine decarboxylase 1	protein-coding
4968	OGG1	HMMH|HOGG1|MUTM|OGH1	MIM:601982|HGNC:HGNC:8125|Ensembl:ENSG00000114026|Vega:OTTHUMG00000097091	3p25.3	8-oxoguanine DNA glycosylase	protein-coding
4976	OPA1	BERHS|MGM1|MTDPS14|NPG|NTG|largeG	MIM:605290|HGNC:HGNC:8140|Ensembl:ENSG00000198836|Vega:OTTHUMG00000149897	3q29	OPA1, mitochondrial dynamin like GTPase	protein-coding
4978	OPCML	IGLON1|OBCAM|OPCM	MIM:600632|HGNC:HGNC:8143|Ensembl:ENSG00000183715|Vega:OTTHUMG00000163658	11q25	opioid binding protein/cell adhesion molecule like	protein-coding
4982	TNFRSF11B	OCIF|OPG|PDB5|TR1	MIM:602643|HGNC:HGNC:11909|Ensembl:ENSG00000164761|Vega:OTTHUMG00000164969	8q24.12	TNF receptor superfamily member 11b	protein-coding
4988	OPRM1	LMOR|M-OR-1|MOP|MOR|MOR1|OPRM	MIM:600018|HGNC:HGNC:8156|Ensembl:ENSG00000112038|Vega:OTTHUMG00000015870	6q25.2	opioid receptor mu 1	protein-coding
5002	SLC22A18	BWR1A|BWSCR1A|HET|IMPT1|ITM|ORCTL2|SLC22A1L|TSSC5|p45-BWR1A	MIM:602631|HGNC:HGNC:10964|Ensembl:ENSG00000110628|Vega:OTTHUMG00000010037	11p15.4	solute carrier family 22 member 18	protein-coding
5004	ORM1	AGP-A|AGP1|HEL-S-153w|ORM	MIM:138600|HGNC:HGNC:8498|Ensembl:ENSG00000229314|Vega:OTTHUMG00000021012	9q32	orosomucoid 1	protein-coding
5008	OSM	-	MIM:165095|HGNC:HGNC:8506|Ensembl:ENSG00000099985|Vega:OTTHUMG00000150913	22q12.2	oncostatin M	protein-coding
5027	P2RX7	P2X7	MIM:602566|HGNC:HGNC:8537|Ensembl:ENSG00000089041|Vega:OTTHUMG00000169153	12q24.31	purinergic receptor P2X 7	protein-coding
5029	P2RY2	HP2U|P2RU1|P2U|P2U1|P2UR|P2Y2|P2Y2R	MIM:600041|HGNC:HGNC:8541|Ensembl:ENSG00000175591|Vega:OTTHUMG00000167966	11q13.4	purinergic receptor P2Y2	protein-coding
5031	P2RY6	P2Y6	MIM:602451|HGNC:HGNC:8543|Ensembl:ENSG00000171631|Vega:OTTHUMG00000167969	11q13.4	pyrimidinergic receptor P2Y6	protein-coding
5037	PEBP1	HCNP|HCNPpp|HEL-210|HEL-S-34|HEL-S-96|PBP|PEBP|PEBP-1|RKIP	MIM:604591|HGNC:HGNC:8630|Ensembl:ENSG00000089220|Vega:OTTHUMG00000168860	12q24.23	phosphatidylethanolamine binding protein 1	protein-coding
5045	FURIN	FUR|PACE|PCSK3|SPC1	MIM:136950|HGNC:HGNC:8568|Ensembl:ENSG00000140564|Vega:OTTHUMG00000149831	15q26.1	furin, paired basic amino acid cleaving enzyme	protein-coding
5047	PAEP	GD|GdA|GdF|GdS|PAEG|PEP|PP14	MIM:173310|HGNC:HGNC:8573|Ensembl:ENSG00000122133|Vega:OTTHUMG00000020914	9q34.3	progestagen associated endometrial protein	protein-coding
5048	PAFAH1B1	LIS1|LIS2|MDCR|MDS|NudF|PAFAH	MIM:601545|HGNC:HGNC:8574|Ensembl:ENSG00000007168|Vega:OTTHUMG00000177574	17p13.3	platelet activating factor acetylhydrolase 1b regulatory subunit 1	protein-coding
50484	RRM2B	MTDPS8A|MTDPS8B|P53R2	MIM:604712|HGNC:HGNC:17296|Ensembl:ENSG00000048392|Vega:OTTHUMG00000164776	8q22.3	ribonucleotide reductase regulatory TP53 inducible subunit M2B	protein-coding
50486	G0S2	-	MIM:614447|HGNC:HGNC:30229|Ensembl:ENSG00000123689|Vega:OTTHUMG00000036479	1q32.2	G0/G1 switch 2	protein-coding
50506	DUOX2	LNOX2|NOXEF2|P138-TOX|TDH6|THOX2	MIM:606759|HGNC:HGNC:13273|Ensembl:ENSG00000140279|Vega:OTTHUMG00000131355	15q21.1	dual oxidase 2	protein-coding
50507	NOX4	KOX|KOX-1|RENOX	MIM:605261|HGNC:HGNC:7891|Ensembl:ENSG00000086991|Vega:OTTHUMG00000167298	11q14.3	NADPH oxidase 4	protein-coding
50511	SYCP3	COR1|RPRGL4|SCP3|SPGF4	MIM:604759|HGNC:HGNC:18130|Ensembl:ENSG00000139351|Vega:OTTHUMG00000150132	12q23.2	synaptonemal complex protein 3	protein-coding
5052	PRDX1	MSP23|NKEF-A|NKEFA|PAG|PAGA|PAGB|PRX1|PRXI|TDPX2	MIM:176763|HGNC:HGNC:9352|Ensembl:ENSG00000117450|Vega:OTTHUMG00000007738	1p34.1	peroxiredoxin 1	protein-coding
5054	SERPINE1	PAI|PAI-1|PAI1|PLANH1	MIM:173360|HGNC:HGNC:8583|Ensembl:ENSG00000106366|Vega:OTTHUMG00000157107	7q22.1	serpin family E member 1	protein-coding
5058	PAK1	PAKalpha	MIM:602590|HGNC:HGNC:8590|Ensembl:ENSG00000149269|Vega:OTTHUMG00000165138	11q13.5-q14.1	p21 (RAC1) activated kinase 1	protein-coding
50616	IL22	IL-21|IL-22|IL-D110|IL-TIF|ILTIF|TIFIL-23|TIFa|zcyto18	MIM:605330|HGNC:HGNC:14900|Ensembl:ENSG00000127318|Vega:OTTHUMG00000169119	12q15	interleukin 22	protein-coding
5069	PAPPA	ASBABP2|DIPLA1|IGFBP-4ase|PAPA|PAPP-A|PAPPA1	MIM:176385|HGNC:HGNC:8602|Ensembl:ENSG00000182752|Vega:OTTHUMG00000021045	9q33.1	pappalysin 1	protein-coding
5071	PARK2	AR-JP|LPRS2|PDJ|PRKN	MIM:602544|HGNC:HGNC:8607|Ensembl:ENSG00000185345|Vega:OTTHUMG00000015970	6q26	parkin RBR E3 ubiquitin protein ligase	protein-coding
5074	PAWR	PAR4|Par-4	MIM:601936|HGNC:HGNC:8614|Ensembl:ENSG00000177425|Vega:OTTHUMG00000170080	12q21.2	pro-apoptotic WT1 regulator	protein-coding
5076	PAX2	FSGS7|PAPRS	MIM:167409|HGNC:HGNC:8616|Ensembl:ENSG00000075891|Vega:OTTHUMG00000018913	10q24.31	paired box 2	protein-coding
5079	PAX5	ALL3|BSAP	MIM:167414|HGNC:HGNC:8619|Ensembl:ENSG00000196092|Vega:OTTHUMG00000019907	9p13.2	paired box 5	protein-coding
5080	PAX6	AN|AN2|D11S812E|FVH1|MGDA|WAGR	MIM:607108|HGNC:HGNC:8620|Ensembl:ENSG00000007372|Vega:OTTHUMG00000041447	11p13	paired box 6	protein-coding
50848	F11R	CD321|JAM|JAM1|JAMA|JCAM|KAT|PAM-1	MIM:605721|HGNC:HGNC:14685|Ensembl:ENSG00000158769|Vega:OTTHUMG00000028602	1q23.3	F11 receptor	protein-coding
5089	PBX2	G17|HOX12|PBX2MHC	MIM:176311|HGNC:HGNC:8633|Ensembl:ENSG00000204304|Vega:OTTHUMG00000031116	6p21.32	PBX homeobox 2	protein-coding
50937	CDON	CDO|CDON1|HPE11|ORCAM	MIM:608707|HGNC:HGNC:17104|Ensembl:ENSG00000064309|Vega:OTTHUMG00000165862	11q24.2	cell adhesion associated, oncogene regulated	protein-coding
50943	FOXP3	AIID|DIETER|IPEX|JM2|PIDX|XPID	MIM:300292|HGNC:HGNC:6106|Ensembl:ENSG00000049768|Vega:OTTHUMG00000024135	Xp11.23	forkhead box P3	protein-coding
51029	DESI2	C1orf121|CGI-146|DESI|DESI1|DeSI-2|FAM152A|PNAS-4|PPPDE1	MIM:614638|HGNC:HGNC:24264|Ensembl:ENSG00000121644|Vega:OTTHUMG00000040398	1q44	desumoylating isopeptidase 2	protein-coding
51053	GMNN	Gem|MGORS6	MIM:602842|HGNC:HGNC:17493|Ensembl:ENSG00000112312|Vega:OTTHUMG00000014363	6p22.3	geminin, DNA replication inhibitor	protein-coding
5106	PCK2	PEPCK|PEPCK-M|PEPCK2	MIM:614095|HGNC:HGNC:8725|Ensembl:ENSG00000100889|Vega:OTTHUMG00000028791	14q11.2-q12	phosphoenolpyruvate carboxykinase 2, mitochondrial	protein-coding
51074	APIP	APIP2|CGI-29|CGI29|MMRP19|hAPIP	MIM:612491|HGNC:HGNC:17581|Ensembl:ENSG00000149089|Vega:OTTHUMG00000166455	11p13	APAF1 interacting protein	protein-coding
51079	NDUFA13	B16.6|CDA016|CGI-39|GRIM-19|GRIM19	MIM:609435|HGNC:HGNC:17194|Ensembl:ENSG00000186010|Vega:OTTHUMG00000162211	19p13.11	NADH:ubiquinone oxidoreductase subunit A13	protein-coding
51094	ADIPOR1	ACDCR1|CGI-45|CGI45|PAQR1|TESBP1A	MIM:607945|HGNC:HGNC:24040|Ensembl:ENSG00000159346|Vega:OTTHUMG00000041391	1q32.1	adiponectin receptor 1	protein-coding
5110	PCMT1	PIMT	MIM:176851|HGNC:HGNC:8728|Ensembl:ENSG00000120265|Vega:OTTHUMG00000015794	6q25.1	protein-L-isoaspartate (D-aspartate) O-methyltransferase	protein-coding
5111	PCNA	ATLD2	MIM:176740|HGNC:HGNC:8729|Ensembl:ENSG00000132646|Vega:OTTHUMG00000031798	20p12.3	proliferating cell nuclear antigen	protein-coding
51129	ANGPTL4	ARP4|FIAF|HARP|HFARP|NL2|PGAR|TGQTL|UNQ171|pp1158	MIM:605910|HGNC:HGNC:16039|Ensembl:ENSG00000167772|Vega:OTTHUMG00000182273	19p13.2	angiopoietin like 4	protein-coding
51142	CHCHD2	C7orf17|MNRR1|NS2TP|PARK22	MIM:616244|HGNC:HGNC:21645|Ensembl:ENSG00000106153|Vega:OTTHUMG00000129429	7p11.2	coiled-coil-helix-coiled-coil-helix domain containing 2	protein-coding
51147	ING4	my036|p29ING4	MIM:608524|HGNC:HGNC:19423|Ensembl:ENSG00000111653|Vega:OTTHUMG00000141274	12p13.31	inhibitor of growth family member 4	protein-coding
51162	EGFL7	NEU1|VE-STATIN|ZNEU1	MIM:608582|HGNC:HGNC:20594|Ensembl:ENSG00000172889|Vega:OTTHUMG00000020938	9q34.3	EGF like domain multiple 7	protein-coding
51176	LEF1	LEF-1|TCF10|TCF1ALPHA|TCF7L3	MIM:153245|HGNC:HGNC:6551|Ensembl:ENSG00000138795|Vega:OTTHUMG00000131809	4q25	lymphoid enhancer binding factor 1	protein-coding
51191	HERC5	CEB1|CEBP1	MIM:608242|HGNC:HGNC:24368|Ensembl:ENSG00000138646|Vega:OTTHUMG00000130953	4q22.1	HECT and RLD domain containing E3 ubiquitin protein ligase 5	protein-coding
51208	CLDN18	SFTA5|SFTPJ	MIM:609210|HGNC:HGNC:2039|Ensembl:ENSG00000066405|Vega:OTTHUMG00000159762	3q22.3	claudin 18	protein-coding
5122	PCSK1	BMIQ12|NEC1|PC1|PC3|SPC3	MIM:162150|HGNC:HGNC:8743|Ensembl:ENSG00000175426|Vega:OTTHUMG00000122089	5q15	proprotein convertase subtilisin/kexin type 1	protein-coding
51230	PHF20	C20orf104|GLEA2|HCA58|NZF|TDRD20A|TZP	MIM:610335|HGNC:HGNC:16098|Ensembl:ENSG00000025293|Vega:OTTHUMG00000032367	20q11.22-q11.23	PHD finger protein 20	protein-coding
51237	MZB1	MEDA-7|PACAP|pERp1	MIM:609447|HGNC:HGNC:30125|Ensembl:ENSG00000170476|Vega:OTTHUMG00000163390	5q31.2	marginal zone B and B1 cell specific protein	protein-coding
51256	TBC1D7	MGCPH|PIG51|TBC7	MIM:612655|HGNC:HGNC:21066|Ensembl:ENSG00000145979|Vega:OTTHUMG00000014272	6p24.1	TBC1 domain family member 7	protein-coding
5126	PCSK2	NEC 2|NEC-2|NEC2|PC2|SPC2	MIM:162151|HGNC:HGNC:8744|Ensembl:ENSG00000125851|Vega:OTTHUMG00000031941	20p12.1	proprotein convertase subtilisin/kexin type 2	protein-coding
51280	GOLM1	C9orf155|GOLPH2|GP73|HEL46|PSEC0257|bA379P1.3	MIM:606804|HGNC:HGNC:15451|Ensembl:ENSG00000135052|Vega:OTTHUMG00000020130	9q21.33	golgi membrane protein 1	protein-coding
51284	TLR7	TLR7-like	MIM:300365|HGNC:HGNC:15631|Ensembl:ENSG00000196664|Vega:OTTHUMG00000021137	Xp22.2	toll like receptor 7	protein-coding
51297	BPIFA1	LUNX|NASG|PLUNC|SPLUNC1|SPURT|bA49G10.5	MIM:607412|HGNC:HGNC:15749|Ensembl:ENSG00000198183|Vega:OTTHUMG00000032243	20q11.21	BPI fold containing family A member 1	protein-coding
51311	TLR8	CD288	MIM:300366|HGNC:HGNC:15632|Ensembl:ENSG00000101916|Vega:OTTHUMG00000021145	Xp22.2	toll like receptor 8	protein-coding
5133	PDCD1	CD279|PD-1|PD1|SLEB2|hPD-1|hPD-l|hSLE1	MIM:600244|HGNC:HGNC:8760|Ensembl:ENSG00000188389|Vega:OTTHUMG00000151342	2q37.3	programmed cell death 1	protein-coding
51330	TNFRSF12A	CD266|FN14|TWEAKR	MIM:605914|HGNC:HGNC:18152|Ensembl:ENSG00000006327|Vega:OTTHUMG00000129001	16p13.3	TNF receptor superfamily member 12A	protein-coding
51339	DACT1	DAPPER|DAPPER1|DPR1|FRODO|HDPR1|THYEX3	MIM:607861|HGNC:HGNC:17748|Ensembl:ENSG00000165617|Vega:OTTHUMG00000140324	14q23.1	dishevelled binding antagonist of beta catenin 1	protein-coding
51341	ZBTB7A	FBI-1|FBI1|LRF|TIP21|ZBTB7|ZNF857A|pokemon	MIM:605878|HGNC:HGNC:18078|Ensembl:ENSG00000178951|Vega:OTTHUMG00000181792	19p13.3	zinc finger and BTB domain containing 7A	protein-coding
51364	ZMYND10	BLU|CILD22|FLU	MIM:607070|HGNC:HGNC:19412|Ensembl:ENSG00000004838|Vega:OTTHUMG00000156874	3p21.31	zinc finger MYND-type containing 10	protein-coding
51366	UBR5	DD5|EDD|EDD1|HYD	MIM:608413|HGNC:HGNC:16806|Ensembl:ENSG00000104517|Vega:OTTHUMG00000164755	8q22.3	ubiquitin protein ligase E3 component n-recognin 5	protein-coding
51400	PPME1	PME-1	MIM:611117|HGNC:HGNC:30178|Ensembl:ENSG00000214517|Vega:OTTHUMG00000168115	11q13.4	protein phosphatase methylesterase 1	protein-coding
51426	POLK	DINB1|DINP|POLQ	MIM:605650|HGNC:HGNC:9183|Ensembl:ENSG00000122008|Vega:OTTHUMG00000102107	5q13.3	DNA polymerase kappa	protein-coding
51438	MAGEC2	CT10|HCA587|MAGEE1	MIM:300468|HGNC:HGNC:13574|Ensembl:ENSG00000046774|Vega:OTTHUMG00000022574	Xq27.2	MAGE family member C2	protein-coding
5144	PDE4D	ACRDYS2|DPDE3|HSPDE4D|PDE43|PDE4DN2|STRK1	MIM:600129|HGNC:HGNC:8783|Ensembl:ENSG00000113448|Vega:OTTHUMG00000162218	5q11.2-q12.1	phosphodiesterase 4D	protein-coding
51512	GTSE1	B99	MIM:607477|HGNC:HGNC:13698|Ensembl:ENSG00000075218|Vega:OTTHUMG00000150486	22q13.31	G2 and S-phase expressed 1	protein-coding
51520	LARS	HSPC192|ILFS1|LARS1|LEURS|LEUS|LFIS|LRS|PIG44|RNTLS|hr025Cl	MIM:151350|HGNC:HGNC:6512|Ensembl:ENSG00000133706|Vega:OTTHUMG00000163429	5q32	leucyl-tRNA synthetase	protein-coding
5154	PDGFA	PDGF-A|PDGF1	MIM:173430|HGNC:HGNC:8799|Ensembl:ENSG00000197461|Vega:OTTHUMG00000151412	7p22.3	platelet derived growth factor subunit A	protein-coding
51548	SIRT6	SIR2L6	MIM:606211|HGNC:HGNC:14934|Ensembl:ENSG00000077463|Vega:OTTHUMG00000181847	19p13.3	sirtuin 6	protein-coding
5155	PDGFB	IBGC5|PDGF-2|PDGF2|SIS|SSV|c-sis	MIM:190040|HGNC:HGNC:8800|Ensembl:ENSG00000100311|Vega:OTTHUMG00000151029	22q13.1	platelet derived growth factor subunit B	protein-coding
51557	LGSN	GLULD1|LGS	MIM:611470|HGNC:HGNC:21016|Ensembl:ENSG00000146166|Vega:OTTHUMG00000014946	6q12	lengsin, lens protein with glutamine synthetase domain	protein-coding
5156	PDGFRA	CD140A|PDGFR-2|PDGFR2	MIM:173490|HGNC:HGNC:8803|Ensembl:ENSG00000134853|Vega:OTTHUMG00000128699	4q12	platelet derived growth factor receptor alpha	protein-coding
51561	IL23A	IL-23|IL-23A|IL23P19|P19|SGRF	MIM:605580|HGNC:HGNC:15488|Ensembl:ENSG00000110944|Vega:OTTHUMG00000187402	12q13.3	interleukin 23 subunit alpha	protein-coding
51567	TDP2	AD022|EAP2|EAPII|TTRAP|dJ30M3.3|hTDP2	MIM:605764|HGNC:HGNC:17768|Ensembl:ENSG00000111802|Vega:OTTHUMG00000014360	6p22.3	tyrosyl-DNA phosphodiesterase 2	protein-coding
51573	GDE1	363E6.2|MIR16	MIM:605943|HGNC:HGNC:29644|Ensembl:ENSG00000006007|Vega:OTTHUMG00000131454	16p12.3	glycerophosphodiester phosphodiesterase 1	protein-coding
51588	PIAS4	PIAS-gamma|PIASY|Piasg|ZMIZ6	MIM:605989|HGNC:HGNC:17002|Ensembl:ENSG00000105229|Vega:OTTHUMG00000181759	19p13.3	protein inhibitor of activated STAT 4	protein-coding
5159	PDGFRB	CD140B|IBGC4|IMF1|JTK12|KOGS|PDGFR|PDGFR-1|PDGFR1|PENTT	MIM:173410|HGNC:HGNC:8804|Ensembl:ENSG00000113721|Vega:OTTHUMG00000130053	5q32	platelet derived growth factor receptor beta	protein-coding
51592	TRIM33	ECTO|PTC7|RFG7|TF1G|TIF1G|TIF1GAMMA|TIFGAMMA	MIM:605769|HGNC:HGNC:16290|Ensembl:ENSG00000197323|Vega:OTTHUMG00000011891	1p13.2	tripartite motif containing 33	protein-coding
51614	ERGIC3	C20orf47|CGI-54|Erv46|NY-BR-84|PRO0989|SDBCAG84|dJ477O4.2	MIM:616971|HGNC:HGNC:15927|Ensembl:ENSG00000125991|Vega:OTTHUMG00000032346	20q11.22	ERGIC and golgi 3	protein-coding
51651	PTRH2	BIT1|CFAP37|CGI-147|IMNEPD|PTH|PTH 2|PTH2	MIM:608625|HGNC:HGNC:24265|Ensembl:ENSG00000141378|Vega:OTTHUMG00000154532	17q23.1	peptidyl-tRNA hydrolase 2	protein-coding
51652	CHMP3	CGI-149|NEDF|VPS24	MIM:610052|HGNC:HGNC:29865|Ensembl:ENSG00000115561|Vega:OTTHUMG00000153189	2p11.2	charged multivesicular body protein 3	protein-coding
51684	SUFU	PRO1280|SUFUH|SUFUXL	MIM:607035|HGNC:HGNC:16466|Ensembl:ENSG00000107882|Vega:OTTHUMG00000018966	10q24.32	SUFU negative regulator of hedgehog signaling	protein-coding
51701	NLK	-	MIM:609476|HGNC:HGNC:29858|Ensembl:ENSG00000087095|Vega:OTTHUMG00000132451	17q11.2	nemo like kinase	protein-coding
51727	CMPK1	CK|CMK|CMPK|UMK|UMP-CMPK|UMPK	MIM:191710|HGNC:HGNC:18170|Ensembl:ENSG00000162368|Vega:OTTHUMG00000007849	1p33	cytidine/uridine monophosphate kinase 1	protein-coding
5173	PDYN	ADCA|PENKB|SCA23	MIM:131340|HGNC:HGNC:8820|Ensembl:ENSG00000101327|Vega:OTTHUMG00000031683	20p13	prodynorphin	protein-coding
51738	GHRL	MTLRP	MIM:605353|HGNC:HGNC:18129|Ensembl:ENSG00000157017|Vega:OTTHUMG00000155360	3p25.3	ghrelin and obestatin prepropeptide	protein-coding
51741	WWOX	D16S432E|EIEE28|FOR|FRA16D|HHCMA56|PRO0128|SCAR12|SDR41C1|WOX1	MIM:605131|HGNC:HGNC:12799|Ensembl:ENSG00000186153|Vega:OTTHUMG00000176851	16q23.1-q23.2	WW domain containing oxidoreductase	protein-coding
5175	PECAM1	CD31|CD31/EndoCAM|GPIIA'|PECA1|PECAM-1|endoCAM	MIM:173445|HGNC:HGNC:8823|Ensembl:ENSG00000261371|Vega:OTTHUMG00000175829	17q23.3	platelet and endothelial cell adhesion molecule 1	protein-coding
5176	SERPINF1	EPC-1|OI12|OI6|PEDF|PIG35	MIM:172860|HGNC:HGNC:8824|Ensembl:ENSG00000132386|Vega:OTTHUMG00000090571	17p13.3	serpin family F member 1	protein-coding
51773	RSF1	HBXAP|RSF-1|XAP8|p325	MIM:608522|HGNC:HGNC:18118|Ensembl:ENSG00000048649|Vega:OTTHUMG00000150433	11q14.1	remodeling and spacing factor 1	protein-coding
51776	MAP3K20	AZK|MLK7|MLT|MLTK|MLTKalpha|MLTKbeta|MRK|SFMMP|ZAK|mlklak|pk	MIM:609479|HGNC:HGNC:17797|Ensembl:ENSG00000091436|Vega:OTTHUMG00000132297	2q31.1	mitogen-activated protein kinase kinase kinase 20	protein-coding
5187	PER1	PER|RIGUI|hPER	MIM:602260|HGNC:HGNC:8845|Ensembl:ENSG00000179094|Vega:OTTHUMG00000178317	17p13.1	period circadian clock 1	protein-coding
5226	PGD	6PGD	MIM:172200|HGNC:HGNC:8891|Ensembl:ENSG00000142657|Vega:OTTHUMG00000001905	1p36.22	phosphogluconate dehydrogenase	protein-coding
5228	PGF	D12S1900|PGFL|PIGF|PLGF|PlGF-2|SHGC-10760	MIM:601121|HGNC:HGNC:8893|Ensembl:ENSG00000119630|Vega:OTTHUMG00000171496	14q24.3	placental growth factor	protein-coding
5241	PGR	NR3C3|PR	MIM:607311|HGNC:HGNC:8910|Ensembl:ENSG00000082175|Vega:OTTHUMG00000167531	11q22.1	progesterone receptor	protein-coding
5243	ABCB1	ABC20|CD243|CLCS|GP170|MDR1|P-GP|PGY1	MIM:171050|HGNC:HGNC:40|Ensembl:ENSG00000085563|Vega:OTTHUMG00000023393	7q21.12	ATP binding cassette subfamily B member 1	protein-coding
5244	ABCB4	ABC21|GBD1|ICP3|MDR2|MDR2/3|MDR3|PFIC-3|PGY3	MIM:171060|HGNC:HGNC:45|Ensembl:ENSG00000005471|Vega:OTTHUMG00000023396	7q21.12	ATP binding cassette subfamily B member 4	protein-coding
5245	PHB	HEL-215|HEL-S-54e|PHB1	MIM:176705|HGNC:HGNC:8912|Ensembl:ENSG00000167085|Vega:OTTHUMG00000134271	17q21.33	prohibitin	protein-coding
5265	SERPINA1	A1A|A1AT|AAT|PI|PI1|PRO2275|alpha1AT	MIM:107400|HGNC:HGNC:8941|Ensembl:ENSG00000197249|Vega:OTTHUMG00000150355	14q32.13	serpin family A member 1	protein-coding
5267	SERPINA4	KAL|KLST|KST|PI-4|PI4|kallistatin	MIM:147935|HGNC:HGNC:8948|Ensembl:ENSG00000100665|Vega:OTTHUMG00000170859	14q32.13	serpin family A member 4	protein-coding
5268	SERPINB5	PI5|maspin	MIM:154790|HGNC:HGNC:8949|Ensembl:ENSG00000206075|Vega:OTTHUMG00000141307	18q21.33	serpin family B member 5	protein-coding
5272	SERPINB9	CAP-3|CAP3|PI-9|PI9	MIM:601799|HGNC:HGNC:8955|Ensembl:ENSG00000170542|Vega:OTTHUMG00000014131	6p25.2	serpin family B member 9	protein-coding
5284	PIGR	-	MIM:173880|HGNC:HGNC:8968|Ensembl:ENSG00000162896|Vega:OTTHUMG00000036581	1q32.1	polymeric immunoglobulin receptor	protein-coding
5287	PIK3C2B	C2-PI3K	MIM:602838|HGNC:HGNC:8972|Ensembl:ENSG00000133056|Vega:OTTHUMG00000036101	1q32.1	phosphatidylinositol-4-phosphate 3-kinase catalytic subunit type 2 beta	protein-coding
5290	PIK3CA	CLOVE|CWS5|MCAP|MCM|MCMTC|PI3K|PI3K-alpha|p110-alpha	MIM:171834|HGNC:HGNC:8975|Ensembl:ENSG00000121879|Vega:OTTHUMG00000157311	3q26.32	phosphatidylinositol-4,5-bisphosphate 3-kinase catalytic subunit alpha	protein-coding
5291	PIK3CB	P110BETA|PI3K|PI3KBETA|PIK3C1	MIM:602925|HGNC:HGNC:8976|Ensembl:ENSG00000051382|Vega:OTTHUMG00000159893	3q22.3	phosphatidylinositol-4,5-bisphosphate 3-kinase catalytic subunit beta	protein-coding
5292	PIM1	PIM	MIM:164960|HGNC:HGNC:8986|Ensembl:ENSG00000137193|Vega:OTTHUMG00000016426	6p21.2	Pim-1 proto-oncogene, serine/threonine kinase	protein-coding
5294	PIK3CG	PI3CG|PI3K|PI3Kgamma|PIK3|p110gamma|p120-PI3K	MIM:601232|HGNC:HGNC:8978|Ensembl:ENSG00000105851|Vega:OTTHUMG00000157641	7q22.3	phosphatidylinositol-4,5-bisphosphate 3-kinase catalytic subunit gamma	protein-coding
5295	PIK3R1	AGM7|GRB1|IMD36|p85|p85-ALPHA	MIM:171833|HGNC:HGNC:8979|Ensembl:ENSG00000145675|Vega:OTTHUMG00000131251	5q13.1	phosphoinositide-3-kinase regulatory subunit 1	protein-coding
5300	PIN1	DOD|UBL5	MIM:601052|HGNC:HGNC:8988|Ensembl:ENSG00000127445|Vega:OTTHUMG00000180388	19p13.2	peptidylprolyl cis/trans isomerase, NIMA-interacting 1	protein-coding
5304	PIP	GCDFP-15|GCDFP15|GPIP4	MIM:176720|HGNC:HGNC:8993|Ensembl:ENSG00000159763|Vega:OTTHUMG00000152635	7q34	prolactin induced protein	protein-coding
5307	PITX1	BFT|CCF|LBNBG|POTX|PTX1	MIM:602149|HGNC:HGNC:9004|Ensembl:ENSG00000069011|Vega:OTTHUMG00000149983	5q31.1	paired like homeodomain 1	protein-coding
5308	PITX2	ARP1|Brx1|IDG2|IGDS|IGDS2|IHG2|IRID2|Otlx2|PTX2|RGS|RIEG|RIEG1|RS	MIM:601542|HGNC:HGNC:9005|Ensembl:ENSG00000164093|Vega:OTTHUMG00000132837	4q25	paired like homeodomain 2	protein-coding
5315	PKM	CTHBP|HEL-S-30|OIP3|PK3|PKM2|TCB|THBP1	MIM:179050|HGNC:HGNC:9021|Ensembl:ENSG00000067225|Vega:OTTHUMG00000172709	15q23	pyruvate kinase, muscle	protein-coding
5320	PLA2G2A	MOM1|PLA2|PLA2B|PLA2L|PLA2S|PLAS1|sPLA2	MIM:172411|HGNC:HGNC:9031|Ensembl:ENSG00000188257|Vega:OTTHUMG00000002699	1p36.13	phospholipase A2 group IIA	protein-coding
5321	PLA2G4A	PLA2G4|cPLA2|cPLA2-alpha	MIM:600522|HGNC:HGNC:9035|Ensembl:ENSG00000116711|Vega:OTTHUMG00000035512	1q31.1	phospholipase A2 group IVA	protein-coding
5327	PLAT	T-PA|TPA	MIM:173370|HGNC:HGNC:9051|Ensembl:ENSG00000104368|Vega:OTTHUMG00000164072	8p11.21	plasminogen activator, tissue type	protein-coding
5328	PLAU	ATF|BDPLT5|QPD|UPA|URK|u-PA	MIM:191840|HGNC:HGNC:9052|Ensembl:ENSG00000122861|Vega:OTTHUMG00000018494	10q22.2	plasminogen activator, urokinase	protein-coding
5329	PLAUR	CD87|U-PAR|UPAR|URKR	MIM:173391|HGNC:HGNC:9053|Ensembl:ENSG00000011422|Vega:OTTHUMG00000182778	19q13.31	plasminogen activator, urokinase receptor	protein-coding
53335	BCL11A	BCL11A-L|BCL11A-S|BCL11A-XL|BCL11a-M|CTIP1|DILOS|EVI9|HBFQTL5|ZNF856	MIM:606557|HGNC:HGNC:13221|Ensembl:ENSG00000119866|Vega:OTTHUMG00000129420	2p16.1	B-cell CLL/lymphoma 11A	protein-coding
53340	SPA17	CT22|SP17|SP17-1	MIM:608621|HGNC:HGNC:11210|Ensembl:ENSG00000064199|Vega:OTTHUMG00000165927	11q24.2	sperm autoantigenic protein 17	protein-coding
5340	PLG	-	MIM:173350|HGNC:HGNC:9071|Ensembl:ENSG00000122194|Vega:OTTHUMG00000015957	6q26	plasminogen	protein-coding
5347	PLK1	PLK|STPK13	MIM:602098|HGNC:HGNC:9077|Ensembl:ENSG00000166851|Vega:OTTHUMG00000096984	16p12.2	polo like kinase 1	protein-coding
5349	FXYD3	MAT8|PLML	MIM:604996|HGNC:HGNC:4027|Ensembl:ENSG00000089356|Vega:OTTHUMG00000184625	19q13.12	FXYD domain containing ion transport regulator 3	protein-coding
5366	PMAIP1	APR|NOXA	MIM:604959|HGNC:HGNC:9108|Ensembl:ENSG00000141682|Vega:OTTHUMG00000132765	18q21.32	phorbol-12-myristate-13-acetate-induced protein 1	protein-coding
5371	PML	MYL|PP8675|RNF71|TRIM19	MIM:102578|HGNC:HGNC:9113|Ensembl:ENSG00000140464|Vega:OTTHUMG00000137607	15q24.1	promyelocytic leukemia	protein-coding
538	ATP7A	DSMAX|MK|MNK|SMAX3	MIM:300011|HGNC:HGNC:869|Ensembl:ENSG00000165240|Vega:OTTHUMG00000021885	Xq21.1	ATPase copper transporting alpha	protein-coding
53827	FXYD5	DYSAD|HSPC113|IWU1|KCT1|OIT2|PRO6241|RIC	MIM:606669|HGNC:HGNC:4029|Ensembl:ENSG00000089327|Vega:OTTHUMG00000048092	19q13.12	FXYD domain containing ion transport regulator 5	protein-coding
53836	GPR87	FKSG78|GPR95|KPG_002	MIM:606379|HGNC:HGNC:4538|Ensembl:ENSG00000138271|Vega:OTTHUMG00000159858	3q25.1	G protein-coupled receptor 87	protein-coding
53905	DUOX1	LNOX1|NOXEF1|THOX1	MIM:606758|HGNC:HGNC:3062|Ensembl:ENSG00000137857|Vega:OTTHUMG00000171987	15q21.1	dual oxidase 1	protein-coding
54	ACP5	HPAP|TRACP5a|TRACP5b|TRAP|TrATPase	MIM:171640|HGNC:HGNC:124|Ensembl:ENSG00000102575|Vega:OTTHUMG00000182036	19p13.2	acid phosphatase 5, tartrate resistant	protein-coding
540	ATP7B	PWD|WC1|WD|WND	MIM:606882|HGNC:HGNC:870|Ensembl:ENSG00000123191|Vega:OTTHUMG00000017406	13q14.3	ATPase copper transporting beta	protein-coding
54106	TLR9	CD289	MIM:605474|HGNC:HGNC:15633|Ensembl:ENSG00000239732|Vega:OTTHUMG00000158106	3p21.2	toll like receptor 9	protein-coding
5414	2004-09-01	ARTS|BRADEION|CE5B3|H5|MART|PNUTL2|SEP4|hCDCREL-2|hucep-7	MIM:603696|HGNC:HGNC:9165|Ensembl:ENSG00000108387|Vega:OTTHUMG00000179243	17q22	septin 4	protein-coding
54165	DCUN1D1	DCNL1|DCUN1L1|RP42|SCCRO|SCRO|Tes3	MIM:605905|HGNC:HGNC:18184|Ensembl:ENSG00000043093|Vega:OTTHUMG00000158314	3q26.33	defective in cullin neddylation 1 domain containing 1	protein-coding
54205	CYCS	CYC|HCS|THC4	MIM:123970|HGNC:HGNC:19986|Ensembl:ENSG00000172115|Vega:OTTHUMG00000128495	7p15.3	cytochrome c, somatic	protein-coding
54206	ERRFI1	GENE-33|MIG-6|MIG6|RALT	MIM:608069|HGNC:HGNC:18185|Ensembl:ENSG00000116285|Vega:OTTHUMG00000001221	1p36.23	ERBB receptor feedback inhibitor 1	protein-coding
54210	TREM1	CD354|TREM-1	MIM:605085|HGNC:HGNC:17760|Ensembl:ENSG00000124731|Vega:OTTHUMG00000014674	6p21.1	triggering receptor expressed on myeloid cells 1	protein-coding
5423	POLB	-	MIM:174760|HGNC:HGNC:9174|Ensembl:ENSG00000070501|Vega:OTTHUMG00000164093	8p11.21	DNA polymerase beta	protein-coding
5426	POLE	CRCS12|FILS|POLE1	MIM:174762|HGNC:HGNC:9177|Ensembl:ENSG00000177084|Vega:OTTHUMG00000168045	12q24.33	DNA polymerase epsilon, catalytic subunit	protein-coding
54345	SOX18	HLTRS|HLTS	MIM:601618|HGNC:HGNC:11194|Ensembl:ENSG00000203883|Vega:OTTHUMG00000033017	20q13.33	SRY-box 18	protein-coding
5444	PON1	ESA|MVCD5|PON	MIM:168820|HGNC:HGNC:9204|Ensembl:ENSG00000005421|Vega:OTTHUMG00000153894	7q21.3	paraoxonase 1	protein-coding
5449	POU1F1	CPHD1|GHF-1|PIT1|POU1F1a|Pit-1	MIM:173110|HGNC:HGNC:9210|Ensembl:ENSG00000064835|Vega:OTTHUMG00000158992	3p11.2	POU class 1 homeobox 1	protein-coding
545	ATR	FCTCS|FRP1|MEC1|SCKL|SCKL1	MIM:601215|HGNC:HGNC:882|Ensembl:ENSG00000175054|Vega:OTTHUMG00000159234	3q23	ATR serine/threonine kinase	protein-coding
5451	POU2F1	OCT1|OTF1|oct-1B	MIM:164175|HGNC:HGNC:9212|Ensembl:ENSG00000143190|Vega:OTTHUMG00000034436	1q24.2	POU class 2 homeobox 1	protein-coding
5454	POU3F2	BRN2|N-Oct3|OCT7|OTF-7|OTF7|POUF3|brn-2|oct-7	MIM:600494|HGNC:HGNC:9215|Ensembl:ENSG00000184486|Vega:OTTHUMG00000015258	6q16.1	POU class 3 homeobox 2	protein-coding
54578	UGT1A6	GNT1|HLUGP|HLUGP1|UDPGT|UDPGT 1-6|UGT1|UGT1A6S|UGT1F	MIM:606431|HGNC:HGNC:12538|Ensembl:ENSG00000167165|Vega:OTTHUMG00000059122	2q37.1	UDP glucuronosyltransferase family 1 member A6	protein-coding
54583	EGLN1	C1orf12|ECYT3|HALAH|HIF-PH2|HIFPH2|HPH-2|HPH2|PHD2|SM20|ZMYND6	MIM:606425|HGNC:HGNC:1232|Ensembl:ENSG00000135766|Vega:OTTHUMG00000038027	1q42.2	egl-9 family hypoxia inducible factor 1	protein-coding
5460	POU5F1	OCT3|OCT4|OTF-3|OTF3|OTF4|Oct-3|Oct-4	MIM:164177|HGNC:HGNC:9221|Ensembl:ENSG00000204531|Vega:OTTHUMG00000031206	6p21.33	POU class 5 homeobox 1	protein-coding
54623	PAF1	F23149_1|PD2	MIM:610506|HGNC:HGNC:25459|Ensembl:ENSG00000006712|Vega:OTTHUMG00000182968	19q13.2	PAF1 homolog, Paf1/RNA polymerase II complex component	protein-coding
54658	UGT1A1	BILIQTL1|GNT1|HUG-BR1|UDPGT|UDPGT 1-1|UGT1|UGT1A	MIM:191740|HGNC:HGNC:12530|Ensembl:ENSG00000241635|Vega:OTTHUMG00000059117	2q37.1	UDP glucuronosyltransferase family 1 member A1	protein-coding
5467	PPARD	FAAR|NR1C2|NUC1|NUCI|NUCII|PPARB	MIM:600409|HGNC:HGNC:9235|Ensembl:ENSG00000112033|Vega:OTTHUMG00000014567	6p21.31	peroxisome proliferator activated receptor delta	protein-coding
5468	PPARG	CIMT1|GLM1|NR1C3|PPARG1|PPARG2|PPARgamma	MIM:601487|HGNC:HGNC:9236|Ensembl:ENSG00000132170|Vega:OTTHUMG00000129764	3p25.2	peroxisome proliferator activated receptor gamma	protein-coding
5469	MED1	CRSP1|CRSP200|DRIP205|DRIP230|PBP|PPARBP|PPARGBP|RB18A|TRAP220|TRIP2	MIM:604311|HGNC:HGNC:9234|Ensembl:ENSG00000125686|Vega:OTTHUMG00000133216	17q12	mediator complex subunit 1	protein-coding
5471	PPAT	ATASE|GPAT|PRAT	MIM:172450|HGNC:HGNC:9238|Ensembl:ENSG00000128059|Vega:OTTHUMG00000128842	4q12	phosphoribosyl pyrophosphate amidotransferase	protein-coding
54739	XAF1	BIRC4BP|HSXIAPAF1|XIAPAF1	MIM:606717|HGNC:HGNC:30932|Ensembl:ENSG00000132530|Vega:OTTHUMG00000177908	17p13.1	XIAP associated factor 1	protein-coding
54765	TRIM44	AN3|DIPB|HSA249128|MC7	MIM:612298|HGNC:HGNC:19016|Ensembl:ENSG00000166326|Vega:OTTHUMG00000166312	11p13	tripartite motif containing 44	protein-coding
5478	PPIA	CYPA|CYPH|HEL-S-69p	MIM:123840|HGNC:HGNC:9253|Ensembl:ENSG00000196262|Vega:OTTHUMG00000023687	7p13	peptidylprolyl isomerase A	protein-coding
54809	SAMD9	C7orf5|DRIF1|MIRAGE|NFTC|OEF1|OEF2	MIM:610456|HGNC:HGNC:1348|Ensembl:ENSG00000205413|Vega:OTTHUMG00000155809	7q21.2	sterile alpha motif domain containing 9	protein-coding
54904	NSD3	KMT3F|KMT3G|WHISTLE|WHSC1L1|pp14328	MIM:607083|HGNC:HGNC:12767|Ensembl:ENSG00000147548|Vega:OTTHUMG00000165115	8p11.23	nuclear receptor binding SET domain protein 3	protein-coding
5499	PPP1CA	PP-1A|PP1A|PP1alpha|PPP1A	MIM:176875|HGNC:HGNC:9281|Ensembl:ENSG00000172531|Vega:OTTHUMG00000167671	11q13.2	protein phosphatase 1 catalytic subunit alpha	protein-coding
55000	TUG1	LINC00080|NCRNA00080|TI-227H	MIM:614971|HGNC:HGNC:26066	22q12.2	taurine up-regulated 1 (non-protein coding)	ncRNA
5501	PPP1CC	PP-1G|PP1C|PPP1G	MIM:176914|HGNC:HGNC:9283|Ensembl:ENSG00000186298|Vega:OTTHUMG00000169531	12q24.11	protein phosphatase 1 catalytic subunit gamma	protein-coding
55075	UACA	NUCLING	MIM:612516|HGNC:HGNC:15947|Ensembl:ENSG00000137831|Vega:OTTHUMG00000133363	15q23	uveal autoantigen with coiled-coil domains and ankyrin repeats	protein-coding
551	AVP	ADH|ARVP|AVP-NPII|AVRP|VP	MIM:192340|HGNC:HGNC:894|Ensembl:ENSG00000101200|Vega:OTTHUMG00000031733	20p13	arginine vasopressin	protein-coding
55102	ATG2B	C14orf103	MIM:616226|HGNC:HGNC:20187|Ensembl:ENSG00000066739|Vega:OTTHUMG00000149933	14q32.2	autophagy related 2B	protein-coding
55107	ANO1	DOG1|ORAOV2|TAOS2|TMEM16A	MIM:610108|HGNC:HGNC:21625|Ensembl:ENSG00000131620|Vega:OTTHUMG00000167204	11q13.3	anoctamin 1	protein-coding
55120	FANCL	FAAP43|PHF9|POG	MIM:608111|HGNC:HGNC:20748|Ensembl:ENSG00000115392|Vega:OTTHUMG00000129349	2p16.1	Fanconi anemia complementation group L	protein-coding
55124	PIWIL2	CT80|HILI|PIWIL1L|mili	MIM:610312|HGNC:HGNC:17644|Ensembl:ENSG00000197181|Vega:OTTHUMG00000097767	8p21.3	piwi like RNA-mediated gene silencing 2	protein-coding
55143	CDCA8	BOR|BOREALIN|DasraB|MESRGP	MIM:609977|HGNC:HGNC:14629|Ensembl:ENSG00000134690|Vega:OTTHUMG00000004320	1p34.3	cell division cycle associated 8	protein-coding
5515	PPP2CA	PP2Ac|PP2CA|PP2Calpha|RP-C	MIM:176915|HGNC:HGNC:9299|Ensembl:ENSG00000113575|Vega:OTTHUMG00000129119	5q31.1	protein phosphatase 2 catalytic subunit alpha	protein-coding
55164	SHQ1	GRIM-1|Shq1p	MIM:613663|HGNC:HGNC:25543|Ensembl:ENSG00000144736|Vega:OTTHUMG00000158814	3p13	SHQ1, H/ACA ribonucleoprotein assembly factor	protein-coding
55165	CEP55	C10orf3|CT111|URCC6	MIM:610000|HGNC:HGNC:1161|Ensembl:ENSG00000138180|Vega:OTTHUMG00000018774	10q23.33	centrosomal protein 55	protein-coding
5518	PPP2R1A	MRD36|PP2A-Aalpha|PP2AA|PP2AAALPHA|PR65A	MIM:605983|HGNC:HGNC:9302|Ensembl:ENSG00000105568|Vega:OTTHUMG00000137367	19q13.41	protein phosphatase 2 scaffold subunit Aalpha	protein-coding
55193	PBRM1	BAF180|PB1	MIM:606083|HGNC:HGNC:30064|Ensembl:ENSG00000163939|Vega:OTTHUMG00000152663	3p21.1	polybromo 1	protein-coding
55210	ATAD3A	HAYOS	MIM:612316|HGNC:HGNC:25567|Ensembl:ENSG00000197785|Vega:OTTHUMG00000000575	1p36.33	ATPase family, AAA domain containing 3A	protein-coding
55249	YY1AP1	HCCA1|HCCA2|YAP|YY1AP	MIM:607860|HGNC:HGNC:30935|Ensembl:ENSG00000163374|Vega:OTTHUMG00000035437	1q22	YY1 associated protein 1	protein-coding
55259	CASC1	LAS1|PPP1R54	MIM:616906|HGNC:HGNC:29599|Ensembl:ENSG00000118307|Vega:OTTHUMG00000150195	12p12.1	cancer susceptibility candidate 1	protein-coding
55272	IMP3	BRMS2|C15orf12|MRPS4	MIM:612980|HGNC:HGNC:14497|Ensembl:ENSG00000177971|Vega:OTTHUMG00000142840	15q24.2	IMP3, U3 small nucleolar ribonucleoprotein	protein-coding
55273	TMEM100	-	MIM:616334|HGNC:HGNC:25607|Ensembl:ENSG00000166292|Vega:OTTHUMG00000177858	17q22	transmembrane protein 100	protein-coding
5529	PPP2R5E	-	MIM:601647|HGNC:HGNC:9313|Ensembl:ENSG00000154001|Vega:OTTHUMG00000140341	14q23.2	protein phosphatase 2 regulatory subunit B'epsilon	protein-coding
55290	BRF2	BRFU|TFIIIB50	MIM:607013|HGNC:HGNC:17298|Ensembl:ENSG00000104221|Vega:OTTHUMG00000164025	8p11.23	BRF2, RNA polymerase III transcription initiation factor subunit	protein-coding
55294	FBXW7	AGO|CDC4|FBW6|FBW7|FBX30|FBXO30|FBXW6|SEL-10|SEL10|hAgo|hCdc4	MIM:606278|HGNC:HGNC:16712|Ensembl:ENSG00000109670|Vega:OTTHUMG00000185246	4q31.3	F-box and WD repeat domain containing 7	protein-coding
5530	PPP3CA	CALN|CALNA|CALNA1|CCN1|CNA1|PPP2B	MIM:114105|HGNC:HGNC:9314|Ensembl:ENSG00000138814|Vega:OTTHUMG00000133839	4q24	protein phosphatase 3 catalytic subunit alpha	protein-coding
55315	SLC29A3	ENT3|HCLAP|HJCD|PHID	MIM:612373|HGNC:HGNC:23096|Ensembl:ENSG00000198246|Vega:OTTHUMG00000018424	10q22.1	solute carrier family 29 member 3	protein-coding
55353	LAPTM4B	LAPTM4beta|LC27	MIM:613296|HGNC:HGNC:13646|Ensembl:ENSG00000104341|Vega:OTTHUMG00000164740	8q22.1	lysosomal protein transmembrane 4 beta	protein-coding
55359	STYK1	NOK|SuRTK106	MIM:611433|HGNC:HGNC:18889|Ensembl:ENSG00000060140|Vega:OTTHUMG00000168408	12p13.2	serine/threonine/tyrosine kinase 1	protein-coding
55384	MEG3	FP504|GTL2|LINC00023|NCRNA00023|PRO0518|PRO2160|onco-lncRNA-83|prebp1	MIM:605636|HGNC:HGNC:14575|Ensembl:ENSG00000214548	14q32.2	maternally expressed 3 (non-protein coding)	ncRNA
554210	MIR429	MIRN429|hsa-mir-429|mir-429	MIM:612094|HGNC:HGNC:13784|Ensembl:ENSG00000198976|miRBase:MI0001641	1p36.33	microRNA 429	ncRNA
554213	MIR449A	MIRN449|MIRN449A|hsa-mir-449|mir-449a	MIM:613131|HGNC:HGNC:27645|Ensembl:ENSG00000198983|miRBase:MI0001648	5q11.2	microRNA 449a	ncRNA
55503	TRPV6	ABP/ZF|CAT1|CATL|ECAC2|HSA277909|LP6728|ZFAB	MIM:606680|HGNC:HGNC:14006|Ensembl:ENSG00000165125|Vega:OTTHUMG00000157158	7q34	transient receptor potential cation channel subfamily V member 6	protein-coding
55506	H2AFY2	macroH2A2	MIM:616141|HGNC:HGNC:14453|Ensembl:ENSG00000099284|Vega:OTTHUMG00000018396	10q22.1	H2A histone family member Y2	protein-coding
5551	PRF1	FLH2|HPLH2|P1|PFN1|PFP	MIM:170280|HGNC:HGNC:9360|Ensembl:ENSG00000180644|Vega:OTTHUMG00000018412	10q22.1	perforin 1	protein-coding
55511	SAGE1	CT14|SAGE	MIM:300359|HGNC:HGNC:30369|Ensembl:ENSG00000181433|Vega:OTTHUMG00000022496	Xq26.3	sarcoma antigen 1	protein-coding
55544	RBM38	HSRNASEB|RNPC1|SEB4B|SEB4D|dJ800J21.2	MIM:612428|HGNC:HGNC:15818|Ensembl:ENSG00000132819|Vega:OTTHUMG00000032820	20q13.31	RNA binding motif protein 38	protein-coding
55584	CHRNA9	HSA243342|NACHRA9	MIM:605116|HGNC:HGNC:14079|Ensembl:ENSG00000174343|Vega:OTTHUMG00000099375	4p14	cholinergic receptor nicotinic alpha 9 subunit	protein-coding
55611	OTUB1	HSPC263|OTB1|OTU1	MIM:608337|HGNC:HGNC:23077|Ensembl:ENSG00000167770|Vega:OTTHUMG00000167786	11q13.1	OTU deubiquitinase, ubiquitin aldehyde binding 1	protein-coding
55612	FERMT1	C20orf42|DTGCU2|KIND1|UNC112A|URP1	MIM:607900|HGNC:HGNC:15889|Ensembl:ENSG00000101311|Vega:OTTHUMG00000031826	20p12.3	fermitin family member 1	protein-coding
5562	PRKAA1	AMPK|AMPKa1	MIM:602739|HGNC:HGNC:9376|Ensembl:ENSG00000132356|Vega:OTTHUMG00000162269	5p13.1	protein kinase AMP-activated catalytic subunit alpha 1	protein-coding
55651	NHP2	DKCB2|NHP2P|NOLA2	MIM:606470|HGNC:HGNC:14377|Ensembl:ENSG00000145912|Vega:OTTHUMG00000130886	5q35.3	NHP2 ribonucleoprotein	protein-coding
55677	IWS1	-	HGNC:HGNC:25467|Ensembl:ENSG00000163166|Vega:OTTHUMG00000131527	2q14.3	IWS1, SUPT6H interacting protein	protein-coding
55715	DOK4	IRS-5|IRS5	MIM:608333|HGNC:HGNC:19868|Ensembl:ENSG00000125170|Vega:OTTHUMG00000133460	16q21	docking protein 4	protein-coding
55727	BTBD7	FUP1	MIM:610386|HGNC:HGNC:18269|Ensembl:ENSG00000011114|Vega:OTTHUMG00000171269	14q32.12	BTB domain containing 7	protein-coding
55733	HHAT	MART2|SKI1|Skn	MIM:605743|HGNC:HGNC:18270|Ensembl:ENSG00000054392|Vega:OTTHUMG00000036447	1q32.2	hedgehog acyltransferase	protein-coding
55742	PARVA	CH-ILKBP|MXRA2	MIM:608120|HGNC:HGNC:14652|Ensembl:ENSG00000197702|Vega:OTTHUMG00000165778	11p15.3	parvin alpha	protein-coding
55743	CHFR	RNF116|RNF196	MIM:605209|HGNC:HGNC:20455|Ensembl:ENSG00000072609|Vega:OTTHUMG00000167930	12q24.33	checkpoint with forkhead and ring finger domains	protein-coding
55750	AGK	CATC5|CTRCT38|MTDPS10|MULK	MIM:610345|HGNC:HGNC:21869|Ensembl:ENSG00000006530|Vega:OTTHUMG00000157499	7q34	acylglycerol kinase	protein-coding
55771	PRR11	-	MIM:615920|HGNC:HGNC:25619|Ensembl:ENSG00000068489|Vega:OTTHUMG00000179362	17q22	proline rich 11	protein-coding
55775	TDP1	-	MIM:607198|HGNC:HGNC:18884|Ensembl:ENSG00000042088|Vega:OTTHUMG00000171016	14q32.11	tyrosyl-DNA phosphodiesterase 1	protein-coding
5578	PRKCA	AAG6|PKC-alpha|PKCA|PRKACA	MIM:176960|HGNC:HGNC:9393|Ensembl:ENSG00000154229|Vega:OTTHUMG00000179533	17q24.2	protein kinase C alpha	protein-coding
55789	DEPDC1B	BRCC3|XTP1	MIM:616073|HGNC:HGNC:24902|Ensembl:ENSG00000035499|Vega:OTTHUMG00000097083	5q12.1	DEP domain containing 1B	protein-coding
5579	PRKCB	PKC-beta|PKCB|PRKCB1|PRKCB2	MIM:176970|HGNC:HGNC:9395|Ensembl:ENSG00000166501|Vega:OTTHUMG00000131615	16p12.2-p12.1	protein kinase C beta	protein-coding
558	AXL	ARK|JTK11|Tyro7|UFO	MIM:109135|HGNC:HGNC:905|Ensembl:ENSG00000167601|Vega:OTTHUMG00000182727	19q13.2	AXL receptor tyrosine kinase	protein-coding
5580	PRKCD	ALPS3|CVID9|MAY1|PKCD|nPKC-delta	MIM:176977|HGNC:HGNC:9399|Ensembl:ENSG00000163932|Vega:OTTHUMG00000133659	3p21.1	protein kinase C delta	protein-coding
5581	PRKCE	PKCE|nPKC-epsilon	MIM:176975|HGNC:HGNC:9401|Ensembl:ENSG00000171132|Vega:OTTHUMG00000128817	2p21	protein kinase C epsilon	protein-coding
5584	PRKCI	DXS1179E|PKCI|nPKC-iota	MIM:600539|HGNC:HGNC:9404|Ensembl:ENSG00000163558|Vega:OTTHUMG00000150214	3q26.2	protein kinase C iota	protein-coding
55845	BRK1	C3orf10|HSPC300|MDS027|hHBrk1	MIM:611183|HGNC:HGNC:23057|Ensembl:ENSG00000254999|Vega:OTTHUMG00000155400	3p25.3	BRICK1, SCAR/WAVE actin nucleating complex subunit	protein-coding
55869	HDAC8	CDA07|CDLS5|HD8|HDACL1|MRXS6|RPD3|WTS	MIM:300269|HGNC:HGNC:13315|Ensembl:ENSG00000147099|Vega:OTTHUMG00000021814	Xq13.1	histone deacetylase 8	protein-coding
55872	PBK	CT84|HEL164|Nori-3|SPK|TOPK	MIM:611210|HGNC:HGNC:18282|Ensembl:ENSG00000168078|Vega:OTTHUMG00000102113	8p21.1	PDZ binding kinase	protein-coding
55885	LMO3	RBTN3|RBTNL2|RHOM3|Rhom-3	MIM:180386|HGNC:HGNC:6643|Ensembl:ENSG00000048540|Vega:OTTHUMG00000168837	12p12.3	LIM domain only 3	protein-coding
5591	PRKDC	DNA-PKcs|DNAPK|DNPK1|HYRC|HYRC1|IMD26|XRCC7|p350	MIM:600899|HGNC:HGNC:9413|Ensembl:ENSG00000253729|Vega:OTTHUMG00000164239	8q11.21	protein kinase, DNA-activated, catalytic polypeptide	protein-coding
55937	APOM	G3a|HSPC336|NG20|apo-M	MIM:606907|HGNC:HGNC:13916|Ensembl:ENSG00000204444|Vega:OTTHUMG00000031250	6p21.33	apolipoprotein M	protein-coding
5594	MAPK1	ERK|ERK-2|ERK2|ERT1|MAPK2|P42MAPK|PRKM1|PRKM2|p38|p40|p41|p41mapk|p42-MAPK	MIM:176948|HGNC:HGNC:6871|Ensembl:ENSG00000100030|Vega:OTTHUMG00000030508	22q11.22	mitogen-activated protein kinase 1	protein-coding
5595	MAPK3	ERK-1|ERK1|ERT2|HS44KDAP|HUMKER1A|P44ERK1|P44MAPK|PRKM3|p44-ERK1|p44-MAPK	MIM:601795|HGNC:HGNC:6877|Ensembl:ENSG00000102882|Vega:OTTHUMG00000132149	16p11.2	mitogen-activated protein kinase 3	protein-coding
55959	SULF2	HSULF-2	MIM:610013|HGNC:HGNC:20392|Ensembl:ENSG00000196562|Vega:OTTHUMG00000032675	20q13.12	sulfatase 2	protein-coding
5597	MAPK6	ERK3|HsT17250|PRKM6|p97MAPK	MIM:602904|HGNC:HGNC:6879|Ensembl:ENSG00000069956|Vega:OTTHUMG00000131891	15q21.2	mitogen-activated protein kinase 6	protein-coding
55971	BAIAP2L1	IRTKS	MIM:611877|HGNC:HGNC:21649|Ensembl:ENSG00000006453|Vega:OTTHUMG00000165117	7q21.3-q22.1	BAI1 associated protein 2 like 1	protein-coding
5598	MAPK7	BMK1|ERK4|ERK5|PRKM7	MIM:602521|HGNC:HGNC:6880|Ensembl:ENSG00000166484|Vega:OTTHUMG00000059587	17p11.2	mitogen-activated protein kinase 7	protein-coding
5599	MAPK8	JNK|JNK-46|JNK1|JNK1A2|JNK21B1/2|PRKM8|SAPK1|SAPK1c	MIM:601158|HGNC:HGNC:6881|Ensembl:ENSG00000107643|Vega:OTTHUMG00000018172	10q11.22	mitogen-activated protein kinase 8	protein-coding
5601	MAPK9	JNK-55|JNK2|JNK2A|JNK2ALPHA|JNK2B|JNK2BETA|PRKM9|SAPK|SAPK1a|p54a|p54aSAPK	MIM:602896|HGNC:HGNC:6886|Ensembl:ENSG00000050748|Vega:OTTHUMG00000130934	5q35.3	mitogen-activated protein kinase 9	protein-coding
5604	MAP2K1	CFC3|MAPKK1|MEK1|MKK1|PRKMK1	MIM:176872|HGNC:HGNC:6840|Ensembl:ENSG00000169032|Vega:OTTHUMG00000133196	15q22.31	mitogen-activated protein kinase kinase 1	protein-coding
5605	MAP2K2	CFC4|MAPKK2|MEK2|MKK2|PRKMK2	MIM:601263|HGNC:HGNC:6842|Ensembl:ENSG00000126934|Vega:OTTHUMG00000134286	19p13.3	mitogen-activated protein kinase kinase 2	protein-coding
5609	MAP2K7	JNKK2|MAPKK7|MEK|MEK 7|MKK7|PRKMK7|SAPKK-4|SAPKK4	MIM:603014|HGNC:HGNC:6847|Ensembl:ENSG00000076984|Vega:OTTHUMG00000137368	19p13.2	mitogen-activated protein kinase kinase 7	protein-coding
5610	EIF2AK2	EIF2AK1|PKR|PPP1R83|PRKR	MIM:176871|HGNC:HGNC:9437|Ensembl:ENSG00000055332|Vega:OTTHUMG00000100962	2p22.2	eukaryotic translation initiation factor 2 alpha kinase 2	protein-coding
56100	PCDHGB6	PCDH-GAMMA-B6	MIM:606303|HGNC:HGNC:8713|Ensembl:ENSG00000253305|Vega:OTTHUMG00000163687	5q31.3	protocadherin gamma subfamily B, 6	protein-coding
5617	PRL	GHA1	MIM:176760|HGNC:HGNC:9445|Ensembl:ENSG00000172179|Vega:OTTHUMG00000016111	6p22.3	prolactin	protein-coding
56287	GKN1	AMP18|BRICD1|CA11|FOV|foveolin	MIM:606402|HGNC:HGNC:23217|Ensembl:ENSG00000169605|Vega:OTTHUMG00000129574	2p13.3	gastrokine 1	protein-coding
5629	PROX1	-	MIM:601546|HGNC:HGNC:9459|Ensembl:ENSG00000117707|Vega:OTTHUMG00000036946	1q32.3	prospero homeobox 1	protein-coding
563	AZGP1	ZA2G|ZAG	MIM:194460|HGNC:HGNC:910|Ensembl:ENSG00000160862|Vega:OTTHUMG00000023066	7q22.1	alpha-2-glycoprotein 1, zinc-binding	protein-coding
56300	IL36G	IL-1F9|IL-1H1|IL-1RP2|IL1E|IL1F9|IL1H1|IL1RP2	MIM:605542|HGNC:HGNC:15741|Ensembl:ENSG00000136688|Vega:OTTHUMG00000131336	2q14.1	interleukin 36, gamma	protein-coding
56302	TRPV5	CAT2|ECAC1|OTRPC3	MIM:606679|HGNC:HGNC:3145|Ensembl:ENSG00000127412|Vega:OTTHUMG00000157157	7q34	transient receptor potential cation channel subfamily V member 5	protein-coding
5648	MASP1	3MC1|CRARF|CRARF1|MAP1|MASP|MASP3|MAp44|PRSS5|RaRF	MIM:600521|HGNC:HGNC:6901|Ensembl:ENSG00000127241|Vega:OTTHUMG00000156461	3q27.3	mannan binding lectin serine peptidase 1	protein-coding
5650	KLK7	PRSS6|SCCE|hK7	MIM:604438|HGNC:HGNC:6368|Ensembl:ENSG00000169035|Vega:OTTHUMG00000182917	19q13.41	kallikrein related peptidase 7	protein-coding
5653	KLK6	Bssp|Klk7|PRSS18|PRSS9|SP59|hK6	MIM:602652|HGNC:HGNC:6367|Ensembl:ENSG00000167755|Vega:OTTHUMG00000183098	19q13.41	kallikrein related peptidase 6	protein-coding
5654	HTRA1	ARMD7|CADASIL2|CARASIL|HtrA|L56|ORF480|PRSS11	MIM:602194|HGNC:HGNC:9476|Ensembl:ENSG00000166033|Vega:OTTHUMG00000019186	10q26.13	HtrA serine peptidase 1	protein-coding
56547	MMP26	-	MIM:605470|HGNC:HGNC:14249|Ensembl:ENSG00000167346|Vega:OTTHUMG00000066442	11p15.4	matrix metallopeptidase 26	protein-coding
5655	KLK10	NES1|PRSSL1	MIM:602673|HGNC:HGNC:6358|Ensembl:ENSG00000129451|Vega:OTTHUMG00000182916	19q13.41	kallikrein related peptidase 10	protein-coding
5657	PRTN3	ACPA|AGP7|C-ANCA|CANCA|MBN|MBT|NP-4|NP4|P29|PR-3|PR3	MIM:177020|HGNC:HGNC:9495|Ensembl:ENSG00000196415|Vega:OTTHUMG00000181838	19p13.3	proteinase 3	protein-coding
56616	DIABLO	DFNA64|SMAC	MIM:605219|HGNC:HGNC:21528|Ensembl:ENSG00000184047|Vega:OTTHUMG00000157014	12q24.31	diablo IAP-binding mitochondrial protein	protein-coding
5664	PSEN2	AD3L|AD4|CMD1V|PS2|STM2	MIM:600759|HGNC:HGNC:9509|Ensembl:ENSG00000143801|Vega:OTTHUMG00000037563	1q42.13	presenilin 2	protein-coding
56649	TMPRSS4	CAPH2|MT-SP2|TMPRSS3	MIM:606565|HGNC:HGNC:11878|Ensembl:ENSG00000137648|Vega:OTTHUMG00000164122	11q23.3	transmembrane protease, serine 4	protein-coding
567	B2M	IMD43	MIM:109700|HGNC:HGNC:914|Ensembl:ENSG00000166710|Vega:OTTHUMG00000131247	15q21.1	beta-2-microglobulin	protein-coding
56729	RETN	ADSF|FIZZ3|RETN1|RSTN|XCP1	MIM:605565|HGNC:HGNC:20389|Ensembl:ENSG00000104918|Vega:OTTHUMG00000182503	19p13.2	resistin	protein-coding
5682	PSMA1	HC2|HEL-S-275|NU|PROS30	MIM:602854|HGNC:HGNC:9530|Ensembl:ENSG00000129084|Vega:OTTHUMG00000165825	11p15.2	proteasome subunit alpha 1	protein-coding
5685	PSMA4	HC9|HsT17706|PSC9	MIM:176846|HGNC:HGNC:9533|Ensembl:ENSG00000041357|Vega:OTTHUMG00000143859	15q25.1	proteasome subunit alpha 4	protein-coding
56852	RAD18	RNF73	MIM:605256|HGNC:HGNC:18278|Ensembl:ENSG00000070950|Vega:OTTHUMG00000090545	3p25.3	RAD18, E3 ubiquitin protein ligase	protein-coding
56892	C8orf4	TC-1|TC1	MIM:607702|HGNC:HGNC:1357|Ensembl:ENSG00000176907|Vega:OTTHUMG00000164045	8p11.21	chromosome 8 open reading frame 4	protein-coding
56896	DPYSL5	CRAM|CRMP-5|CRMP5|Ulip6	MIM:608383|HGNC:HGNC:20637|Ensembl:ENSG00000157851|Vega:OTTHUMG00000097071	2p23.3	dihydropyrimidinase like 5	protein-coding
56937	PMEPA1	STAG1|TMEPAI	MIM:606564|HGNC:HGNC:14107|Ensembl:ENSG00000124225|Vega:OTTHUMG00000032831	20q13.31	prostate transmembrane protein, androgen induced 1	protein-coding
56949	XAB2	HCNP|HCRN|NTC90|SYF1	MIM:610850|HGNC:HGNC:14089|Ensembl:ENSG00000076924|Vega:OTTHUMG00000182404	19p13.2	XPA binding protein 2	protein-coding
5698	PSMB9	LMP2|PSMB6i|RING12|beta1i	MIM:177045|HGNC:HGNC:9546|Ensembl:ENSG00000240065|Vega:OTTHUMG00000031287	6p21.32	proteasome subunit beta 9	protein-coding
56998	CTNNBIP1	ICAT	MIM:607758|HGNC:HGNC:16913|Ensembl:ENSG00000178585|Vega:OTTHUMG00000001796	1p36.22	catenin beta interacting protein 1	protein-coding
57007	ACKR3	CMKOR1|CXC-R7|CXCR-7|CXCR7|GPR159|RDC-1|RDC1	MIM:610376|HGNC:HGNC:23692|Ensembl:ENSG00000144476|Vega:OTTHUMG00000133295	2q37.3	atypical chemokine receptor 3	protein-coding
57016	AKR1B10	AKR1B11|AKR1B12|ALDRLn|ARL-1|ARL1|HIS|HSI	MIM:604707|HGNC:HGNC:382|Ensembl:ENSG00000198074|Vega:OTTHUMG00000155356	7q33	aldo-keto reductase family 1 member B10	protein-coding
5705	PSMC5	S8|SUG-1|SUG1|TBP10|TRIP1|p45|p45/SUG	MIM:601681|HGNC:HGNC:9552|Ensembl:ENSG00000087191|Vega:OTTHUMG00000179013	17q23.3	proteasome 26S subunit, ATPase 5	protein-coding
57060	PCBP4	CBP|LIP4|MCG10	MIM:608503|HGNC:HGNC:8652|Ensembl:ENSG00000090097|Vega:OTTHUMG00000157366	3p21.2	poly(rC) binding protein 4	protein-coding
57082	KNL1	AF15Q14|CASC5|CT29|D40|MCPH4|PPP1R55|Spc7|hKNL-1|hSpc105	MIM:609173|HGNC:HGNC:24054|Ensembl:ENSG00000137812|Vega:OTTHUMG00000166532	15q15.1	kinetochore scaffold 1	protein-coding
57091	CASS4	C20orf32|CAS4|HEFL|HEPL	HGNC:HGNC:15878|Ensembl:ENSG00000087589|Vega:OTTHUMG00000032788	20q13.31	Cas scaffolding protein family member 4	protein-coding
57103	TIGAR	C12orf5|FR2BP	MIM:610775|HGNC:HGNC:1185|Ensembl:ENSG00000078237|Vega:OTTHUMG00000168124	12p13.32	TP53 induced glycolysis regulatory phosphatase	protein-coding
57107	PDSS2	C6orf210|COQ10D3|DLP1|bA59I9.3|hDLP1	MIM:610564|HGNC:HGNC:23041|Ensembl:ENSG00000164494|Vega:OTTHUMG00000059359	6q21	decaprenyl diphosphate synthase subunit 2	protein-coding
57144	PAK5	PAK7	MIM:608038|HGNC:HGNC:15916|Ensembl:ENSG00000101349|Vega:OTTHUMG00000031857	20p12.2	p21 (RAC1) activated kinase 5	protein-coding
5716	PSMD10	dJ889N15.2|p28|p28(GANK)	MIM:300880|HGNC:HGNC:9555|Ensembl:ENSG00000101843|Vega:OTTHUMG00000022177	Xq22.3	proteasome 26S subunit, non-ATPase 10	protein-coding
57167	SALL4	DRRS|HSAL4|ZNF797	MIM:607343|HGNC:HGNC:15924|Ensembl:ENSG00000101115|Vega:OTTHUMG00000032752	20q13.2	spalt like transcription factor 4	protein-coding
572	BAD	BBC2|BCL2L8	MIM:603167|HGNC:HGNC:936|Ensembl:ENSG00000002330|Vega:OTTHUMG00000134302	11q13.1	BCL2 associated agonist of cell death	protein-coding
5727	PTCH1	BCNS|HPE7|NBCCS|PTC|PTC1|PTCH|PTCH11	MIM:601309|HGNC:HGNC:9585|Ensembl:ENSG00000185920|Vega:OTTHUMG00000020280	9q22.32	patched 1	protein-coding
5728	PTEN	10q23del|BZS|CWS1|DEC|GLM2|MHAM|MMAC1|PTEN1|TEP1	MIM:601728|HGNC:HGNC:9588|Ensembl:ENSG00000171862|Vega:OTTHUMG00000018688	10q23.31	phosphatase and tensin homolog	protein-coding
573	BAG1	BAG-1|HAP|RAP46	MIM:601497|HGNC:HGNC:937|Ensembl:ENSG00000107262|Vega:OTTHUMG00000019766	9p13.3	BCL2 associated athanogene 1	protein-coding
5730	PTGDS	L-PGDS|LPGDS|PDS|PGD2|PGDS|PGDS2	MIM:176803|HGNC:HGNC:9592|Ensembl:ENSG00000107317|Vega:OTTHUMG00000020957	9q34.3	prostaglandin D2 synthase	protein-coding
5731	PTGER1	EP1	MIM:176802|HGNC:HGNC:9593|Ensembl:ENSG00000160951|Vega:OTTHUMG00000039610	19p13.12	prostaglandin E receptor 1	protein-coding
5732	PTGER2	EP2	MIM:176804|HGNC:HGNC:9594|Ensembl:ENSG00000125384|Vega:OTTHUMG00000140300	14q22.1	prostaglandin E receptor 2	protein-coding
57326	PBXIP1	HPIP	HGNC:HGNC:21199|Ensembl:ENSG00000163346|Vega:OTTHUMG00000037369	1q21.3	PBX homeobox interacting protein 1	protein-coding
5734	PTGER4	EP4|EP4R	MIM:601586|HGNC:HGNC:9596|Ensembl:ENSG00000171522|Vega:OTTHUMG00000094769	5p13.1	prostaglandin E receptor 4	protein-coding
57379	AICDA	AID|ARP2|CDA2|HEL-S-284|HIGM2	MIM:605257|HGNC:HGNC:13203|Ensembl:ENSG00000111732|Vega:OTTHUMG00000168676	12p13.31	activation induced cytidine deaminase	protein-coding
5738	PTGFRN	CD315|CD9P-1|EWI-F|FPRP|SMAP-6	MIM:601204|HGNC:HGNC:9601|Ensembl:ENSG00000134247|Vega:OTTHUMG00000012028	1p13.1	prostaglandin F2 receptor inhibitor	protein-coding
5740	PTGIS	CYP8|CYP8A1|PGIS|PTGI	MIM:601699|HGNC:HGNC:9603|Ensembl:ENSG00000124212|Vega:OTTHUMG00000033077	20q13.13	prostaglandin I2 synthase	protein-coding
574032	MIR20B	MIRN20B|hsa-mir-20b|mir-20b	MIM:300950|HGNC:HGNC:32024|Ensembl:ENSG00000283638|miRBase:MI0001519	Xq26.2	microRNA 20b	ncRNA
5742	PTGS1	COX1|COX3|PCOX1|PES-1|PGG/HS|PGHS-1|PGHS1|PHS1|PTGHS	MIM:176805|HGNC:HGNC:9604|Ensembl:ENSG00000095303|Vega:OTTHUMG00000020605	9q33.2	prostaglandin-endoperoxide synthase 1	protein-coding
5743	PTGS2	COX-2|COX2|GRIPGHS|PGG/HS|PGHS-2|PHS-2|hCox-2	MIM:600262|HGNC:HGNC:9605|Ensembl:ENSG00000073756|Vega:OTTHUMG00000035473	1q31.1	prostaglandin-endoperoxide synthase 2	protein-coding
5744	PTHLH	BDE2|HHM|PLP|PTHR|PTHRP	MIM:168470|HGNC:HGNC:9607|Ensembl:ENSG00000087494|Vega:OTTHUMG00000169221	12p11.22	parathyroid hormone like hormone	protein-coding
574411	MIR451A	MIR451|MIRN451|hsa-mir-451|hsa-mir-451a|mir-451a	MIM:612071|HGNC:HGNC:32053|Ensembl:ENSG00000264066|miRBase:MI0001729	17q11.2	microRNA 451a	ncRNA
574436	MIR485	MIRN485|hsa-mir-485|mir-485	MIM:615385|HGNC:HGNC:32067|Ensembl:ENSG00000208027|miRBase:MI0002469	14q32.31	microRNA 485	ncRNA
574442	MIR489	MIRN489|hsa-mir-489|mir-489	MIM:614523|HGNC:HGNC:32074|Ensembl:ENSG00000207656|miRBase:MI0003124	7q21.3	microRNA 489	ncRNA
574445	MIR511	MIR511-1|MIR511-2|MIRN511-1|MIRN511-2|hsa-mir-511|hsa-mir-511-2|mir-511	HGNC:HGNC:32077|Ensembl:ENSG00000207938|miRBase:MI0003127	10p12.33	microRNA 511	ncRNA
574450	MIR493	MIRN493|hsa-mir-493|mir-493	HGNC:HGNC:32082|Ensembl:ENSG00000207989|miRBase:MI0003132	14q32.2	microRNA 493	ncRNA
574452	MIR494	MIRN494|hsa-mir-494|mir-494	MIM:616036|HGNC:HGNC:32084|Ensembl:ENSG00000194717|miRBase:MI0003134	14q32.31	microRNA 494	ncRNA
574453	MIR495	MIRN495|hsa-mir-495|mir-495	MIM:615149|HGNC:HGNC:32085|Ensembl:ENSG00000207743|miRBase:MI0003135	14q32.31	microRNA 495	ncRNA
574455	MIR193B	MIRN193B|mir-193b	MIM:614734|HGNC:HGNC:32087|Ensembl:ENSG00000207639|miRBase:MI0003137	16p13.12	microRNA 193b	ncRNA
574456	MIR497	MIRN497|hsa-mir-497|mir-497	MIM:615672|HGNC:HGNC:32088|Ensembl:ENSG00000267532|miRBase:MI0003138	17p13.1	microRNA 497	ncRNA
574460	MIR498	MIRN498|hsa-mir-498|mir-498	HGNC:HGNC:32092|Ensembl:ENSG00000207869|miRBase:MI0003142	19q13.42	microRNA 498	ncRNA
57447	NDRG2	SYLD	MIM:605272|HGNC:HGNC:14460|Ensembl:ENSG00000165795|Vega:OTTHUMG00000029619	14q11.2	NDRG family member 2	protein-coding
574479	MIR517A	MIRN517A|mir-517a	HGNC:HGNC:32111|Ensembl:ENSG00000207734|miRBase:MI0003161	19q13.42	microRNA 517a	ncRNA
57448	BIRC6	APOLLON|BRUCE	MIM:605638|HGNC:HGNC:13516|Ensembl:ENSG00000115760|Vega:OTTHUMG00000150528	2p22.3	baculoviral IAP repeat containing 6	protein-coding
5745	PTH1R	PFE|PTHR|PTHR1	MIM:168468|HGNC:HGNC:9608|Ensembl:ENSG00000160801|Vega:OTTHUMG00000133515	3p21.31	parathyroid hormone 1 receptor	protein-coding
574501	MIR499A	MIR499|MIRN499|hsa-mir-499a|mir-499a	MIM:613614|HGNC:HGNC:32133|Ensembl:ENSG00000207635|miRBase:MI0003183	20q11.22	microRNA 499a	ncRNA
574504	MIR502	MIRN502|hsa-mir-502|mir-502	MIM:300893|HGNC:HGNC:32136|Ensembl:ENSG00000272080|miRBase:MI0003186	Xp11.23	microRNA 502	ncRNA
574506	MIR503	MIRN503|hsa-mir-503|mir-503	MIM:300865|HGNC:HGNC:32138|Ensembl:ENSG00000208005|miRBase:MI0003188	Xq26.3	microRNA 503	ncRNA
574511	MIR506	MIRN506|hsa-mir-506|mir-506	MIM:300877|HGNC:HGNC:32143|Ensembl:ENSG00000207731|miRBase:MI0003193	Xq27.3	microRNA 506	ncRNA
5747	PTK2	FADK|FAK|FAK1|FRNK|PPP1R71|p125FAK|pp125FAK	MIM:600758|HGNC:HGNC:9611|Ensembl:ENSG00000169398|Vega:OTTHUMG00000067438	8q24.3	protein tyrosine kinase 2	protein-coding
57491	AHRR	AHH|AHHR|bHLHe77	MIM:606517|HGNC:HGNC:346|Ensembl:ENSG00000063438|Vega:OTTHUMG00000162171	5p15.33	aryl-hydrocarbon receptor repressor	protein-coding
57504	MTA3	-	MIM:609050|HGNC:HGNC:23784|Ensembl:ENSG00000057935|Vega:OTTHUMG00000150452	2p21	metastasis associated 1 family member 3	protein-coding
5753	PTK6	BRK	MIM:602004|HGNC:HGNC:9617|Ensembl:ENSG00000101213|Vega:OTTHUMG00000033039	20q13.33	protein tyrosine kinase 6	protein-coding
57531	HACE1	SPPRS	MIM:610876|HGNC:HGNC:21033|Ensembl:ENSG00000085382|Vega:OTTHUMG00000015287	6q16.3	HECT domain and ankyrin repeat containing E3 ubiquitin protein ligase 1	protein-coding
5757	PTMA	TMSA	MIM:188390|HGNC:HGNC:9623|Ensembl:ENSG00000187514|Vega:OTTHUMG00000153810	2q37.1	prothymosin, alpha	protein-coding
57575	PCDH10	OL-PCDH|PCDH19	MIM:608286|HGNC:HGNC:13404|Ensembl:ENSG00000138650|Vega:OTTHUMG00000161301	4q28.3	protocadherin 10	protein-coding
57589	RIC1	CIP150|KIAA1432|bA207C16.1	MIM:610354|HGNC:HGNC:17686|Ensembl:ENSG00000107036|Vega:OTTHUMG00000019505	9p24.1	RIC1 homolog, RAB6A GEF complex partner 1	protein-coding
5764	PTN	HARP|HB-GAM|HBBM|HBGF-8|HBGF8|HBNF|HBNF-1|NEGF1|OSF-1	MIM:162095|HGNC:HGNC:9630|Ensembl:ENSG00000105894|Vega:OTTHUMG00000155709	7q33	pleiotrophin	protein-coding
57650	KIAA1524	CIP2A|p90	MIM:610643|HGNC:HGNC:29302|Ensembl:ENSG00000163507|Vega:OTTHUMG00000159233	3q13.13	KIAA1524	protein-coding
57695	USP37	-	HGNC:HGNC:20063|Ensembl:ENSG00000135913|Vega:OTTHUMG00000133113	2q35	ubiquitin specific peptidase 37	protein-coding
577	ADGRB3	BAI3	MIM:602684|HGNC:HGNC:945|Ensembl:ENSG00000135298|Vega:OTTHUMG00000014982	6q12-q13	adhesion G protein-coupled receptor B3	protein-coding
5770	PTPN1	PTP1B	MIM:176885|HGNC:HGNC:9642|Ensembl:ENSG00000196396|Vega:OTTHUMG00000032729	20q13.13	protein tyrosine phosphatase, non-receptor type 1	protein-coding
5774	PTPN3	PTP-H1|PTPH1	MIM:176877|HGNC:HGNC:9655|Ensembl:ENSG00000070159|Vega:OTTHUMG00000020475	9q31.3	protein tyrosine phosphatase, non-receptor type 3	protein-coding
57761	TRIB3	C20orf97|NIPK|SINK|SKIP3|TRB3	MIM:607898|HGNC:HGNC:16228|Ensembl:ENSG00000101255|Vega:OTTHUMG00000031627	20p13	tribbles pseudokinase 3	protein-coding
5777	PTPN6	HCP|HCPH|HPTP1C|PTP-1C|SH-PTP1|SHP-1|SHP-1L|SHP1	MIM:176883|HGNC:HGNC:9658|Ensembl:ENSG00000111679|Vega:OTTHUMG00000168518	12p13.31	protein tyrosine phosphatase, non-receptor type 6	protein-coding
578	BAK1	BAK|BAK-LIKE|BCL2L7|CDN1	MIM:600516|HGNC:HGNC:949|Ensembl:ENSG00000030110|Vega:OTTHUMG00000014530	6p21.31	BCL2 antagonist/killer 1	protein-coding
57804	POLD4	POLDS|p12	MIM:611525|HGNC:HGNC:14106|Ensembl:ENSG00000175482|Vega:OTTHUMG00000167135	11q13.2	DNA polymerase delta 4, accessory subunit	protein-coding
5781	PTPN11	BPTP3|CFC|JMML|METCDS|NS1|PTP-1D|PTP2C|SH-PTP2|SH-PTP3|SHP2	MIM:176876|HGNC:HGNC:9644|Ensembl:ENSG00000179295|Vega:OTTHUMG00000134334	12q24.13	protein tyrosine phosphatase, non-receptor type 11	protein-coding
5782	PTPN12	PTP-PEST|PTPG1	MIM:600079|HGNC:HGNC:9645|Ensembl:ENSG00000127947|Vega:OTTHUMG00000023501	7q11.23	protein tyrosine phosphatase, non-receptor type 12	protein-coding
5783	PTPN13	FAP-1|PNP1|PTP-BAS|PTP-BL|PTP1E|PTPL1|PTPLE|hPTP1E	MIM:600267|HGNC:HGNC:9646|Ensembl:ENSG00000163629|Vega:OTTHUMG00000160968	4q21.3	protein tyrosine phosphatase, non-receptor type 13	protein-coding
5788	PTPRC	B220|CD45|CD45R|GP180|L-CA|LCA|LY5|T200	MIM:151460|HGNC:HGNC:9666|Ensembl:ENSG00000081237|Vega:OTTHUMG00000035702	1q31.3-q32.1	protein tyrosine phosphatase, receptor type C	protein-coding
5789	PTPRD	HPTP|HPTPD|HPTPDELTA|PTPD|RPTPDELTA	MIM:601598|HGNC:HGNC:9668|Ensembl:ENSG00000153707|Vega:OTTHUMG00000021005	9p24.1-p23	protein tyrosine phosphatase, receptor type D	protein-coding
5793	PTPRG	HPTPG|PTPG|R-PTP-GAMMA|RPTPG	MIM:176886|HGNC:HGNC:9671|Ensembl:ENSG00000144724|Vega:OTTHUMG00000158660	3p14.2	protein tyrosine phosphatase, receptor type G	protein-coding
5794	PTPRH	R-PTP-H|SAP1	MIM:602510|HGNC:HGNC:9672|Ensembl:ENSG00000080031|Vega:OTTHUMG00000180701	19q13.42	protein tyrosine phosphatase, receptor type H	protein-coding
5795	PTPRJ	CD148|DEP1|HPTPeta|R-PTP-ETA|SCC1	MIM:600925|HGNC:HGNC:9673|Ensembl:ENSG00000149177|Vega:OTTHUMG00000166573	11p11.2	protein tyrosine phosphatase, receptor type J	protein-coding
580	BARD1	-	MIM:601593|HGNC:HGNC:952|Ensembl:ENSG00000138376|Vega:OTTHUMG00000133016	2q35	BRCA1 associated RING domain 1	protein-coding
5800	PTPRO	GLEPP1|NPHS6|PTP-OC|PTP-U2|PTPROT|PTPU2|R-PTP-O	MIM:600579|HGNC:HGNC:9678|Ensembl:ENSG00000151490|Vega:OTTHUMG00000168786	12p12.3|12p13-p12	protein tyrosine phosphatase, receptor type O	protein-coding
5803	PTPRZ1	HPTPZ|HPTPzeta|PTP-ZETA|PTP18|PTPRZ|PTPZ|R-PTP-zeta-2|RPTPB|RPTPbeta|phosphacan	MIM:176891|HGNC:HGNC:9685|Ensembl:ENSG00000106278|Vega:OTTHUMG00000157057	7q31.32	protein tyrosine phosphatase, receptor type Z1	protein-coding
5806	PTX3	TNFAIP5|TSG-14	MIM:602492|HGNC:HGNC:9692|Ensembl:ENSG00000163661|Vega:OTTHUMG00000158750	3q25.32	pentraxin 3	protein-coding
581	BAX	BCL2L4	MIM:600040|HGNC:HGNC:959|Ensembl:ENSG00000087088|Vega:OTTHUMG00000160476	19q13.33	BCL2 associated X, apoptosis regulator	protein-coding
58157	NGB	-	MIM:605304|HGNC:HGNC:14077|Ensembl:ENSG00000165553|Vega:OTTHUMG00000171558	14q24.3	neuroglobin	protein-coding
5817	PVR	CD155|HVED|NECL5|Necl-5|PVS|TAGE4	MIM:173850|HGNC:HGNC:9705|Ensembl:ENSG00000073008|Vega:OTTHUMG00000151527	19q13.31	poliovirus receptor	protein-coding
58191	CXCL16	CXCLG16|SR-PSOX|SRPSOX	MIM:605398|HGNC:HGNC:16642|Ensembl:ENSG00000161921|Vega:OTTHUMG00000090761	17p13.2	C-X-C motif chemokine ligand 16	protein-coding
5820	PVT1	LINC00079|MYC|NCRNA00079|onco-lncRNA-100	MIM:165140|HGNC:HGNC:9709|Ensembl:ENSG00000249859	8q24.21	Pvt1 oncogene (non-protein coding)	ncRNA
5829	PXN	-	MIM:602505|HGNC:HGNC:9718|Ensembl:ENSG00000089159|Vega:OTTHUMG00000169169	12q24.23	paxillin	protein-coding
5834	PYGB	GPBB	MIM:138550|HGNC:HGNC:9723|Ensembl:ENSG00000100994|Vega:OTTHUMG00000032117	20p11.21	glycogen phosphorylase B	protein-coding
58497	PRUNE1	DRES-17|DRES17|H-PRUNE|HTCD37|PRUNE	HGNC:HGNC:13420|Ensembl:ENSG00000143363|Vega:OTTHUMG00000035062	1q21.3	prune exopolyphosphatase	protein-coding
5879	RAC1	MIG5|Rac-1|TC-25|p21-Rac1	MIM:602048|HGNC:HGNC:9801|Ensembl:ENSG00000136238|Vega:OTTHUMG00000023540	7p22.1	ras-related C3 botulinum toxin substrate 1 (rho family, small GTP binding protein Rac1)	protein-coding
5881	RAC3	-	MIM:602050|HGNC:HGNC:9803|Ensembl:ENSG00000169750|Vega:OTTHUMG00000178455	17q25.3	ras-related C3 botulinum toxin substrate 3 (rho family, small GTP binding protein Rac3)	protein-coding
5883	RAD9A	RAD9	MIM:603761|HGNC:HGNC:9827|Ensembl:ENSG00000172613|Vega:OTTHUMG00000167670	11q13.2	RAD9 checkpoint clamp component A	protein-coding
5888	RAD51	BRCC5|FANCR|HRAD51|HsRad51|HsT16930|MRMV2|RAD51A|RECA	MIM:179617|HGNC:HGNC:9817|Ensembl:ENSG00000051180|Vega:OTTHUMG00000130067	15q15.1	RAD51 recombinase	protein-coding
5893	RAD52	-	MIM:600392|HGNC:HGNC:9824|Ensembl:ENSG00000002016|Vega:OTTHUMG00000090361	12p13.33	RAD52 homolog, DNA repair protein	protein-coding
5894	RAF1	CMD1NN|CRAF|NS5|Raf-1|c-Raf	MIM:164760|HGNC:HGNC:9829|Ensembl:ENSG00000132155|Vega:OTTHUMG00000129789	3p25.2	Raf-1 proto-oncogene, serine/threonine kinase	protein-coding
5898	RALA	RAL	MIM:179550|HGNC:HGNC:9839|Ensembl:ENSG00000006451|Vega:OTTHUMG00000128775	7p14.1	RAS like proto-oncogene A	protein-coding
5899	RALB	-	MIM:179551|HGNC:HGNC:9840|Ensembl:ENSG00000144118|Vega:OTTHUMG00000131435	2q14.2	RAS like proto-oncogene B	protein-coding
59	ACTA2	AAT6|ACTSA|MYMY5	MIM:102620|HGNC:HGNC:130|Ensembl:ENSG00000107796|Vega:OTTHUMG00000018700	10q23.31	actin, alpha 2, smooth muscle, aorta	protein-coding
5901	RAN	ARA24|Gsp1|TC4	MIM:601179|HGNC:HGNC:9846|Ensembl:ENSG00000132341|Vega:OTTHUMG00000134328	12q24.33	RAN, member RAS oncogene family	protein-coding
5910	RAP1GDS1	GDS1|SmgGDS	MIM:179502|HGNC:HGNC:9859|Ensembl:ENSG00000138698|Vega:OTTHUMG00000160987	4q23	Rap1 GTPase-GDP dissociation stimulator 1	protein-coding
5912	RAP2B	-	MIM:179541|HGNC:HGNC:9862|Ensembl:ENSG00000181467|Vega:OTTHUMG00000159655	3q25.2	RAP2B, member of RAS oncogene family	protein-coding
5915	RARB	HAP|MCOPS12|NR1B2|RARbeta1|RRB2	MIM:180220|HGNC:HGNC:9865|Ensembl:ENSG00000077092|Vega:OTTHUMG00000130480	3p24.2	retinoic acid receptor beta	protein-coding
5920	RARRES3	HRASLS4|HRSL4|PLA1/2-3|RIG1|TIG3	MIM:605092|HGNC:HGNC:9869|Ensembl:ENSG00000133321|Vega:OTTHUMG00000167850	11q12.3	retinoic acid receptor responder 3	protein-coding
5921	RASA1	CM-AVM|CMAVM|GAP|PKWS|RASA|RASGAP|p120|p120GAP|p120RASGAP	MIM:139150|HGNC:HGNC:9871|Ensembl:ENSG00000145715|Vega:OTTHUMG00000162605	5q14.3	RAS p21 protein activator 1	protein-coding
5924	RASGRF2	GRF2|RAS-GRF2	MIM:606614|HGNC:HGNC:9876|Ensembl:ENSG00000113319|Vega:OTTHUMG00000119015	5q14.1	Ras protein specific guanine nucleotide releasing factor 2	protein-coding
5925	RB1	OSRC|PPP1R130|RB|p105-Rb|pRb|pp110	MIM:614041|HGNC:HGNC:9884|Ensembl:ENSG00000139687|Vega:OTTHUMG00000016900	13q14.2	RB transcriptional corepressor 1	protein-coding
5927	KDM5A	RBBP-2|RBBP2|RBP2	MIM:180202|HGNC:HGNC:9886|Ensembl:ENSG00000073614|Vega:OTTHUMG00000168055	12p13.33	lysine demethylase 5A	protein-coding
59272	ACE2	ACEH	MIM:300335|HGNC:HGNC:13557|Ensembl:ENSG00000130234|Vega:OTTHUMG00000021177	Xp22.2	angiotensin I converting enzyme 2	protein-coding
5930	RBBP6	MY038|P2P-R|PACT|RBQ-1|SNAMA	MIM:600938|HGNC:HGNC:9889|Ensembl:ENSG00000122257|Vega:OTTHUMG00000096991	16p12.1	RB binding protein 6, ubiquitin ligase	protein-coding
5934	RBL2	P130|Rb2	MIM:180203|HGNC:HGNC:9894|Ensembl:ENSG00000103479|Vega:OTTHUMG00000133198	16q12.2	RB transcriptional corepressor like 2	protein-coding
5948	RBP2	CRABP-II|CRBP2|CRBPII|RBPC2	MIM:180280|HGNC:HGNC:9920|Ensembl:ENSG00000114113|Vega:OTTHUMG00000159956	3q23	retinol binding protein 2	protein-coding
595	CCND1	BCL1|D11S287E|PRAD1|U21B31	MIM:168461|HGNC:HGNC:1582|Ensembl:ENSG00000110092|Vega:OTTHUMG00000167877	11q13.3	cyclin D1	protein-coding
596	BCL2	Bcl-2|PPP1R50	MIM:151430|HGNC:HGNC:990|Ensembl:ENSG00000171791|Vega:OTTHUMG00000132791	18q21.33	BCL2, apoptosis regulator	protein-coding
597	BCL2A1	ACC-1|ACC-2|ACC1|ACC2|BCL2L5|BFL1|GRS|HBPA1	MIM:601056|HGNC:HGNC:991|Ensembl:ENSG00000140379|Vega:OTTHUMG00000144173	15q25.1	BCL2 related protein A1	protein-coding
5970	RELA	NFKB3|p65	MIM:164014|HGNC:HGNC:9955|Ensembl:ENSG00000173039|Vega:OTTHUMG00000166566	11q13.1	RELA proto-oncogene, NF-kB subunit	protein-coding
5971	RELB	I-REL|IREL|REL-B	MIM:604758|HGNC:HGNC:9956|Ensembl:ENSG00000104856|Vega:OTTHUMG00000162116	19q13.32	RELB proto-oncogene, NF-kB subunit	protein-coding
5978	REST	NRSF|WT6|XBR	MIM:600571|HGNC:HGNC:9966|Ensembl:ENSG00000084093|Vega:OTTHUMG00000128770	4q12	RE1 silencing transcription factor	protein-coding
5979	RET	CDHF12|CDHR16|HSCR1|MEN2A|MEN2B|MTC1|PTC|RET-ELE1|RET51	MIM:164761|HGNC:HGNC:9967|Ensembl:ENSG00000165731|Vega:OTTHUMG00000018024	10q11.21	ret proto-oncogene	protein-coding
598	BCL2L1	BCL-XL/S|BCL2L|BCLX|Bcl-X|PPP1R52	MIM:600039|HGNC:HGNC:992|Ensembl:ENSG00000171552|Vega:OTTHUMG00000032192	20q11.21	BCL2 like 1	protein-coding
5980	REV3L	POLZ|REV3	MIM:602776|HGNC:HGNC:9968|Ensembl:ENSG00000009413|Vega:OTTHUMG00000016318	6q21	REV3 like, DNA directed polymerase zeta catalytic subunit	protein-coding
5981	RFC1	A1|MHCBFB|PO-GA|RECC1|RFC|RFC140	MIM:102579|HGNC:HGNC:9969|Ensembl:ENSG00000035928|Vega:OTTHUMG00000099363	4p14	replication factor C subunit 1	protein-coding
5998	RGS3	C2PA|RGP3	MIM:602189|HGNC:HGNC:9999|Ensembl:ENSG00000138835|Vega:OTTHUMG00000021048	9q32	regulator of G-protein signaling 3	protein-coding
6009	RHEB	RHEB2	MIM:601293|HGNC:HGNC:10011|Ensembl:ENSG00000106615|Vega:OTTHUMG00000157330	7q36.1	Ras homolog enriched in brain	protein-coding
6015	RING1	RING1A|RNF1	MIM:602045|HGNC:HGNC:10018|Ensembl:ENSG00000204227|Vega:OTTHUMG00000031278	6p21.32	ring finger protein 1	protein-coding
6016	RIT1	NS8|RIBB|RIT|ROC1	MIM:609591|HGNC:HGNC:10023|Ensembl:ENSG00000143622|Vega:OTTHUMG00000014104	1q22	Ras like without CAAX 1	protein-coding
602	BCL3	BCL4|D19S37	MIM:109560|HGNC:HGNC:998|Ensembl:ENSG00000069399|Vega:OTTHUMG00000151517	19q13.32	B-cell CLL/lymphoma 3	protein-coding
6041	RNASEL	PRCA1|RNS4	MIM:180435|HGNC:HGNC:10050|Ensembl:ENSG00000135828|Vega:OTTHUMG00000035213	1q25.3	ribonuclease L	protein-coding
60529	ALX4	CRS5|FND2	MIM:605420|HGNC:HGNC:450|Ensembl:ENSG00000052850|Vega:OTTHUMG00000166557	11p11.2	ALX homeobox 4	protein-coding
6059	ABCE1	ABC38|OABP|RLI|RLI1|RNASEL1|RNASELI|RNS4I	MIM:601213|HGNC:HGNC:69|Ensembl:ENSG00000164163|Vega:OTTHUMG00000161478	4q31.21	ATP binding cassette subfamily E member 1	protein-coding
6066	RNU2-1	RNU2|U2	MIM:180690|HGNC:HGNC:10142|Ensembl:ENSG00000274585	17q21.31	RNA, U2 small nuclear 1	snRNA
60674	GAS5	NCRNA00030|SNHG2	MIM:608280|HGNC:HGNC:16355|Ensembl:ENSG00000234741	1q25.1	growth arrest specific 5 (non-protein coding)	ncRNA
6091	ROBO1	DUTT1|SAX3	MIM:602430|HGNC:HGNC:10249|Ensembl:ENSG00000169855|Vega:OTTHUMG00000158843	3p12.3	roundabout guidance receptor 1	protein-coding
6093	ROCK1	P160ROCK|ROCK-I	MIM:601702|HGNC:HGNC:10251|Ensembl:ENSG00000067900|Vega:OTTHUMG00000131723	18q11.1	Rho associated coiled-coil containing protein kinase 1	protein-coding
6097	RORC	IMD42|NR1F3|RORG|RZR-GAMMA|RZRG|TOR	MIM:602943|HGNC:HGNC:10260|Ensembl:ENSG00000143365|Vega:OTTHUMG00000013053	1q21.3	RAR related orphan receptor C	protein-coding
6098	ROS1	MCF3|ROS|c-ros-1	MIM:165020|HGNC:HGNC:10261|Ensembl:ENSG00000047936|Vega:OTTHUMG00000016188	6q22.1	ROS proto-oncogene 1, receptor tyrosine kinase	protein-coding
613	BCR	ALL|BCR1|CML|D22S11|D22S662|PHL	MIM:151410|HGNC:HGNC:1014|Ensembl:ENSG00000186716|Vega:OTTHUMG00000150655	22q11.23	BCR, RhoGEF and GTPase activating protein	protein-coding
6146	RPL22	EAP|HBP15|HBP15/L22|L22	MIM:180474|HGNC:HGNC:10315|Ensembl:ENSG00000116251|Vega:OTTHUMG00000000953	1p36.31	ribosomal protein L22	protein-coding
6185	RPN2	RIBIIR|RPN-II|RPNII|SWP1	MIM:180490|HGNC:HGNC:10382|Ensembl:ENSG00000118705|Vega:OTTHUMG00000032409	20q11.23	ribophorin II	protein-coding
6188	RPS3	S3	MIM:600454|HGNC:HGNC:10420|Ensembl:ENSG00000149273|Vega:OTTHUMG00000165448	11q13.4	ribosomal protein S3	protein-coding
6189	RPS3A	FTE1|MFTL|S3A	MIM:180478|HGNC:HGNC:10421|Ensembl:ENSG00000145425|Vega:OTTHUMG00000161445	4q31.3	ribosomal protein S3A	protein-coding
619343	ERICH1-AS1	C8orf68	HGNC:HGNC:32290|Ensembl:ENSG00000198010	8p23.3	ERICH1 antisense RNA 1	ncRNA
6194	RPS6	S6	MIM:180460|HGNC:HGNC:10429|Ensembl:ENSG00000137154|Vega:OTTHUMG00000019642	9p22.1	ribosomal protein S6	protein-coding
619554	MIR486-1	MIR486|MIRN486|hsa-mir-486|hsa-mir-486-1|mir-486-1	HGNC:HGNC:32342|Ensembl:ENSG00000274705|miRBase:MI0002470	8p11.21	microRNA 486-1	ncRNA
6198	RPS6KB1	PS6K|S6K|S6K-beta-1|S6K1|STK14A|p70 S6KA|p70(S6K)-alpha|p70-S6K|p70-alpha	MIM:608938|HGNC:HGNC:10436|Ensembl:ENSG00000108443|Vega:OTTHUMG00000150642	17q23.1	ribosomal protein S6 kinase B1	protein-coding
6199	RPS6KB2	KLS|P70-beta|P70-beta-1|P70-beta-2|S6K-beta2|S6K2|SRK|STK14B|p70(S6K)-beta|p70S6Kb	MIM:608939|HGNC:HGNC:10437|Ensembl:ENSG00000175634|Vega:OTTHUMG00000167673	11q13.2	ribosomal protein S6 kinase B2	protein-coding
6235	RPS29	DBA13|S29	MIM:603633|HGNC:HGNC:10419|Ensembl:ENSG00000213741|Vega:OTTHUMG00000140272	14q21.3	ribosomal protein S29	protein-coding
6236	RRAD	RAD|RAD1|REM3	MIM:179503|HGNC:HGNC:10446|Ensembl:ENSG00000166592|Vega:OTTHUMG00000137511	16q22.1	RRAD, Ras related glycolysis inhibitor and calcium channel regulator	protein-coding
6240	RRM1	R1|RIR1|RR1	MIM:180410|HGNC:HGNC:10451|Ensembl:ENSG00000167325|Vega:OTTHUMG00000133361	11p15.4	ribonucleotide reductase catalytic subunit M1	protein-coding
6241	RRM2	R2|RR2|RR2M	MIM:180390|HGNC:HGNC:10452|Ensembl:ENSG00000171848|Vega:OTTHUMG00000090449	2p25.1	ribonucleotide reductase regulatory subunit M2	protein-coding
6256	RXRA	NR2B1	MIM:180245|HGNC:HGNC:10477|Ensembl:ENSG00000186350|Vega:OTTHUMG00000020887	9q34.2	retinoid X receptor alpha	protein-coding
6257	RXRB	DAUDI6|H-2RIIBP|NR2B2|RCoR-1	MIM:180246|HGNC:HGNC:10478|Ensembl:ENSG00000204231|Vega:OTTHUMG00000031298	6p21.32	retinoid X receptor beta	protein-coding
6258	RXRG	NR2B3|RXRC	MIM:180247|HGNC:HGNC:10479|Ensembl:ENSG00000143171|Vega:OTTHUMG00000034626	1q23.3	retinoid X receptor gamma	protein-coding
627	BDNF	ANON2|BULN2	MIM:113505|HGNC:HGNC:1033|Ensembl:ENSG00000176697|Vega:OTTHUMG00000178797	11p14.1	brain derived neurotrophic factor	protein-coding
6273	S100A2	CAN19|S100L	MIM:176993|HGNC:HGNC:10492|Ensembl:ENSG00000196754|Vega:OTTHUMG00000035031	1q21.3	S100 calcium binding protein A2	protein-coding
6275	S100A4	18A2|42A|CAPL|FSP1|MTS1|P9KA|PEL98	MIM:114210|HGNC:HGNC:10494|Ensembl:ENSG00000196154|Vega:OTTHUMG00000013546	1q21.3	S100 calcium binding protein A4	protein-coding
6277	S100A6	2A9|5B10|CABP|CACY|PRA	MIM:114110|HGNC:HGNC:10496|Ensembl:ENSG00000197956|Vega:OTTHUMG00000013549	1q21.3	S100 calcium binding protein A6	protein-coding
6278	S100A7	PSOR1|S100A7c	MIM:600353|HGNC:HGNC:10497|Ensembl:ENSG00000143556|Vega:OTTHUMG00000013123	1q21.3	S100 calcium binding protein A7	protein-coding
6279	S100A8	60B8AG|CAGA|CFAG|CGLA|CP-10|L1Ag|MA387|MIF|MRP8|NIF|P8	MIM:123885|HGNC:HGNC:10498|Ensembl:ENSG00000143546|Vega:OTTHUMG00000013124	1q21.3	S100 calcium binding protein A8	protein-coding
6280	S100A9	60B8AG|CAGB|CFAG|CGLB|L1AG|LIAG|MAC387|MIF|MRP14|NIF|P14	MIM:123886|HGNC:HGNC:10499|Ensembl:ENSG00000163220|Vega:OTTHUMG00000013125	1q21.3	S100 calcium binding protein A9	protein-coding
6282	S100A11	HEL-S-43|MLN70|S100C	MIM:603114|HGNC:HGNC:10488|Ensembl:ENSG00000163191|Vega:OTTHUMG00000013069	1q21.3	S100 calcium binding protein A11	protein-coding
6285	S100B	NEF|S100|S100-B|S100beta	MIM:176990|HGNC:HGNC:10500|Ensembl:ENSG00000160307|Vega:OTTHUMG00000090715	21q22.3	S100 calcium binding protein B	protein-coding
6286	S100P	MIG9	MIM:600614|HGNC:HGNC:10504|Ensembl:ENSG00000163993|Vega:OTTHUMG00000090491	4p16.1	S100 calcium binding protein P	protein-coding
6288	SAA1	PIG4|SAA|SAA2|TP53I4	MIM:104750|HGNC:HGNC:10513|Ensembl:ENSG00000173432|Vega:OTTHUMG00000166147	11p15.1	serum amyloid A1	protein-coding
6289	SAA2	-	MIM:104751|HGNC:HGNC:10514|Ensembl:ENSG00000134339|Vega:OTTHUMG00000166484	11p15.1	serum amyloid A2	protein-coding
629	CFB	AHUS4|ARMD14|BF|BFD|CFAB|CFBD|FB|FBI12|GBG|H2-Bf|PBF2	MIM:138470|HGNC:HGNC:1037|Ensembl:ENSG00000243649|Vega:OTTHUMG00000031198	6p21.33	complement factor B	protein-coding
6295	SAG	RP47|S-AG	MIM:181031|HGNC:HGNC:10521|Ensembl:ENSG00000130561|Vega:OTTHUMG00000153213	2q37.1	S-antigen visual arrestin	protein-coding
6303	SAT1	DC21|KFSD|KFSDX|SAT|SSAT|SSAT-1	MIM:313020|HGNC:HGNC:10540|Ensembl:ENSG00000130066|Vega:OTTHUMG00000021256	Xp22.11	spermidine/spermine N1-acetyltransferase 1	protein-coding
63035	BCORL1	BCoR-L1|CXorf10	MIM:300688|HGNC:HGNC:25657|Ensembl:ENSG00000085185|Vega:OTTHUMG00000022379	Xq26.1	BCL6 corepressor-like 1	protein-coding
6304	SATB1	-	MIM:602075|HGNC:HGNC:10541|Ensembl:ENSG00000182568|Vega:OTTHUMG00000129890	3p24.3	SATB homeobox 1	protein-coding
6317	SERPINB3	HsT1196|SCC|SCCA-1|SCCA-PD|SCCA1|SSCA1|T4-A	MIM:600517|HGNC:HGNC:10569|Ensembl:ENSG00000057149|Vega:OTTHUMG00000060403	18q21.33	serpin family B member 3	protein-coding
6318	SERPINB4	LEUPIN|PI11|SCCA-2|SCCA1|SCCA2	MIM:600518|HGNC:HGNC:10570|Ensembl:ENSG00000206073|Vega:OTTHUMG00000060405	18q21.33	serpin family B member 4	protein-coding
6319	SCD	FADS5|MSTP008|SCD1|SCDOS|hSCD1	MIM:604031|HGNC:HGNC:10571|Ensembl:ENSG00000099194|Vega:OTTHUMG00000018906	10q24.31	stearoyl-CoA desaturase	protein-coding
634	CEACAM1	BGP|BGP1|BGPI	MIM:109770|HGNC:HGNC:1814|Ensembl:ENSG00000079385|Vega:OTTHUMG00000151078	19q13.2	carcinoembryonic antigen related cell adhesion molecule 1	protein-coding
6347	CCL2	GDCF-2|HC11|HSMCR30|MCAF|MCP-1|MCP1|SCYA2|SMC-CF	MIM:158105|HGNC:HGNC:10618|Ensembl:ENSG00000108691|Vega:OTTHUMG00000132887	17q12	C-C motif chemokine ligand 2	protein-coding
6348	CCL3	G0S19-1|LD78ALPHA|MIP-1-alpha|MIP1A|SCYA3	MIM:182283|HGNC:HGNC:10627|Ensembl:ENSG00000277632|Vega:OTTHUMG00000188413	17q12	C-C motif chemokine ligand 3	protein-coding
6351	CCL4	ACT2|AT744.1|G-26|HC21|LAG-1|LAG1|MIP-1-beta|MIP1B|MIP1B1|SCYA2|SCYA4	MIM:182284|HGNC:HGNC:10630|Ensembl:ENSG00000275302|Vega:OTTHUMG00000188414	17q12	C-C motif chemokine ligand 4	protein-coding
6352	CCL5	D17S136E|RANTES|SCYA5|SIS-delta|SISd|TCP228|eoCP	MIM:187011|HGNC:HGNC:10632|Ensembl:ENSG00000271503|Vega:OTTHUMG00000188396	17q12	C-C motif chemokine ligand 5	protein-coding
6355	CCL8	HC14|MCP-2|MCP2|SCYA10|SCYA8	MIM:602283|HGNC:HGNC:10635|Ensembl:ENSG00000108700|Vega:OTTHUMG00000132883	17q12	C-C motif chemokine ligand 8	protein-coding
6361	CCL17	A-152E5.3|ABCD-2|SCYA17|TARC	MIM:601520|HGNC:HGNC:10615|Ensembl:ENSG00000102970|Vega:OTTHUMG00000133468	16q21	C-C motif chemokine ligand 17	protein-coding
6362	CCL18	AMAC-1|AMAC1|CKb7|DC-CK1|DCCK1|MIP-4|PARC|SCYA18	MIM:603757|HGNC:HGNC:10616|Ensembl:ENSG00000275385|Vega:OTTHUMG00000188410	17q12	C-C motif chemokine ligand 18	protein-coding
6363	CCL19	CKb11|ELC|MIP-3b|MIP3B|SCYA19	MIM:602227|HGNC:HGNC:10617|Ensembl:ENSG00000172724|Vega:OTTHUMG00000019833	9p13.3	C-C motif chemokine ligand 19	protein-coding
6364	CCL20	CKb4|Exodus|LARC|MIP-3-alpha|MIP-3a|MIP3A|SCYA20|ST38	MIM:601960|HGNC:HGNC:10619|Ensembl:ENSG00000115009|Vega:OTTHUMG00000133189	2q36.3	C-C motif chemokine ligand 20	protein-coding
6366	CCL21	6Ckine|CKb9|ECL|SCYA21|SLC|TCA4	MIM:602737|HGNC:HGNC:10620|Ensembl:ENSG00000137077|Vega:OTTHUMG00000019838	9p13.3	C-C motif chemokine ligand 21	protein-coding
6367	CCL22	A-152E5.1|ABCD-1|DC/B-CK|MDC|SCYA22|STCP-1	MIM:602957|HGNC:HGNC:10621|Ensembl:ENSG00000102962|Vega:OTTHUMG00000133454	16q21	C-C motif chemokine ligand 22	protein-coding
637	BID	FP497	MIM:601997|HGNC:HGNC:1050|Ensembl:ENSG00000015475|Vega:OTTHUMG00000150087	22q11.21	BH3 interacting domain death agonist	protein-coding
6370	CCL25	Ckb15|SCYA25|TECK	MIM:602565|HGNC:HGNC:10624|Ensembl:ENSG00000131142|Vega:OTTHUMG00000141287	19p13.2	C-C motif chemokine ligand 25	protein-coding
6374	CXCL5	ENA-78|SCYB5	MIM:600324|HGNC:HGNC:10642|Ensembl:ENSG00000163735|Vega:OTTHUMG00000160871	4q13.3	C-X-C motif chemokine ligand 5	protein-coding
6382	SDC1	CD138|SDC|SYND1|syndecan	MIM:186355|HGNC:HGNC:10658|Ensembl:ENSG00000115884|Vega:OTTHUMG00000090751	2p24.1	syndecan 1	protein-coding
6386	SDCBP	MDA-9|MDA9|ST1|SYCL|TACIP18	MIM:602217|HGNC:HGNC:10662|Ensembl:ENSG00000137575|Vega:OTTHUMG00000164303	8q12.1	syndecan binding protein	protein-coding
6387	CXCL12	IRH|PBSF|SCYB12|SDF1|TLSF|TPAR1	MIM:600835|HGNC:HGNC:10672|Ensembl:ENSG00000107562|Vega:OTTHUMG00000018054	10q11.21	C-X-C motif chemokine ligand 12	protein-coding
639	PRDM1	BLIMP1|PRDI-BF1	MIM:603423|HGNC:HGNC:9346|Ensembl:ENSG00000057657|Vega:OTTHUMG00000015299	6q21	PR/SET domain 1	protein-coding
63970	TP53AIP1	P53AIP1	MIM:605426|HGNC:HGNC:29984|Ensembl:ENSG00000120471|Vega:OTTHUMG00000165797	11q24.3	tumor protein p53 regulated apoptosis inducing protein 1	protein-coding
63976	PRDM16	CMD1LL|KMT8F|LVNC8|MEL1|PFM13	MIM:605557|HGNC:HGNC:14000|Ensembl:ENSG00000142611|Vega:OTTHUMG00000000581	1p36.32	PR/SET domain 16	protein-coding
63978	PRDM14	PFM11	MIM:611781|HGNC:HGNC:14001|Ensembl:ENSG00000147596|Vega:OTTHUMG00000150495	8q13.3	PR/SET domain 14	protein-coding
64006	ERVK-6	ERVK6|HERV-K(C7)|HERV-K108|K-Rev|c-orf|cORF	MIM:605626|HGNC:HGNC:13915	7p22.1	endogenous retrovirus group K member 6	other
6401	SELE	CD62E|ELAM|ELAM1|ESEL|LECAM2	MIM:131210|HGNC:HGNC:10718|Ensembl:ENSG00000007908|Vega:OTTHUMG00000034851	1q24.2	selectin E	protein-coding
6403	SELP	CD62|CD62P|GMP140|GRMP|LECAM3|PADGEM|PSEL	MIM:173610|HGNC:HGNC:10721|Ensembl:ENSG00000174175|Vega:OTTHUMG00000034685	1q24.2	selectin P	protein-coding
64083	GOLPH3	GOPP1|GPP34|MIDAS|Vps74	MIM:612207|HGNC:HGNC:15452|Ensembl:ENSG00000113384|Vega:OTTHUMG00000090679	5p13.3	golgi phosphoprotein 3	protein-coding
64092	SAMSN1	HACS1|NASH1|SASH2|SH3D6B|SLy2	MIM:607978|HGNC:HGNC:10528|Ensembl:ENSG00000155307|Vega:OTTHUMG00000074317	21q11.2	SAM domain, SH3 domain and nuclear localization signals 1	protein-coding
641	BLM	BS|RECQ2|RECQL2|RECQL3	MIM:604610|HGNC:HGNC:1058|Ensembl:ENSG00000197299|Vega:OTTHUMG00000149834	15q26.1	Bloom syndrome RecQ like helicase	protein-coding
64112	MOAP1	MAP-1|PNMA4	MIM:609485|HGNC:HGNC:16658|Ensembl:ENSG00000165943|Vega:OTTHUMG00000169184	14q32.12	modulator of apoptosis 1	protein-coding
64127	NOD2	ACUG|BLAU|CARD15|CD|CLR16.3|IBD1|NLRC2|NOD2B|PSORAS1	MIM:605956|HGNC:HGNC:5331|Ensembl:ENSG00000167207|Vega:OTTHUMG00000133171	16q12.1	nucleotide binding oligomerization domain containing 2	protein-coding
64137	ABCG4	WHITE2	MIM:607784|HGNC:HGNC:13884|Ensembl:ENSG00000172350|Vega:OTTHUMG00000166169	11q23.3	ATP binding cassette subfamily G member 4	protein-coding
64146	PDF	-	HGNC:HGNC:30012|Ensembl:ENSG00000258429|Vega:OTTHUMG00000171336	16q22.1	peptide deformylase (mitochondrial)	protein-coding
6416	MAP2K4	JNKK|JNKK1|MAPKK4|MEK4|MKK4|PRKMK4|SAPKK-1|SAPKK1|SEK1|SERK1|SKK1	MIM:601335|HGNC:HGNC:6844|Ensembl:ENSG00000065559|Vega:OTTHUMG00000178267	17p12	mitogen-activated protein kinase kinase 4	protein-coding
6418	SET	2PP2A|I2PP2A|IGAAD|IPP2A2|PHAPII|TAF-I|TAF-IBETA	MIM:600960|HGNC:HGNC:10760|Ensembl:ENSG00000119335|Vega:OTTHUMG00000020755	9q34.11	SET nuclear proto-oncogene	protein-coding
6422	SFRP1	FRP|FRP-1|FRP1|FrzA|SARP2	MIM:604156|HGNC:HGNC:10776|Ensembl:ENSG00000104332|Vega:OTTHUMG00000164074	8p11.21	secreted frizzled related protein 1	protein-coding
6424	SFRP4	FRP-4|FRPHE|PYL|sFRP-4	MIM:606570|HGNC:HGNC:10778|Ensembl:ENSG00000106483|Vega:OTTHUMG00000023026	7p14.1	secreted frizzled related protein 4	protein-coding
6426	SRSF1	ASF|SF2|SF2p33|SFRS1|SRp30a	MIM:600812|HGNC:HGNC:10780|Ensembl:ENSG00000136450|Vega:OTTHUMG00000178781	17q22	serine and arginine rich splicing factor 1	protein-coding
6427	SRSF2	PR264|SC-35|SC35|SFRS2|SFRS2A|SRp30b	MIM:600813|HGNC:HGNC:10783|Ensembl:ENSG00000161547|Vega:OTTHUMG00000177547	17q25.1	serine and arginine rich splicing factor 2	protein-coding
643	CXCR5	BLR1|CD185|MDR15	MIM:601613|HGNC:HGNC:1060|Ensembl:ENSG00000160683|Vega:OTTHUMG00000166345	11q23.3	C-X-C motif chemokine receptor 5	protein-coding
6431	SRSF6	B52|HEL-S-91|SFRS6|SRP55	MIM:601944|HGNC:HGNC:10788|Ensembl:ENSG00000124193|Vega:OTTHUMG00000032502	20q13.11	serine and arginine rich splicing factor 6	protein-coding
6434	TRA2B	Htra2-beta|PPP1R156|SFRS10|SRFS10|TRA2-BETA|TRAN2B	MIM:602719|HGNC:HGNC:10781|Ensembl:ENSG00000136527|Vega:OTTHUMG00000156641	3q27.2	transformer 2 beta homolog (Drosophila)	protein-coding
64399	HHIP	HIP	MIM:606178|HGNC:HGNC:14866|Ensembl:ENSG00000164161|Vega:OTTHUMG00000161428	4q31.21	hedgehog interacting protein	protein-coding
644079	BCRP1	BCR-1	HGNC:HGNC:39073	22q11.23	breakpoint cluster region pseudogene 1	pseudo
6441	SFTPD	COLEC7|PSP-D|SFTP4|SP-D	MIM:178635|HGNC:HGNC:10803|Ensembl:ENSG00000133661|Vega:OTTHUMG00000018590	10q22.3	surfactant protein D	protein-coding
6446	SGK1	SGK	MIM:602958|HGNC:HGNC:10810|Ensembl:ENSG00000118515|Vega:OTTHUMG00000015613	6q23.2	serum/glucocorticoid regulated kinase 1	protein-coding
64478	CSMD1	PPP1R24	MIM:608397|HGNC:HGNC:14026|Ensembl:ENSG00000183117|Vega:OTTHUMG00000163605	8p23.2	CUB and Sushi multiple domains 1	protein-coding
6449	SGTA	SGT|alphaSGT|hSGT	MIM:603419|HGNC:HGNC:10819|Ensembl:ENSG00000104969|Vega:OTTHUMG00000180474	19p13.3	small glutamine rich tetratricopeptide repeat containing alpha	protein-coding
6464	SHC1	SHC|SHCA	MIM:600560|HGNC:HGNC:10840|Ensembl:ENSG00000160691|Vega:OTTHUMG00000037295	1q21.3	SHC adaptor protein 1	protein-coding
6469	SHH	HHG1|HLP3|HPE3|MCOPCB5|SMMCI|TPT|TPTPS	MIM:600725|HGNC:HGNC:10848|Ensembl:ENSG00000164690|Vega:OTTHUMG00000151349	7q36.3	sonic hedgehog	protein-coding
6470	SHMT1	CSHMT|SHMT	MIM:182144|HGNC:HGNC:10850|Ensembl:ENSG00000176974|Vega:OTTHUMG00000059094	17p11.2	serine hydroxymethyltransferase 1	protein-coding
6474	SHOX2	OG12|OG12X|SHOT	MIM:602504|HGNC:HGNC:10854|Ensembl:ENSG00000168779|Vega:OTTHUMG00000158755	3q25.32	short stature homeobox 2	protein-coding
6478	SIAH2	hSiah2	MIM:602213|HGNC:HGNC:10858|Ensembl:ENSG00000181788|Vega:OTTHUMG00000159847	3q25.1	siah E3 ubiquitin protein ligase 2	protein-coding
64783	RBM15	OTT|OTT1|SPEN	MIM:606077|HGNC:HGNC:14959|Ensembl:ENSG00000162775|Vega:OTTHUMG00000011284	1p13.3	RNA binding motif protein 15	protein-coding
64785	GINS3	PSF3	MIM:610610|HGNC:HGNC:25851|Ensembl:ENSG00000181938|Vega:OTTHUMG00000133486	16q21	GINS complex subunit 3	protein-coding
648	BMI1	FLVI2/BMI1|PCGF4|RNF51|flvi-2/bmi-1	MIM:164831|HGNC:HGNC:1066|Ensembl:ENSG00000168283|Vega:OTTHUMG00000017807	10p12.2	BMI1 proto-oncogene, polycomb ring finger	protein-coding
64837	KLC2	-	MIM:611729|HGNC:HGNC:20716|Ensembl:ENSG00000174996|Vega:OTTHUMG00000133757	11q13.2	kinesin light chain 2	protein-coding
64840	PORCN	DHOF|FODH|MG61|PORC|PPN	MIM:300651|HGNC:HGNC:17652|Ensembl:ENSG00000102312|Vega:OTTHUMG00000024116	Xp11.23	porcupine homolog (Drosophila)	protein-coding
64866	CDCP1	CD318|SIMA135|TRASK	MIM:611735|HGNC:HGNC:24357|Ensembl:ENSG00000163814|Vega:OTTHUMG00000133090	3p21.31	CUB domain containing protein 1	protein-coding
6489	ST8SIA1	GD3S|SIAT8|SIAT8-A|SIAT8A|ST8SiaI	MIM:601123|HGNC:HGNC:10869|Ensembl:ENSG00000111728|Vega:OTTHUMG00000169098	12p12.1	ST8 alpha-N-acetyl-neuraminide alpha-2,8-sialyltransferase 1	protein-coding
649	BMP1	OI13|PCOLC|PCP|PCP2|TLD	MIM:112264|HGNC:HGNC:1067|Ensembl:ENSG00000168487|Vega:OTTHUMG00000097761	8p21.3	bone morphogenetic protein 1	protein-coding
6494	SIPA1	SPA1	MIM:602180|HGNC:HGNC:10885|Ensembl:ENSG00000213445|Vega:OTTHUMG00000166541	11q13.1	signal-induced proliferation-associated 1	protein-coding
64946	CENPH	-	MIM:605607|HGNC:HGNC:17268|Ensembl:ENSG00000153044|Vega:OTTHUMG00000097816	5q13.2	centromere protein H	protein-coding
6496	SIX3	HPE2	MIM:603714|HGNC:HGNC:10889|Ensembl:ENSG00000138083|Vega:OTTHUMG00000152424	2p21	SIX homeobox 3	protein-coding
6497	SKI	SGS|SKV	MIM:164780|HGNC:HGNC:10896|Ensembl:ENSG00000157933|Vega:OTTHUMG00000001407	1p36.33-p36.32	SKI proto-oncogene	protein-coding
650	BMP2	BDA2|BMP2A	MIM:112261|HGNC:HGNC:1069|Ensembl:ENSG00000125845|Vega:OTTHUMG00000031833	20p12.3	bone morphogenetic protein 2	protein-coding
6500	SKP1	EMC19|OCP-II|OCP2|SKP1A|TCEB1L|p19A	MIM:601434|HGNC:HGNC:10899|Ensembl:ENSG00000113558|Vega:OTTHUMG00000129117	5q31.1	S-phase kinase associated protein 1	protein-coding
65018	PINK1	BRPK|PARK6	MIM:608309|HGNC:HGNC:14581|Ensembl:ENSG00000158828|Vega:OTTHUMG00000002841	1p36.12	PTEN induced putative kinase 1	protein-coding
6502	SKP2	FBL1|FBXL1|FLB1|p45	MIM:601436|HGNC:HGNC:10901|Ensembl:ENSG00000145604|Vega:OTTHUMG00000131106	5p13.2	S-phase kinase associated protein 2	protein-coding
6510	SLC1A5	AAAT|ASCT2|ATBO|M7V1|M7VS1|R16|RDRC	MIM:109190|HGNC:HGNC:10943|Ensembl:ENSG00000105281|Vega:OTTHUMG00000183434	19q13.32	solute carrier family 1 member 5	protein-coding
6513	SLC2A1	CSE|DYT17|DYT18|DYT9|EIG12|GLUT|GLUT-1|GLUT1|GLUT1DS|HTLVR|PED|SDCHCN	MIM:138140|MIM:143090|HGNC:HGNC:11005|Ensembl:ENSG00000117394|Vega:OTTHUMG00000007657	1p34.2	solute carrier family 2 member 1	protein-coding
6518	SLC2A5	GLUT-5|GLUT5	MIM:138230|HGNC:HGNC:11010|Ensembl:ENSG00000142583|Vega:OTTHUMG00000001771	1p36.23	solute carrier family 2 member 5	protein-coding
652	BMP4	BMP2B|BMP2B1|MCOPS6|OFC11|ZYME	MIM:112262|HGNC:HGNC:1071|Ensembl:ENSG00000125378|Vega:OTTHUMG00000140303	14q22.2	bone morphogenetic protein 4	protein-coding
6520	SLC3A2	4F2|4F2HC|4T2HC|CD98|CD98HC|MDU1|NACAE	MIM:158070|HGNC:HGNC:11026|Ensembl:ENSG00000168003|Vega:OTTHUMG00000074091	11q12.3	solute carrier family 3 member 2	protein-coding
652995	UCA1	CUDR|LINC00178|NCRNA00178|UCAT1|onco-lncRNA-36	HGNC:HGNC:37126|Ensembl:ENSG00000214049	19p13.12	urothelial cancer associated 1 (non-protein coding)	ncRNA
6530	SLC6A2	NAT1|NET|NET1|SLC6A5	MIM:163970|HGNC:HGNC:11048|Ensembl:ENSG00000103546|Vega:OTTHUMG00000133208	16q12.2	solute carrier family 6 member 2	protein-coding
653067	XAGE1E	CT12.1|CT12.1C|CT12.1D|CT12.1E|CTP9|GAGED2|XAGE-1|XAGE1|XAGE1C|XAGE1D	MIM:300289|MIM:300744|MIM:300745|HGNC:HGNC:18372|Ensembl:ENSG00000204382|Vega:OTTHUMG00000163577	Xp11.22	X antigen family member 1E	protein-coding
653220	XAGE1B	CT12.1|CT12.1A|CT12.1B|CTP9|GAGED2|XAGE-1|XAGE1|XAGE1A	MIM:300742|MIM:300743|HGNC:HGNC:25400|Ensembl:ENSG00000204379|Vega:OTTHUMG00000021557	Xp11.22	X antigen family member 1B	protein-coding
653509	SFTPA1	COLEC4|PSAP|PSP-A|PSPA|SFTP1|SFTPA1B|SP-A|SP-A1|SPA|SPA1	MIM:178630|HGNC:HGNC:10798|Ensembl:ENSG00000122852|Vega:OTTHUMG00000018565	10q22.3	surfactant protein A1	protein-coding
655	BMP7	OP-1	MIM:112267|HGNC:HGNC:1074|Ensembl:ENSG00000101144|Vega:OTTHUMG00000032812	20q13.31	bone morphogenetic protein 7	protein-coding
6556	SLC11A1	LSH|NRAMP|NRAMP1	MIM:600266|HGNC:HGNC:10907|Ensembl:ENSG00000018280|Vega:OTTHUMG00000086747	2q35	solute carrier family 11 member 1	protein-coding
6563	SLC14A1	HUT11|HsT1341|JK|RACH1|RACH2|UT-B1|UT1|UTE	MIM:613868|HGNC:HGNC:10918|Ensembl:ENSG00000141469|Vega:OTTHUMG00000132617	18q12.3	solute carrier family 14 member 1 (Kidd blood group)	protein-coding
6566	SLC16A1	HHF7|MCT|MCT1|MCT1D	MIM:600682|HGNC:HGNC:10922|Ensembl:ENSG00000155380|Vega:OTTHUMG00000012129	1p13.2	solute carrier family 16 member 1	protein-coding
6573	SLC19A1	CHMD|FOLT|IFC1|REFC|RFC1	MIM:600424|HGNC:HGNC:10937|Ensembl:ENSG00000173638|Vega:OTTHUMG00000090397	21q22.3	solute carrier family 19 member 1	protein-coding
6578	SLCO2A1	MATR1|OATP2A1|PGT|PHOAR2|SLC21A2	MIM:601460|HGNC:HGNC:10955|Ensembl:ENSG00000174640|Vega:OTTHUMG00000159745	3q22.1-q22.2	solute carrier organic anion transporter family member 2A1	protein-coding
6582	SLC22A2	2002-10-01	MIM:602608|HGNC:HGNC:10966|Ensembl:ENSG00000112499|Vega:OTTHUMG00000015950	6q25.3	solute carrier family 22 member 2	protein-coding
6586	SLIT3	MEGF5|SLIL2|SLIT1|Slit-3|slit2	MIM:603745|HGNC:HGNC:11087|Ensembl:ENSG00000184347|Vega:OTTHUMG00000130409	5q34-q35.1	slit guidance ligand 3	protein-coding
659	BMPR2	BMPR-II|BMPR3|BMR2|BRK-3|POVD1|PPH1|T-ALK	MIM:600799|HGNC:HGNC:1078|Ensembl:ENSG00000204217|Vega:OTTHUMG00000133617	2q33.1-q33.2	bone morphogenetic protein receptor type 2	protein-coding
6590	SLPI	ALK1|ALP|BLPI|HUSI|HUSI-I|MPI|WAP4|WFDC4	MIM:107285|HGNC:HGNC:11092|Ensembl:ENSG00000124107|Vega:OTTHUMG00000033075	20q13.12	secretory leukocyte peptidase inhibitor	protein-coding
6591	SNAI2	SLUG|SLUGH|SLUGH1|SNAIL2|WS2D	MIM:602150|HGNC:HGNC:11094|Ensembl:ENSG00000019549|Vega:OTTHUMG00000149912	8q11.21	snail family transcriptional repressor 2	protein-coding
6595	SMARCA2	BAF190|BRM|NCBRS|SNF2|SNF2L2|SNF2LA|SWI2|Sth1p|hBRM|hSNF2a	MIM:600014|HGNC:HGNC:11098|Ensembl:ENSG00000080503|Vega:OTTHUMG00000019445	9p24.3	SWI/SNF related, matrix associated, actin dependent regulator of chromatin, subfamily a, member 2	protein-coding
6597	SMARCA4	BAF190|BAF190A|BRG1|CSS4|MRD16|RTPS2|SNF2|SNF2L4|SNF2LB|SWI2|hSNF2b	MIM:603254|HGNC:HGNC:11100|Ensembl:ENSG00000127616|Vega:OTTHUMG00000169272	19p13.2	SWI/SNF related, matrix associated, actin dependent regulator of chromatin, subfamily a, member 4	protein-coding
65975	STK33	-	MIM:607670|HGNC:HGNC:14568|Ensembl:ENSG00000130413|Vega:OTTHUMG00000140275	11p15.4	serine/threonine kinase 33	protein-coding
66004	LYNX1	SLURP2	MIM:606110|HGNC:HGNC:29604|Ensembl:ENSG00000180155|Vega:OTTHUMG00000164694	8q24.3	Ly6/neurotoxin 1	protein-coding
6602	SMARCD1	BAF60A|CRACD1|Rsc6p	MIM:601735|HGNC:HGNC:11106|Ensembl:ENSG00000066117|Vega:OTTHUMG00000150194	12q13.12	SWI/SNF related, matrix associated, actin dependent regulator of chromatin, subfamily d, member 1	protein-coding
6615	SNAI1	SLUGH2|SNA|SNAH|SNAIL|SNAIL1|dJ710H13.1	MIM:604238|HGNC:HGNC:11128|Ensembl:ENSG00000124216|Vega:OTTHUMG00000033048	20q13.13	snail family transcriptional repressor 1	protein-coding
6623	SNCG	BCSG1|SR	MIM:602998|HGNC:HGNC:11141|Ensembl:ENSG00000173267|Vega:OTTHUMG00000018656	10q23.2	synuclein gamma	protein-coding
6624	FSCN1	FAN1|HSN|SNL|p55	MIM:602689|HGNC:HGNC:11148|Ensembl:ENSG00000075618|Vega:OTTHUMG00000090599	7p22.1	fascin actin-bundling protein 1	protein-coding
664	BNIP3	NIP3	MIM:603293|HGNC:HGNC:1084|Ensembl:ENSG00000176171|Vega:OTTHUMG00000019278	10q26.3	BCL2 interacting protein 3	protein-coding
6640	SNTA1	LQT12|SNT1|TACIP1|dJ1187J4.5	MIM:601017|HGNC:HGNC:11167|Ensembl:ENSG00000101400|Vega:OTTHUMG00000032259	20q11.21	syntrophin alpha 1	protein-coding
6642	SNX1	HsT17379|VPS5	MIM:601272|HGNC:HGNC:11172|Ensembl:ENSG00000028528|Vega:OTTHUMG00000172436	15q22.31	sorting nexin 1	protein-coding
664617	MIR542	MIRN542|hsa-mir-542|mir-542	HGNC:HGNC:32534|Ensembl:ENSG00000207784|miRBase:MI0003686	Xq26.3	microRNA 542	ncRNA
6647	SOD1	ALS|ALS1|HEL-S-44|IPOA|SOD|hSod1|homodimer	MIM:147450|HGNC:HGNC:11179|Ensembl:ENSG00000142168|Vega:OTTHUMG00000084878	21q22.11	superoxide dismutase 1, soluble	protein-coding
6648	SOD2	IPO-B|IPOB|MNSOD|MVCD6|Mn-SOD	MIM:147460|HGNC:HGNC:11180|Ensembl:ENSG00000112096|Vega:OTTHUMG00000015940	6q25.3	superoxide dismutase 2, mitochondrial	protein-coding
6649	SOD3	EC-SOD	MIM:185490|HGNC:HGNC:11181|Ensembl:ENSG00000109610|Vega:OTTHUMG00000128565	4p15.2	superoxide dismutase 3, extracellular	protein-coding
6656	SOX1	-	MIM:602148|HGNC:HGNC:11189|Ensembl:ENSG00000182968|Vega:OTTHUMG00000017362	13q34	SRY-box 1	protein-coding
6657	SOX2	ANOP3|MCOPS3	MIM:184429|HGNC:HGNC:11195|Ensembl:ENSG00000181449|Vega:OTTHUMG00000158222	3q26.33	SRY-box 2	protein-coding
6659	SOX4	EVI16	MIM:184430|HGNC:HGNC:11200|Ensembl:ENSG00000124766|Vega:OTTHUMG00000016101	6p22.3	SRY-box 4	protein-coding
6662	SOX9	CMD1|CMPD1|SRA1|SRXX2|SRXY10	MIM:608160|HGNC:HGNC:11204|Ensembl:ENSG00000125398|Vega:OTTHUMG00000166300	17q24.3	SRY-box 9	protein-coding
6667	SP1	-	MIM:189906|HGNC:HGNC:11205|Ensembl:ENSG00000185591|Vega:OTTHUMG00000170047	12q13.13	Sp1 transcription factor	protein-coding
6670	SP3	SPR2	MIM:601804|HGNC:HGNC:11208|Ensembl:ENSG00000172845|Vega:OTTHUMG00000132333	2q31.1	Sp3 transcription factor	protein-coding
6678	SPARC	BM-40|OI17|ON	MIM:182120|HGNC:HGNC:11219|Ensembl:ENSG00000113140|Vega:OTTHUMG00000130122	5q33.1	secreted protein acidic and cysteine rich	protein-coding
6692	SPINT1	HAI|HAI1|MANSC2	MIM:605123|HGNC:HGNC:11246|Ensembl:ENSG00000166145|Vega:OTTHUMG00000130068	15q15.1	serine peptidase inhibitor, Kunitz type 1	protein-coding
6693	SPN	CD43|GALGP|GPL115|LSN	MIM:182160|HGNC:HGNC:11249|Ensembl:ENSG00000197471|Vega:OTTHUMG00000097765	16p11.2	sialophorin	protein-coding
6695	SPOCK1	SPOCK|TESTICAN|TIC1	MIM:602264|HGNC:HGNC:11251|Ensembl:ENSG00000152377|Vega:OTTHUMG00000129157	5q31.2	SPARC/osteonectin, cwcv and kazal like domains proteoglycan 1	protein-coding
6696	SPP1	BNSP|BSPI|ETA-1|OPN	MIM:166490|HGNC:HGNC:11255|Ensembl:ENSG00000118785|Vega:OTTHUMG00000130599	4q22.1	secreted phosphoprotein 1	protein-coding
6714	SRC	ASV|SRC1|THC6|c-SRC|p60-Src	MIM:190090|HGNC:HGNC:11283|Ensembl:ENSG00000197122|Vega:OTTHUMG00000032417	20q11.23	SRC proto-oncogene, non-receptor tyrosine kinase	protein-coding
6717	SRI	CP-22|CP22|SCN|V19	MIM:182520|HGNC:HGNC:11292|Ensembl:ENSG00000075142|Vega:OTTHUMG00000157267	7q21.12	sorcin	protein-coding
672	BRCA1	BRCAI|BRCC1|BROVCA1|FANCS|IRIS|PNCA4|PPP1R53|PSCP|RNF53	MIM:113705|HGNC:HGNC:1100|Ensembl:ENSG00000012048|Vega:OTTHUMG00000157426	17q21.31	BRCA1, DNA repair associated	protein-coding
6722	SRF	MCM1	MIM:600589|HGNC:HGNC:11291|Ensembl:ENSG00000112658|Vega:OTTHUMG00000014722	6p21.1	serum response factor	protein-coding
673	BRAF	B-RAF1|B-raf|BRAF1|NS7|RAFB1	MIM:164757|HGNC:HGNC:1097|Ensembl:ENSG00000157764|Vega:OTTHUMG00000157457	7q34	B-Raf proto-oncogene, serine/threonine kinase	protein-coding
6732	SRPK1	SFRSK1	MIM:601939|HGNC:HGNC:11305|Ensembl:ENSG00000096063|Vega:OTTHUMG00000014583	6p21.31	SRSF protein kinase 1	protein-coding
6749	SSRP1	FACT|FACT80|T160	MIM:604328|HGNC:HGNC:11327|Ensembl:ENSG00000149136|Vega:OTTHUMG00000167024	11q12.1	structure specific recognition protein 1	protein-coding
675	BRCA2	BRCC2|BROVCA2|FACD|FAD|FAD1|FANCD|FANCD1|GLM3|PNCA2|XRCC11	MIM:600185|HGNC:HGNC:1101|Ensembl:ENSG00000139618|Vega:OTTHUMG00000017411	13q13.1	BRCA2, DNA repair associated	protein-coding
6750	SST	SMST	MIM:182450|HGNC:HGNC:11329|Ensembl:ENSG00000157005|Vega:OTTHUMG00000156462	3q27.3	somatostatin	protein-coding
6752	SSTR2	-	MIM:182452|HGNC:HGNC:11331|Ensembl:ENSG00000180616|Vega:OTTHUMG00000178343	17q25.1	somatostatin receptor 2	protein-coding
6753	SSTR3	SS-3-R|SS3-R|SS3R|SSR-28	MIM:182453|HGNC:HGNC:11332|Ensembl:ENSG00000278195|Vega:OTTHUMG00000150537	22q13.1	somatostatin receptor 3	protein-coding
6755	SSTR5	SS-5-R	MIM:182455|HGNC:HGNC:11334|Ensembl:ENSG00000162009|Vega:OTTHUMG00000047842	16p13.3	somatostatin receptor 5	protein-coding
6757	SSX2	CT5.2|CT5.2A|HD21|HOM-MEL-40|SSX	MIM:300192|HGNC:HGNC:11336|Ensembl:ENSG00000241476|Vega:OTTHUMG00000022697	Xp11.22	SSX family member 2	protein-coding
6759	SSX4	CT5.4	MIM:300326|HGNC:HGNC:11338|Ensembl:ENSG00000268009|Vega:OTTHUMG00000022698	Xp11.23	SSX family member 4	protein-coding
6772	STAT1	CANDF7|IMD31A|IMD31B|IMD31C|ISGF-3|STAT91	MIM:600555|HGNC:HGNC:11362|Ensembl:ENSG00000115415|Vega:OTTHUMG00000132699	2q32.2	signal transducer and activator of transcription 1	protein-coding
6774	STAT3	ADMIO|ADMIO1|APRF|HIES	MIM:102582|HGNC:HGNC:11364|Ensembl:ENSG00000168610|Vega:OTTHUMG00000150645	17q21.2	signal transducer and activator of transcription 3	protein-coding
6778	STAT6	D12S1644|IL-4-STAT|STAT6B|STAT6C	MIM:601512|HGNC:HGNC:11368|Ensembl:ENSG00000166888|Vega:OTTHUMG00000171194	12q13.3	signal transducer and activator of transcription 6	protein-coding
677823	SNORA80E	ACA42|SNORA42	HGNC:HGNC:32635|Ensembl:ENSG00000207475	1q22	small nucleolar RNA, H/ACA box 80E	snoRNA
677885	SNORA59A	ACA59	HGNC:HGNC:32653|Ensembl:ENSG00000239149	1p36.21	small nucleolar RNA, H/ACA box 59A	snoRNA
6781	STC1	STC	MIM:601185|HGNC:HGNC:11373|Ensembl:ENSG00000159167|Vega:OTTHUMG00000097853	8p21.2	stanniocalcin 1	protein-coding
6786	STIM1	D11S4896E|GOK|IMD10|STRMK|TAM|TAM1	MIM:605921|HGNC:HGNC:11386|Ensembl:ENSG00000167323|Vega:OTTHUMG00000133360	11p15.4	stromal interaction molecule 1	protein-coding
6790	AURKA	AIK|ARK1|AURA|BTAK|PPP1R47|STK15|STK6|STK7	MIM:603072|HGNC:HGNC:11393|Ensembl:ENSG00000087586|Vega:OTTHUMG00000032796	20q13.2	aurora kinase A	protein-coding
6794	STK11	LKB1|PJS|hLKB1	MIM:602216|HGNC:HGNC:11389|Ensembl:ENSG00000118046|Vega:OTTHUMG00000180118	19p13.3	serine/threonine kinase 11	protein-coding
6817	SULT1A1	HAST1/HAST2|P-PST|PST|ST1A1|ST1A3|STP|STP1|TSPST1	MIM:171150|HGNC:HGNC:11453|Ensembl:ENSG00000196502|Vega:OTTHUMG00000131765	16p11.2	sulfotransferase family 1A member 1	protein-coding
682	BSG	5F7|CD147|EMMPRIN|OK|TCSF	MIM:109480|HGNC:HGNC:1116|Ensembl:ENSG00000172270|Vega:OTTHUMG00000177718	19p13.3	basigin (Ok blood group)	protein-coding
6833	ABCC8	ABC36|HHF1|HI|HRINS|MRP8|PHHI|SUR|SUR1|SUR1delta2|TNDM2	MIM:600509|HGNC:HGNC:59|Ensembl:ENSG00000006071|Vega:OTTHUMG00000166316	11p15.1	ATP binding cassette subfamily C member 8	protein-coding
6844	VAMP2	SYB2|VAMP-2	MIM:185881|HGNC:HGNC:12643|Ensembl:ENSG00000220205|Ensembl:ENSG00000263620|Vega:OTTHUMG00000150254|Vega:OTTHUMG00000178326	17p13.1	vesicle associated membrane protein 2	protein-coding
685	BTC	-	MIM:600345|HGNC:HGNC:1121|Ensembl:ENSG00000174808|Vega:OTTHUMG00000130107	4q13.3	betacellulin	protein-coding
6850	SYK	p72-Syk	MIM:600085|HGNC:HGNC:11491|Ensembl:ENSG00000165025|Vega:OTTHUMG00000020200	9q22.2	spleen associated tyrosine kinase	protein-coding
6855	SYP	MRX96|MRXSYP	MIM:313475|HGNC:HGNC:11506|Ensembl:ENSG00000102003|Vega:OTTHUMG00000034557	Xp11.23	synaptophysin	protein-coding
6862	T	SAVA|TFT	MIM:601397|HGNC:HGNC:11515|Ensembl:ENSG00000164458|Vega:OTTHUMG00000015991	6q27	T brachyury transcription factor	protein-coding
6868	ADAM17	ADAM18|CD156B|CSVP|NISBD|NISBD1|TACE	MIM:603639|HGNC:HGNC:195|Ensembl:ENSG00000151694|Vega:OTTHUMG00000090425	2p25.1	ADAM metallopeptidase domain 17	protein-coding
687	KLF9	BTEB|BTEB1	MIM:602902|HGNC:HGNC:1123|Ensembl:ENSG00000119138|Vega:OTTHUMG00000019991	9q21.12	Kruppel like factor 9	protein-coding
6876	TAGLN	SM22|SMCC|TAGLN1|WS3-10	MIM:600818|HGNC:HGNC:11553|Ensembl:ENSG00000149591|Vega:OTTHUMG00000167067	11q23.3	transgelin	protein-coding
688	KLF5	BTEB2|CKLF|IKLF	MIM:602903|HGNC:HGNC:6349|Ensembl:ENSG00000102554|Vega:OTTHUMG00000017074	13q22.1	Kruppel like factor 5	protein-coding
6885	MAP3K7	CSCF|FMD2|MEKK7|TAK1|TGF1a	MIM:602614|HGNC:HGNC:6859|Ensembl:ENSG00000135341|Vega:OTTHUMG00000015217	6q15	mitogen-activated protein kinase kinase kinase 7	protein-coding
6890	TAP1	ABC17|ABCB2|APT1|D6S114E|PSF-1|PSF1|RING4|TAP1*0102N|TAP1N	MIM:170260|HGNC:HGNC:43|Ensembl:ENSG00000168394|Vega:OTTHUMG00000031067	6p21.32	transporter 1, ATP binding cassette subfamily B member	protein-coding
6891	TAP2	ABC18|ABCB3|APT2|D6S217E|PSF-2|PSF2|RING11	MIM:170261|HGNC:HGNC:44|Ensembl:ENSG00000204267|Vega:OTTHUMG00000031068	6p21.32	transporter 2, ATP binding cassette subfamily B member	protein-coding
6909	TBX2	-	MIM:600747|HGNC:HGNC:11597|Ensembl:ENSG00000121068|Vega:OTTHUMG00000156986	17q23.2	T-box 2	protein-coding
6915	TBXA2R	BDPLT13|TXA2-R	MIM:188070|HGNC:HGNC:11608|Ensembl:ENSG00000006638|Vega:OTTHUMG00000180806	19p13.3	thromboxane A2 receptor	protein-coding
6916	TBXAS1	BDPLT14|CYP5|CYP5A1|GHOSAL|THAS|TS|TXAS|TXS	MIM:274180|HGNC:HGNC:11609|Ensembl:ENSG00000059377|Vega:OTTHUMG00000157302	7q34	thromboxane A synthase 1	protein-coding
6925	TCF4	E2-2|FECD3|ITF-2|ITF2|PTHS|SEF-2|SEF2|SEF2-1|SEF2-1A|SEF2-1B|SEF2-1D|TCF-4|bHLHb19	MIM:602272|HGNC:HGNC:11634|Ensembl:ENSG00000196628|Vega:OTTHUMG00000132713	18q21.2	transcription factor 4	protein-coding
6927	HNF1A	HNF-1A|HNF1|IDDM20|LFB1|MODY3|TCF-1|TCF1	MIM:142410|HGNC:HGNC:11621|Ensembl:ENSG00000135100|Vega:OTTHUMG00000151015	12q24.31	HNF1 homeobox A	protein-coding
693120	MIR33B	MIRN33B|hsa-mir-33b|mir-33b	MIM:613486|HGNC:HGNC:32791|Ensembl:ENSG00000207839|miRBase:MI0003646	17p11.2	microRNA 33b	ncRNA
693121	MIR411	MIRN411|hsa-mir-411|mir-411	HGNC:HGNC:32792|Ensembl:ENSG00000199109|miRBase:MI0003675	14q32.31	microRNA 411	ncRNA
693128	MIR548B	MIRN548B	HGNC:HGNC:32799|Ensembl:ENSG00000207982|miRBase:MI0003596	6q22.31	microRNA 548b	ncRNA
693137	MIR552	MIRN552|hsa-mir-552	HGNC:HGNC:32808|Ensembl:ENSG00000207941|miRBase:MI0003557	1p34.3	microRNA 552	ncRNA
693149	MIR564	MIRN564|hsa-mir-564	HGNC:HGNC:32820|Ensembl:ENSG00000169964|miRBase:MI0003570	3p21.31	microRNA 564	ncRNA
693155	MIR570	MIRN570|hsa-mir-570	MIM:614538|HGNC:HGNC:32826|Ensembl:ENSG00000207650|miRBase:MI0003577	3q29	microRNA 570	ncRNA
693159	MIR574	MIR574-3p|MIRN574|hsa-mir-574|mir-574	MIM:615469|HGNC:HGNC:32830|Ensembl:ENSG00000207944|miRBase:MI0003581	4p14	microRNA 574	ncRNA
693160	MIR575	MIRN575|hsa-mir-575	HGNC:HGNC:32831|Ensembl:ENSG00000207746|miRBase:MI0003582	4q21.22	microRNA 575	ncRNA
693167	MIR582	MIRN582|hsa-mir-582	HGNC:HGNC:32838|Ensembl:ENSG00000202601|miRBase:MI0003589	5q12.1	microRNA 582	ncRNA
693177	MIR592	MIRN592|hsa-mir-592|mir-592	HGNC:HGNC:32848|Ensembl:ENSG00000207692|miRBase:MI0003604	7q31.33	microRNA 592	ncRNA
693186	MIR601	MIRN601|hsa-mir-601	HGNC:HGNC:32857|Ensembl:ENSG00000207991|miRBase:MI0003614	9q33.3	microRNA 601	ncRNA
693193	MIR608	MIRN608|hsa-mir-608	HGNC:HGNC:32864|Ensembl:ENSG00000207551|miRBase:MI0003621	10q24.31	microRNA 608	ncRNA
693199	MIR614	MIRN614|hsa-mir-614	HGNC:HGNC:32870|Ensembl:ENSG00000013588|miRBase:MI0003627	12p13.1	microRNA 614	ncRNA
693205	MIR620	MIRN620|hsa-mir-620	HGNC:HGNC:32876|Ensembl:ENSG00000207967|miRBase:MI0003634	12q24.21	microRNA 620	ncRNA
693207	MIR622	MIRN622|hsa-mir-622	HGNC:HGNC:32878|miRBase:MI0003636	13q31.3	microRNA 622	ncRNA
693210	MIR625	MIRN625|hsa-mir-625	HGNC:HGNC:32881|Ensembl:ENSG00000207781|miRBase:MI0003639	14q23.3	microRNA 625	ncRNA
693235	MIR92B	MIRN92B|hsa-mir-92b|mir-92b	HGNC:HGNC:32920|Ensembl:ENSG00000231064|miRBase:MI0003560	1q22	microRNA 92b	ncRNA
6934	TCF7L2	TCF-4|TCF4	MIM:602228|HGNC:HGNC:11641|Ensembl:ENSG00000148737|Vega:OTTHUMG00000019070	10q25.2-q25.3	transcription factor 7 like 2	protein-coding
6935	ZEB1	AREB6|BZP|DELTAEF1|FECD6|NIL2A|PPCD3|TCF8|ZFHEP|ZFHX1A	MIM:189909|HGNC:HGNC:11642|Ensembl:ENSG00000148516|Vega:OTTHUMG00000017907	10p11.22	zinc finger E-box binding homeobox 1	protein-coding
694	BTG1	APRO2	MIM:109580|HGNC:HGNC:1130|Ensembl:ENSG00000133639|Vega:OTTHUMG00000170092	12q21.33	BTG anti-proliferation factor 1	protein-coding
6943	TCF21	POD1|bHLHa23	MIM:603306|HGNC:HGNC:11632|Ensembl:ENSG00000118526|Vega:OTTHUMG00000015608	6q23.2	transcription factor 21	protein-coding
6988	TCTA	-	MIM:600690|HGNC:HGNC:11692|Ensembl:ENSG00000145022|Vega:OTTHUMG00000156846	3p21.31	T-cell leukemia translocation altered	protein-coding
6997	TDGF1	CR|CRGF|CRIPTO	MIM:187395|HGNC:HGNC:11701|Ensembl:ENSG00000241186|Vega:OTTHUMG00000191661	3p21.31	teratocarcinoma-derived growth factor 1	protein-coding
7001	PRDX2	HEL-S-2a|NKEF-B|NKEFB|PRP|PRX2|PRXII|PTX1|TDPX1|TPX1|TSA	MIM:600538|HGNC:HGNC:9353|Ensembl:ENSG00000167815|Vega:OTTHUMG00000134285	19p13.13	peroxiredoxin 2	protein-coding
7009	TMBIM6	BAXI1|BI-1|TEGT	MIM:600748|HGNC:HGNC:11723|Ensembl:ENSG00000139644|Vega:OTTHUMG00000169652	12q13.12	transmembrane BAX inhibitor motif containing 6	protein-coding
7010	TEK	CD202B|TIE-2|TIE2|VMCM|VMCM1	MIM:600221|HGNC:HGNC:11724|Ensembl:ENSG00000120156|Vega:OTTHUMG00000019712	9p21.2	TEK receptor tyrosine kinase	protein-coding
7012	TERC	DKCA1|PFBMFT2|SCARNA19|TR|TRC3|hTR	MIM:602322|HGNC:HGNC:11727|Ensembl:ENSG00000270141|Ensembl:ENSG00000277925	3q26.2	telomerase RNA component	ncRNA
7013	TERF1	PIN2|TRBF1|TRF|TRF1|hTRF1-AS|t-TRF1	MIM:600951|HGNC:HGNC:11728|Ensembl:ENSG00000147601|Vega:OTTHUMG00000164522	8q21.11	telomeric repeat binding factor 1	protein-coding
7015	TERT	CMM9|DKCA2|DKCB4|EST2|PFBMFT1|TCS1|TP2|TRT|hEST2|hTRT	MIM:187270|HGNC:HGNC:11730|Ensembl:ENSG00000164362|Vega:OTTHUMG00000090357	5p15.33	telomerase reverse transcriptase	protein-coding
7018	TF	HEL-S-71p|PRO1557|PRO2086|TFQTL1	MIM:190000|HGNC:HGNC:11740|Ensembl:ENSG00000091513|Vega:OTTHUMG00000150356	3q22.1	transferrin	protein-coding
7019	TFAM	MTDPS15|MTTF1|MTTFA|TCF6|TCF6L1|TCF6L2|TCF6L3	MIM:600438|HGNC:HGNC:11741|Ensembl:ENSG00000108064|Vega:OTTHUMG00000018270	10q21.1	transcription factor A, mitochondrial	protein-coding
7020	TFAP2A	AP-2|AP-2alpha|AP2TF|BOFS|TFAP2	MIM:107580|HGNC:HGNC:11742|Ensembl:ENSG00000137203|Vega:OTTHUMG00000014235	6p24.3	transcription factor AP-2 alpha	protein-coding
7021	TFAP2B	AP-2B|AP2-B|PDA2	MIM:601601|HGNC:HGNC:11743|Ensembl:ENSG00000008196|Vega:OTTHUMG00000014836	6p12.3	transcription factor AP-2 beta	protein-coding
7033	TFF3	ITF|P1B|TFI	MIM:600633|HGNC:HGNC:11757|Ensembl:ENSG00000160180|Vega:OTTHUMG00000086798	21q22.3	trefoil factor 3	protein-coding
7037	TFRC	CD71|IMD46|T9|TFR|TFR1|TR|TRFR|p90	MIM:190010|HGNC:HGNC:11763|Ensembl:ENSG00000072274|Vega:OTTHUMG00000155714	3q29	transferrin receptor	protein-coding
[truncated: 508 more rows]
