# Supplementary material for: A Database of Lung Cancer-Related Genes for the Identification of Subtype-Specific Prognostic Biomarkers
Source: Biology (Basel). 2023 Feb 24;12(3):357. doi: 10.3390/biology12030357 (PMC10045015; doi:10.3390/biology12030357)
Supplement: Supplementary file 1 [file biology-12-00357-s001.zip › Table S2. Differentially expressed lung cancer-related genes in the TCGA LUAD dataset.xlsx]

## Sheet: TableS2_LUAD_diffExp
Gene_dbLCGL	log2FoldChange	Adjusted_P-value	SampleID	Expression
CDKN2A	4.69	0.038	TCGA-91-6829	Up
CDKN2A	5.1	0.0191	TCGA-55-6968	Up
CDKN2A	3.76	0.0443	TCGA-44-5645	Up
CDKN2A	4.71	0.021	TCGA-91-6829	Up
CDKN2A	5.42	0.000154	TCGA-55-6979	Up
CDKN2A	4.01	0.021	TCGA-55-6971	Up
CDKN2A	4.18	0.0366	TCGA-55-6971	Up
CDKN2A	5.09	0.0254	TCGA-55-6968	Up
CDKN2A	7.41	0.00721	TCGA-91-6847	Up
CDKN2A	5.61	0.027	TCGA-49-6743	Up
CDKN2A	3.97	0.0359	TCGA-44-3396	Up
CDKN2A	4.55	0.0225	TCGA-44-6145	Up
CDKN2A	5.75	0.0125	TCGA-55-6981	Up
CDKN2A	5.61	0.0197	TCGA-49-6743	Up
TERT	8.61	0.000899	TCGA-55-6969	Up
TERT	inf	0.0498	TCGA-50-5931	Up
TERT	inf	0.0105	TCGA-50-5931	Up
TERT	inf	0.00337	TCGA-55-6969	Up
PTGS2	-3.56	0.0434	TCGA-91-6828	Down
PTGS2	-5.88	0.0076	TCGA-50-5933	Down
MMP9	5.52	0.0179	TCGA-49-6743	Up
MMP9	5.52	7.03e-05	TCGA-49-6744	Up
MMP9	5.7	0.0179	TCGA-49-6743	Up
MMP9	4.31	0.000367	TCGA-38-4627	Up
MMP9	4.27	0.000745	TCGA-44-6777	Up
MMP9	4.87	0.0128	TCGA-50-5939	Up
MMP9	4.98	0.000239	TCGA-55-6971	Up
MMP9	6.48	9.25e-06	TCGA-91-6835	Up
MMP9	5.08	0.025	TCGA-49-6745	Up
MMP9	4.88	0.0268	TCGA-49-6745	Up
MMP9	5.06	0.000146	TCGA-55-6971	Up
MMP9	5.61	0.0106	TCGA-50-5936	Up
MMP9	5.52	0.00737	TCGA-91-6849	Up
MMP9	6.48	6.51e-06	TCGA-91-6835	Up
MMP9	5.29	8.86e-05	TCGA-49-6744	Up
MMP9	4.21	0.000794	TCGA-44-6777	Up
MMP9	3.44	0.0284	TCGA-55-6985	Up
MMP9	7.13	5.17e-05	TCGA-50-5930	Up
MMP9	3.35	0.0401	TCGA-55-6985	Up
NKX2-1	-12.27	8.6e-05	TCGA-91-6847	Down
NKX2-1	-7.69	0.000237	TCGA-55-6975	Down
BIRC5	6.6	0.0419	TCGA-91-6836	Up
BIRC5	5.07	0.0336	TCGA-49-6743	Up
BIRC5	6.79	0.0204	TCGA-50-5933	Up
BIRC5	5.15	0.0226	TCGA-38-4632	Up
BIRC5	9.44	0.00114	TCGA-38-4625	Up
BIRC5	6.85	0.0433	TCGA-91-6836	Up
BIRC5	5.21	0.00342	TCGA-55-6979	Up
BIRC5	4.33	0.00266	TCGA-44-6778	Up
BIRC5	4.57	0.0439	TCGA-55-6982	Up
BIRC5	7.06	0.0354	TCGA-44-2662	Up
BIRC5	4.68	0.0434	TCGA-55-6968	Up
BIRC5	5.78	0.049	TCGA-50-6595	Up
BIRC5	6.43	0.0137	TCGA-49-6743	Up
BIRC5	4.26	0.016	TCGA-55-6971	Up
BIRC5	7.34	0.00327	TCGA-50-5939	Up
BIRC5	3.83	0.0427	TCGA-55-6985	Up
CYP1A1	-10.29	6.73e-06	TCGA-50-5936	Down
CYP1A1	-8.88	0.0014	TCGA-44-3396	Down
CYP1A1	-4.48	0.00334	TCGA-55-6985	Down
CYP1A1	-5.96	0.000106	TCGA-38-4626	Down
CYP1A1	-4.47	0.00273	TCGA-55-6985	Down
CYP1A1	-8.14	0.00046	TCGA-44-2668	Down
CYP1A1	-7.75	0.0151	TCGA-38-4632	Down
IL6	-6.89	0.0109	TCGA-50-5932	Down
IL6	-4.24	0.00592	TCGA-44-6778	Down
IL6	-4.28	0.00632	TCGA-44-6778	Down
IL6	-7.84	0.000143	TCGA-44-6147	Down
IL6	-6.99	0.000258	TCGA-44-6145	Down
IL6	-6.15	0.0429	TCGA-49-4490	Down
IL6	-5.92	0.00577	TCGA-44-6146	Down
IL6	-7.85	0.000237	TCGA-44-6147	Down
IL6	-6.62	0.0126	TCGA-50-5932	Down
IL6	-6.38	0.00384	TCGA-44-6146	Down
IL6	-4.57	0.0342	TCGA-50-5933	Down
TP63	5.76	1.02e-05	TCGA-44-5645	Up
TP63	2.9	0.00238	TCGA-44-6148	Up
TP63	5.81	1.18e-05	TCGA-44-5645	Up
TP63	2.88	0.00364	TCGA-44-6148	Up
RET	3.91	0.0344	TCGA-44-6778	Up
RET	3.6	0.0405	TCGA-44-6778	Up
RET	7.67	7.6e-07	TCGA-55-6983	Up
RET	5.71	0.00156	TCGA-55-6969	Up
RET	5.85	0.0175	TCGA-91-6831	Up
RET	6.6	0.000141	TCGA-91-6828	Up
RET	6.05	0.00174	TCGA-55-6969	Up
CHRNA5	5.51	0.0289	TCGA-55-6969	Up
ROS1	-6.56	0.000559	TCGA-55-6969	Down
ROS1	-6.64	0.00192	TCGA-55-6968	Down
ROS1	-8.76	0.000103	TCGA-55-6975	Down
ROS1	-6.17	0.000751	TCGA-55-6969	Down
ROS1	-7.42	0.00229	TCGA-91-6831	Down
ROS1	-9.44	0.000807	TCGA-91-6847	Down
ROS1	-6.24	0.00333	TCGA-55-6968	Down
ROS1	-6.46	0.0472	TCGA-50-5931	Down
ROS1	-4.82	0.0349	TCGA-50-6595	Down
ABCB1	-5.17	0.0304	TCGA-55-6975	Down
ABCB1	-5.67	0.0358	TCGA-44-6146	Down
SPP1	4.68	0.0463	TCGA-44-6147	Up
SPP1	6.11	0.000198	TCGA-55-6971	Up
SPP1	6.7	0.000135	TCGA-49-6744	Up
SPP1	10.07	0.00299	TCGA-55-6982	Up
SPP1	4.28	0.0266	TCGA-55-6979	Up
SPP1	12.48	7.24e-05	TCGA-55-6980	Up
SPP1	6.09	0.000323	TCGA-55-6971	Up
SPP1	6.18	0.00813	TCGA-91-6828	Up
SPP1	5.84	0.0199	TCGA-38-4627	Up
SPP1	4.76	0.000993	TCGA-91-6835	Up
SPP1	7.35	0.0481	TCGA-91-6831	Up
SPP1	6.1	0.000529	TCGA-50-5930	Up
SPP1	4.19	0.0477	TCGA-55-6970	Up
SPP1	5.18	0.0263	TCGA-55-6986	Up
SPP1	6.9	0.00103	TCGA-55-6984	Up
SPP1	9.24	0.00555	TCGA-50-5936	Up
SPP1	3.92	0.00103	TCGA-44-6778	Up
SPP1	8.81	0.00142	TCGA-50-5939	Up
SPP1	6.62	0.00101	TCGA-55-6984	Up
SPP1	3.89	0.00153	TCGA-44-6778	Up
SPP1	6.63	0.000113	TCGA-49-6744	Up
SPP1	4.95	0.0283	TCGA-55-6969	Up
SPP1	9.76	0.00353	TCGA-55-6982	Up
SPP1	4.93	0.0398	TCGA-55-6969	Up
SPP1	5.48	0.00524	TCGA-44-3396	Up
SPP1	5.48	0.00193	TCGA-55-6978	Up
SPP1	8.11	0.000112	TCGA-91-6849	Up
SPP1	6.04	0.00131	TCGA-55-6983	Up
SPP1	3.04	0.00414	TCGA-44-2657	Up
SPP1	4.2	0.0301	TCGA-44-6145	Up
SPP1	3.45	0.0238	TCGA-44-5645	Up
SPP1	5.6	0.00905	TCGA-49-6745	Up
SPP1	3.47	0.0274	TCGA-44-5645	Up
SPP1	4.26	0.0361	TCGA-44-2668	Up
SPP1	4.75	0.00128	TCGA-91-6835	Up
SPP1	5.62	0.0105	TCGA-49-6745	Up
TNF	4.52	0.0254	TCGA-44-2668	Up
CEACAM5	5.48	0.000919	TCGA-44-2661	Up
CEACAM5	3.63	0.0452	TCGA-55-6980	Up
CEACAM5	4.94	0.0179	TCGA-55-6970	Up
CEACAM5	5.05	0.0205	TCGA-44-2655	Up
CEACAM5	5.86	0.00532	TCGA-55-6969	Up
CEACAM5	5.47	0.00773	TCGA-55-6969	Up
CEACAM5	9.44	0.000364	TCGA-50-5935	Up
CEACAM5	4.35	0.0324	TCGA-44-6776	Up
CEACAM5	7.84	0.00121	TCGA-55-6981	Up
CEACAM5	6.99	0.0416	TCGA-44-6146	Up
CEACAM5	4.26	0.0354	TCGA-44-6776	Up
CEACAM5	5.23	0.0163	TCGA-44-6777	Up
CEACAM5	6.28	1.55e-06	TCGA-44-2657	Up
CEACAM5	5.69	0.00101	TCGA-44-2665	Up
CEACAM5	6.79	0.0449	TCGA-44-6146	Up
CEACAM5	5.24	0.0115	TCGA-44-6777	Up
CEACAM5	-7.02	0.013	TCGA-38-4625	Down
CEACAM5	5.15	0.0119	TCGA-55-6970	Up
CEACAM5	6.43	0.00837	TCGA-44-2662	Up
CEACAM5	7.24	2.8e-05	TCGA-38-4627	Up
CEACAM5	8.54	0.0248	TCGA-49-4490	Up
CEACAM5	8.86	0.000311	TCGA-50-5935	Up
SOX2	10.78	0.000132	TCGA-91-6831	Up
SOX2	7.77	0.00446	TCGA-49-6743	Up
SOX2	5.78	0.00136	TCGA-55-6969	Up
SOX2	4.78	0.0375	TCGA-44-6147	Up
SOX2	5.46	0.0174	TCGA-55-6971	Up
SOX2	5.68	0.00337	TCGA-55-6969	Up
SOX2	7.53	0.0128	TCGA-49-6743	Up
SOX2	5.38	0.00499	TCGA-55-6971	Up
SOX2	inf	0.0422	TCGA-44-2662	Up
SOX2	6.05	0.00474	TCGA-55-6968	Up
SOX2	3.89	0.0179	TCGA-44-6778	Up
SOX2	6.06	0.00437	TCGA-55-6968	Up
SOX2	-5.75	0.0175	TCGA-55-6986	Down
SOX2	3.83	0.0125	TCGA-44-6778	Up
PROM1	5.7	0.000959	TCGA-44-6147	Up
PROM1	4.67	0.00038	TCGA-44-5645	Up
PROM1	5.02	0.000241	TCGA-44-5645	Up
PROM1	6.16	0.000596	TCGA-44-6147	Up
PROM1	3.49	0.0472	TCGA-38-4627	Up
PROM1	8.47	6.7e-05	TCGA-44-6146	Up
PROM1	4.71	0.0142	TCGA-44-2665	Up
PROM1	-6.3	0.00122	TCGA-55-6986	Down
PROM1	9.75	1.46e-05	TCGA-44-6146	Up
CAV1	-4.82	0.0417	TCGA-44-5645	Down
CAV1	-3.46	0.046	TCGA-44-6148	Down
NAPSA	-9.22	0.047	TCGA-55-6975	Down
NAPSA	-8.23	0.0324	TCGA-55-6969	Down
MUC1	-8.03	0.0435	TCGA-91-6847	Down
EZH2	6.23	0.0373	TCGA-91-6847	Up
MKI67	3.38	0.0194	TCGA-55-6971	Up
MKI67	4.69	0.0228	TCGA-50-5933	Up
MKI67	5.28	0.0259	TCGA-49-6743	Up
MKI67	5.13	0.0277	TCGA-55-6968	Up
MKI67	3.37	0.0313	TCGA-55-6985	Up
MKI67	4.76	0.0391	TCGA-44-2662	Up
MKI67	3.39	0.0347	TCGA-55-6985	Up
MKI67	4.42	0.000193	TCGA-44-6778	Up
MKI67	5.25	0.0246	TCGA-49-6743	Up
MKI67	5.96	0.0322	TCGA-91-6831	Up
MKI67	3.2	0.0479	TCGA-55-6979	Up
MKI67	3.45	0.0238	TCGA-55-6971	Up
MKI67	5.34	0.0258	TCGA-50-6595	Up
MKI67	5.96	0.00499	TCGA-49-6745	Up
MKI67	5.13	0.0332	TCGA-55-6968	Up
MKI67	4.49	0.000243	TCGA-44-6778	Up
MKI67	4.15	0.0233	TCGA-44-6145	Up
MKI67	4.09	0.0105	TCGA-91-6828	Up
MKI67	5.09	0.00563	TCGA-55-6978	Up
MKI67	6.36	0.0119	TCGA-38-4625	Up
MKI67	5.94	0.00653	TCGA-49-6745	Up
CD274	-5.63	0.00226	TCGA-44-6147	Down
CD274	-5.91	0.00246	TCGA-44-6147	Down
NQO1	4.21	0.0128	TCGA-44-5645	Up
NQO1	4.3	0.0135	TCGA-44-5645	Up
PPARG	-4.37	0.00792	TCGA-55-6983	Down
PPARG	-3.54	0.0152	TCGA-44-5645	Down
PPARG	-3.15	0.0325	TCGA-38-4627	Down
PPARG	-3.46	0.0366	TCGA-55-6971	Down
PPARG	-3.25	0.0411	TCGA-55-6971	Down
PPARG	-4.38	0.0183	TCGA-44-2665	Down
PPARG	-2.99	0.00515	TCGA-38-4626	Down
PPARG	-3.76	0.0132	TCGA-44-5645	Down
FOXM1	4.47	0.00136	TCGA-44-6778	Up
FOXM1	5.17	0.00377	TCGA-55-6978	Up
FOXM1	4.4	0.0259	TCGA-44-6145	Up
FOXM1	3.52	0.0281	TCGA-55-6971	Up
FOXM1	3.43	0.0361	TCGA-55-6985	Up
FOXM1	4.59	0.0271	TCGA-91-6828	Up
FOXM1	4.03	0.0466	TCGA-44-2668	Up
FOXM1	6.6	0.0413	TCGA-91-6836	Up
FOXM1	6.25	0.0115	TCGA-91-6831	Up
FOXM1	4.08	0.0105	TCGA-55-6971	Up
FOXM1	3.91	0.00375	TCGA-44-6778	Up
FOXM1	6.53	0.00254	TCGA-50-6595	Up
FOXM1	4.36	0.0377	TCGA-50-5930	Up
FOXM1	3.81	0.0191	TCGA-55-6985	Up
FOXM1	7.43	0.00388	TCGA-38-4625	Up
FOXM1	4.26	0.0476	TCGA-55-6982	Up
CRP	inf	0.00248	TCGA-55-6984	Up
CRP	inf	0.0342	TCGA-55-6984	Up
HGF	3.19	0.0453	TCGA-38-4626	Up
CA9	inf	6.54e-06	TCGA-44-2662	Up
CA9	inf	0.00303	TCGA-44-6145	Up
CA9	6.81	0.00498	TCGA-44-6777	Up
CA9	7.56	0.000138	TCGA-49-6744	Up
CA9	6.43	0.000558	TCGA-44-3396	Up
CA9	6.92	5.47e-11	TCGA-44-6148	Up
CA9	8.01	0.000263	TCGA-50-6595	Up
CA9	6.08	0.0152	TCGA-55-6986	Up
CA9	7.41	3.44e-05	TCGA-44-2665	Up
CA9	6.64	0.0293	TCGA-44-6777	Up
CA9	9.61	1.35e-08	TCGA-55-6971	Up
CA9	11.37	1.93e-05	TCGA-38-4625	Up
CA9	9.38	1.84e-09	TCGA-55-6971	Up
CA9	6.06	0.00784	TCGA-55-6982	Up
CA9	7.95	0.00408	TCGA-91-6831	Up
CA9	inf	0.000169	TCGA-50-5931	Up
CA9	9.53	0.00401	TCGA-44-2668	Up
CA9	inf	0.00139	TCGA-50-5931	Up
CA9	9.24	0.000114	TCGA-49-6744	Up
CA9	11.96	8.91e-06	TCGA-55-6984	Up
CA9	9.12	0.025	TCGA-55-6968	Up
CA9	8.45	4.3e-12	TCGA-44-6148	Up
CA9	11.27	1.61e-05	TCGA-55-6984	Up
CA9	5.02	0.0383	TCGA-55-6985	Up
CA9	6.76	0.044	TCGA-55-6968	Up
CA9	11.78	1.05e-08	TCGA-55-6969	Up
CA9	inf	3.95e-08	TCGA-55-6969	Up
CA9	inf	0.036	TCGA-44-2657	Up
CA9	inf	9.59e-07	TCGA-44-6146	Up
CA9	9.02	1.79e-06	TCGA-50-5939	Up
CA9	7.44	0.000866	TCGA-38-4627	Up
CA9	8.76	0.0225	TCGA-50-5936	Up
CA9	11.37	1.3e-09	TCGA-55-6983	Up
CA9	7.92	0.00216	TCGA-55-6982	Up
CA9	5.65	0.0487	TCGA-55-6985	Up
CA9	inf	5.97e-08	TCGA-44-6146	Up
SERPINB5	7.45	0.000562	TCGA-55-6984	Up
SERPINB5	7.83	0.0132	TCGA-50-5931	Up
SERPINB5	9.52	0.00708	TCGA-50-5931	Up
SERPINB5	6.43	0.00378	TCGA-44-2668	Up
SERPINB5	5.97	0.0144	TCGA-49-6745	Up
SERPINB5	9.71	3.16e-05	TCGA-50-6595	Up
SERPINB5	inf	0.00102	TCGA-55-6968	Up
SERPINB5	7.9	0.000344	TCGA-55-6984	Up
SERPINB5	4.78	0.0144	TCGA-44-6778	Up
SERPINB5	11.12	6.84e-07	TCGA-50-5939	Up
SERPINB5	6.57	0.0119	TCGA-55-6970	Up
SERPINB5	5.83	0.01	TCGA-44-6145	Up
SERPINB5	7.62	0.00412	TCGA-38-4625	Up
SERPINB5	5.74	0.00681	TCGA-44-6778	Up
SERPINB5	inf	0.000225	TCGA-44-6146	Up
SERPINB5	6.21	0.0186	TCGA-49-6745	Up
SERPINB5	8.93	0.0336	TCGA-49-6743	Up
SERPINB5	5.32	0.00889	TCGA-49-6742	Up
SERPINB5	8.08	0.000788	TCGA-44-6146	Up
SERPINB5	6.81	0.00206	TCGA-55-6975	Up
SERPINB5	5.22	0.0349	TCGA-55-6970	Up
SERPINB5	7.26	0.00778	TCGA-55-6968	Up
SERPINB5	5.7	0.00732	TCGA-49-6742	Up
ALDH1A1	-5.4	0.0196	TCGA-44-2662	Down
ALDH1A1	-8.58	0.00373	TCGA-91-6847	Down
SLC2A1	5.37	0.0184	TCGA-55-6975	Up
SLC2A1	5.65	0.0235	TCGA-50-5936	Up
SLC2A1	3.46	0.00954	TCGA-44-6777	Up
SLC2A1	3.59	0.0102	TCGA-55-6971	Up
SLC2A1	5.87	0.0336	TCGA-49-6743	Up
SLC2A1	6.14	0.0333	TCGA-44-2662	Up
SLC2A1	3.54	0.018	TCGA-55-6971	Up
SLC2A1	6.73	0.0133	TCGA-50-5939	Up
SLC2A1	5.04	0.0185	TCGA-55-6982	Up
SLC2A1	5.06	0.0352	TCGA-44-6146	Up
SLC2A1	3.46	0.00795	TCGA-44-6777	Up
SLC2A1	4.73	0.00507	TCGA-55-6980	Up
SLC2A1	4.82	0.0113	TCGA-44-2665	Up
SLC2A1	4.99	0.0185	TCGA-55-6982	Up
SLC2A1	4.99	0.0346	TCGA-44-6146	Up
SLC2A1	7.39	0.0448	TCGA-50-5930	Up
SLC2A1	5.87	0.0364	TCGA-49-6743	Up
SLC2A1	3.05	0.0284	TCGA-38-4627	Up
MMP1	9.21	6.48e-05	TCGA-44-6146	Up
MMP1	5.01	0.0125	TCGA-50-5930	Up
MMP1	10.02	3.16e-05	TCGA-50-6595	Up
MMP1	8.17	3.5e-08	TCGA-55-6971	Up
MMP1	6.4	0.000234	TCGA-55-6978	Up
MMP1	4.39	0.0109	TCGA-49-6744	Up
MMP1	9.01	3.52e-05	TCGA-44-6146	Up
MMP1	5.84	0.0351	TCGA-49-6761	Up
MMP1	6.08	0.000329	TCGA-55-6970	Up
MMP1	8.28	4.41e-06	TCGA-55-6969	Up
MMP1	7.35	0.000851	TCGA-49-6743	Up
MMP1	5.55	0.00446	TCGA-91-6829	Up
MMP1	8.05	9.57e-09	TCGA-55-6971	Up
MMP1	10.02	7.99e-06	TCGA-91-6849	Up
MMP1	5.43	0.00153	TCGA-44-3396	Up
MMP1	9.83	2.93e-07	TCGA-44-6145	Up
MMP1	8.75	1.43e-05	TCGA-50-5933	Up
MMP1	5.36	5.09e-05	TCGA-38-4627	Up
MMP1	9.51	0.00536	TCGA-91-6836	Up
MMP1	6.78	0.00147	TCGA-44-2655	Up
MMP1	6.97	0.00138	TCGA-49-6743	Up
MMP1	7.16	2.34e-06	TCGA-55-6979	Up
MMP1	inf	0.00486	TCGA-55-6980	Up
MMP1	5.2	0.00259	TCGA-44-2661	Up
MMP1	12.4	3.13e-05	TCGA-55-6984	Up
MMP1	7.52	0.00543	TCGA-49-6745	Up
MMP1	5.35	0.0271	TCGA-44-2668	Up
MMP1	8.7	0.00737	TCGA-91-6836	Up
MMP1	8.55	7.31e-06	TCGA-55-6969	Up
MMP1	4.82	0.0067	TCGA-49-6744	Up
MMP1	6.21	0.0158	TCGA-44-2662	Up
MMP1	12.85	2.94e-05	TCGA-55-6984	Up
MMP1	7.16	0.000324	TCGA-38-4632	Up
MMP1	7.65	0.0119	TCGA-49-6745	Up
MMP1	6.89	0.0062	TCGA-38-4625	Up
MMP1	6.38	0.000328	TCGA-55-6970	Up
MMP1	5.25	0.00454	TCGA-91-6829	Up
MMP1	7.38	0.0151	TCGA-55-6986	Up
IGFBP3	4.41	0.0166	TCGA-38-4627	Up
IGFBP3	3.85	0.0176	TCGA-55-6971	Up
IGFBP3	3.89	0.0231	TCGA-55-6971	Up
IGFBP3	5.78	0.0362	TCGA-55-6980	Up
IGFBP3	3.74	0.039	TCGA-55-6979	Up
IGFBP3	6.53	0.0169	TCGA-50-5936	Up
DNMT3B	6.81	0.0184	TCGA-38-4625	Up
CYP1A2	-6.44	0.0161	TCGA-38-4626	Down
CYP1A2	#NAME?	0.000101	TCGA-50-5936	Down
TK1	4.07	0.036	TCGA-55-6982	Up
TK1	4.17	0.00348	TCGA-55-6979	Up
TK1	4.05	0.0477	TCGA-55-6982	Up
ASCL1	6.79	8.59e-06	TCGA-55-6983	Up
ASCL1	7.31	0.0433	TCGA-50-5935	Up
ASCL1	5.21	0.0371	TCGA-55-6968	Up
ASCL1	6.92	0.019	TCGA-50-5935	Up
ASCL1	6.37	6.6e-06	TCGA-55-6971	Up
ASCL1	13.45	2.83e-06	TCGA-55-6969	Up
ASCL1	13.71	2.94e-07	TCGA-55-6969	Up
ASCL1	6.24	0.000147	TCGA-91-6828	Up
ASCL1	6.19	3.03e-05	TCGA-55-6971	Up
ASCL1	5.7	1.13e-05	TCGA-44-6778	Up
ASCL1	9.53	0.000696	TCGA-91-6831	Up
ASCL1	5.21	0.0435	TCGA-55-6968	Up
ASCL1	5.68	1.42e-05	TCGA-44-6778	Up
SLC7A5	4.68	0.0271	TCGA-50-5930	Up
SLC7A5	3.08	0.0291	TCGA-44-6778	Up
SLC7A5	3.1	0.0223	TCGA-44-6778	Up
BMP2	-3.29	0.046	TCGA-55-6985	Down
BMP2	-4.49	0.0447	TCGA-50-5936	Down
BMP2	-3.08	0.00179	TCGA-44-2657	Down
BMP2	-4.63	0.0381	TCGA-55-6975	Down
BMP2	-4.55	0.013	TCGA-44-3396	Down
BMP2	-3.29	0.0373	TCGA-55-6985	Down
BMP2	-6.41	0.00129	TCGA-50-5933	Down
BMP2	-5.47	0.0193	TCGA-44-2662	Down
BMP2	-2.89	0.0442	TCGA-38-4627	Down
BMP2	-4.01	0.00717	TCGA-55-6979	Down
FOXP3	5.32	0.0189	TCGA-49-6744	Up
MMP7	5.89	0.00102	TCGA-44-6147	Up
MMP7	5.66	0.000959	TCGA-44-6147	Up
MMP7	2.72	0.00526	TCGA-44-6148	Up
MMP7	3.31	0.0223	TCGA-44-5645	Up
MMP7	-4.49	0.0394	TCGA-55-6969	Down
MMP7	2.73	0.00703	TCGA-44-6148	Up
MMP7	3.29	0.0198	TCGA-44-5645	Up
MMP7	5.74	0.0195	TCGA-55-6980	Up
EPB41L3	-4.75	0.0449	TCGA-55-6984	Down
CCL2	-5.15	0.0106	TCGA-44-6145	Down
CEACAM1	4.05	0.00929	TCGA-55-6979	Up
CEACAM1	2.48	0.0293	TCGA-44-6148	Up
CEACAM1	3.76	0.0188	TCGA-91-6835	Up
CEACAM1	3.57	0.0256	TCGA-91-6835	Up
PLAU	4.15	0.0203	TCGA-91-6835	Up
PLAU	4.18	0.0148	TCGA-91-6835	Up
PLAU	3.22	0.0472	TCGA-38-4627	Up
PLAU	4.3	0.0472	TCGA-44-3396	Up
ITGB3	4.14	0.00925	TCGA-55-6980	Up
ITGB3	3.65	0.0349	TCGA-55-6979	Up
ITGB3	3.6	0.00497	TCGA-38-4627	Up
IL1B	-3.16	0.00376	TCGA-38-4626	Down
IL1B	-5.56	0.00396	TCGA-44-6147	Down
IL1B	-5.86	0.00331	TCGA-44-6147	Down
GRP	-6.35	0.0215	TCGA-49-6742	Down
GRP	-8.06	0.000363	TCGA-55-6981	Down
GRP	-7.21	1.18e-14	TCGA-44-6148	Down
GRP	-7.21	8.18e-14	TCGA-44-6148	Down
GRP	-6.13	0.0179	TCGA-49-6742	Down
FGFR4	-6.23	0.0172	TCGA-91-6831	Down
FGFR4	-7.77	1.33e-05	TCGA-44-2665	Down
FGFR4	-5.39	4.55e-06	TCGA-44-6777	Down
FGFR4	-4.15	0.0236	TCGA-44-2661	Down
FGFR4	-7.53	0.000515	TCGA-50-6595	Down
FGFR4	-5.01	0.0114	TCGA-55-6978	Down
FGFR4	-6.32	0.00452	TCGA-44-2662	Down
FGFR4	-3.75	0.00687	TCGA-44-5645	Down
FGFR4	-5.16	5.08e-06	TCGA-44-6777	Down
FGFR4	-5.91	1.33e-06	TCGA-38-4627	Down
FGFR4	-4.71	0.0125	TCGA-55-6979	Down
FGFR4	-3.69	0.00658	TCGA-44-5645	Down
FGFR4	-4.57	0.00174	TCGA-55-6985	Down
FGFR4	-5.66	0.000197	TCGA-55-6980	Down
FGFR4	-4.46	0.0205	TCGA-55-6983	Down
FGFR4	-4.34	0.00239	TCGA-55-6985	Down
FGFR4	-8.32	1.45e-06	TCGA-44-3396	Down
AGER	-4.11	0.0406	TCGA-91-6835	Down
AGER	-7.59	0.000504	TCGA-44-2668	Down
AGER	-7.93	0.0137	TCGA-55-6982	Down
AGER	-11.79	0.00117	TCGA-55-6975	Down
AGER	-5.97	0.0404	TCGA-50-5935	Down
AGER	-5.22	0.000535	TCGA-44-2657	Down
AGER	-8.96	0.00246	TCGA-44-3396	Down
AGER	-9.86	0.0027	TCGA-55-6968	Down
AGER	-7.8	6.27e-05	TCGA-38-4627	Down
AGER	-8.21	0.012	TCGA-55-6982	Down
AGER	-9.3	0.0386	TCGA-49-4512	Down
AGER	-8.54	0.00488	TCGA-44-5645	Down
AGER	-8.03	8.29e-05	TCGA-44-6777	Down
AGER	-12.04	0.00342	TCGA-50-5933	Down
AGER	-9.39	0.00478	TCGA-44-2665	Down
AGER	-4.36	0.0187	TCGA-44-6148	Down
AGER	-9.54	0.000583	TCGA-55-6969	Down
AGER	-11.28	0.0282	TCGA-50-6595	Down
AGER	-9.83	0.00112	TCGA-55-6969	Down
AGER	-10.56	0.0388	TCGA-91-6836	Down
AGER	-4.05	0.033	TCGA-91-6835	Down
AGER	-8.96	0.0225	TCGA-55-6978	Down
AGER	-8.6	0.00896	TCGA-55-6980	Down
AGER	-5.71	0.0172	TCGA-38-4632	Down
AGER	-5.96	0.026	TCGA-50-5935	Down
AGER	-8.47	0.00258	TCGA-44-5645	Down
AGER	-4.41	0.0115	TCGA-44-6148	Down
AGER	-5.69	0.00424	TCGA-55-6985	Down
AGER	-10.41	0.00214	TCGA-55-6968	Down
AGER	-10.9	0.0144	TCGA-50-5936	Down
AGER	-7.96	6.23e-05	TCGA-44-6777	Down
AGER	-9.39	0.0481	TCGA-49-4512	Down
AGER	-5.8	0.00569	TCGA-55-6985	Down
CLU	-5.15	0.0465	TCGA-55-6968	Down
CLU	-5.14	0.0393	TCGA-55-6968	Down
CLU	-6.34	0.0447	TCGA-44-2662	Down
MUC16	3.59	0.00469	TCGA-44-6777	Up
MUC16	7.66	0.000389	TCGA-55-6981	Up
MUC16	5.95	0.00425	TCGA-49-6745	Up
MUC16	5.25	0.000586	TCGA-55-6980	Up
MUC16	8.16	5.96e-05	TCGA-50-5930	Up
MUC16	7.36	0.000357	TCGA-55-6975	Up
MUC16	6.6	0.0213	TCGA-50-6595	Up
MUC16	6.71	6.69e-05	TCGA-49-6742	Up
MUC16	8.67	1.09e-05	TCGA-38-4627	Up
MUC16	4	0.00959	TCGA-49-6744	Up
MUC16	11.82	6.54e-06	TCGA-44-2662	Up
MUC16	6.29	5.25e-06	TCGA-55-6979	Up
MUC16	-5.62	0.0275	TCGA-44-6776	Down
MUC16	-3.58	0.000206	TCGA-44-6148	Down
MUC16	6.45	0.000274	TCGA-44-6147	Up
MUC16	8.72	2.28e-05	TCGA-50-5936	Up
MUC16	7.24	5.41e-05	TCGA-44-6147	Up
MUC16	5.62	0.0463	TCGA-49-4490	Up
MUC16	5.28	0.00821	TCGA-50-5933	Up
MUC16	4.09	0.00278	TCGA-44-6777	Up
MUC16	6.5	0.00149	TCGA-49-6745	Up
MUC16	inf	1.15e-05	TCGA-49-6743	Up
MUC16	7.12	0.00366	TCGA-44-2668	Up
MUC16	6.73	0.000168	TCGA-44-6145	Up
MUC16	7.05	0.000103	TCGA-55-6970	Up
MUC16	11.75	8.13e-08	TCGA-50-5939	Up
MUC16	6.12	0.000286	TCGA-49-6742	Up
MUC16	6.27	0.00022	TCGA-55-6970	Up
MUC16	9.51	7.7e-06	TCGA-44-2665	Up
MUC16	-6.39	0.0455	TCGA-44-6776	Down
MUC16	10.3	5.52e-05	TCGA-49-6743	Up
MUC16	4.65	0.00414	TCGA-49-6744	Up
MUC16	-3.78	0.000311	TCGA-44-6148	Down
PTHLH	7.88	0.0261	TCGA-50-5931	Up
PTHLH	7.43	0.0134	TCGA-91-6847	Up
PTHLH	8.83	0.0265	TCGA-50-5931	Up
PTHLH	6.3	0.0372	TCGA-55-6978	Up
BPIFA1	9.07	0.000706	TCGA-50-5932	Up
BPIFA1	5.62	0.0317	TCGA-50-5939	Up
BPIFA1	-4.17	0.0417	TCGA-44-6776	Down
BPIFA1	4.24	0.0353	TCGA-50-5935	Up
BPIFA1	inf	0.0155	TCGA-50-5931	Up
BPIFA1	10.74	0.00051	TCGA-50-5932	Up
BPIFA1	7.05	2.73e-07	TCGA-38-4627	Up
BPIFA1	7.15	0.0268	TCGA-55-6982	Up
BPIFA1	5.42	0.0222	TCGA-55-6984	Up
BPIFA1	11.84	1.52e-05	TCGA-50-6595	Up
BPIFA1	inf	0.000112	TCGA-55-6970	Up
BPIFA1	5.36	0.000168	TCGA-55-6979	Up
BPIFA1	8.59	1.95e-05	TCGA-55-6969	Up
BPIFA1	inf	0.0038	TCGA-50-5931	Up
BPIFA1	4.6	0.03	TCGA-50-5935	Up
BPIFA1	3.76	0.044	TCGA-91-6835	Up
BPIFA1	-8.59	1.21e-05	TCGA-91-6829	Down
BPIFA1	5.32	0.0146	TCGA-55-6984	Up
BPIFA1	3.64	0.04	TCGA-91-6835	Up
BPIFA1	-4.38	0.0376	TCGA-44-6776	Down
BPIFA1	-7.78	3.12e-05	TCGA-91-6829	Down
BPIFA1	10.86	1.01e-07	TCGA-44-6145	Up
BPIFA1	10.46	0.0114	TCGA-50-5930	Up
BPIFA1	inf	6.51e-06	TCGA-55-6970	Up
BPIFA1	-7.65	0.0209	TCGA-55-6986	Down
BPIFA1	15.37	0.0274	TCGA-91-6831	Up
BPIFA1	inf	6.3e-06	TCGA-55-6969	Up
LEP	inf	0.00605	TCGA-44-2662	Up
LEP	-7.48	0.000371	TCGA-38-4632	Down
IGF1	3.41	0.00166	TCGA-38-4626	Up
IGF1	5	0.00943	TCGA-91-6829	Up
IGF1	4.34	0.0266	TCGA-91-6829	Up
HP	-5.77	0.0155	TCGA-55-6975	Down
HP	-11.54	0.000103	TCGA-55-6968	Down
HP	-7.73	0.000208	TCGA-91-6829	Down
HP	-5.89	0.00262	TCGA-50-5933	Down
HP	-8.02	3.39e-07	TCGA-91-6835	Down
HP	3.97	2.99e-05	TCGA-38-4626	Up
HP	-3.78	0.0474	TCGA-44-3396	Down
HP	-11.53	6.98e-05	TCGA-55-6968	Down
HP	5.37	0.0144	TCGA-55-6984	Up
HP	-6.83	0.0373	TCGA-50-5931	Down
HP	-3.25	0.000903	TCGA-44-2657	Down
HP	-7.52	0.000147	TCGA-91-6829	Down
HP	-8.21	3.68e-07	TCGA-91-6835	Down
HP	4.87	0.00224	TCGA-38-4627	Up
HP	5.55	0.0177	TCGA-55-6984	Up
HP	-6.73	0.0299	TCGA-50-5931	Down
EFEMP1	-6.61	0.0443	TCGA-91-6847	Down
CTAG1B	inf	0.000178	TCGA-91-6829	Up
CTAG1B	inf	6.45e-10	TCGA-49-6742	Up
CTAG1B	5.59	0.000488	TCGA-44-6778	Up
CTAG1B	inf	1.46e-08	TCGA-49-6742	Up
CTAG1B	6.06	0.000295	TCGA-44-6778	Up
CTAG1B	inf	0.00718	TCGA-55-6983	Up
CTAG1B	inf	0.00123	TCGA-91-6829	Up
PDPN	-4.29	0.0353	TCGA-44-6776	Down
AURKB	9.07	0.00318	TCGA-38-4625	Up
AURKB	6.56	0.0388	TCGA-50-5933	Up
PTX3	-5.34	0.00437	TCGA-44-6145	Down
PTX3	-4.82	0.0134	TCGA-44-6147	Down
PTX3	-4.85	0.0154	TCGA-44-6147	Down
NTRK2	-5.92	7.71e-05	TCGA-55-6980	Down
NTRK2	-3.24	0.0159	TCGA-44-6777	Down
NTRK2	-6.58	0.000332	TCGA-50-5930	Down
NTRK2	-4.09	0.00965	TCGA-91-6828	Down
NTRK2	-6.78	0.00105	TCGA-55-6975	Down
NTRK2	-5.41	0.0225	TCGA-44-3396	Down
NTRK2	-3.5	0.0109	TCGA-44-6777	Down
NTRK2	-4.39	0.0215	TCGA-44-6145	Down
NTRK2	-6.41	0.00103	TCGA-50-5933	Down
MAGEA4	13.57	0.000607	TCGA-50-5931	Up
MAGEA4	inf	1.85e-09	TCGA-49-6742	Up
MAGEA4	inf	1.3e-10	TCGA-49-6742	Up
MAGEA4	inf	0.000783	TCGA-55-6969	Up
MAGEA4	inf	0.0107	TCGA-49-4490	Up
MAGEA4	inf	0.0127	TCGA-55-6969	Up
MAGEA4	13.42	0.00188	TCGA-50-5931	Up
MAGEA3	inf	1.53e-06	TCGA-55-6969	Up
MAGEA3	6.59	1.9e-07	TCGA-44-6778	Up
MAGEA3	6.05	5.23e-07	TCGA-44-6778	Up
MAGEA3	8.6	0.000227	TCGA-49-6743	Up
MAGEA3	inf	9.08e-09	TCGA-49-6742	Up
MAGEA3	10	0.000528	TCGA-49-4490	Up
MAGEA3	inf	0.000304	TCGA-55-6968	Up
MAGEA3	inf	2.02e-09	TCGA-44-3396	Up
MAGEA3	inf	0.00282	TCGA-55-6968	Up
MAGEA3	inf	2.5e-05	TCGA-91-6829	Up
MAGEA3	8.51	0.000443	TCGA-55-6975	Up
MAGEA3	inf	0.0021	TCGA-91-6831	Up
MAGEA3	inf	3.04e-07	TCGA-49-6742	Up
MAGEA3	inf	1.8e-08	TCGA-55-6969	Up
MAGEA3	inf	0.000554	TCGA-91-6829	Up
MAGEA3	8.42	0.000242	TCGA-49-6743	Up
CXCR2	-3.43	0.0212	TCGA-44-6778	Down
CXCR2	-3.06	0.0381	TCGA-44-6778	Down
CXCR2	-5.1	0.0191	TCGA-44-6147	Down
ANGPT2	3.16	0.0148	TCGA-44-6777	Up
ANGPT2	3.11	0.00414	TCGA-38-4626	Up
ANGPT2	3.1	0.0128	TCGA-44-6777	Up
FGFR3	-5.49	0.00599	TCGA-44-2665	Down
FGFR3	-5.53	0.00264	TCGA-55-6969	Down
FGFR3	-5.19	1.72e-05	TCGA-44-6777	Down
FGFR3	-5.59	1.07e-05	TCGA-44-6777	Down
FGFR3	-5.38	0.0415	TCGA-44-2662	Down
FGFR3	-5.75	0.00315	TCGA-55-6969	Down
EGF	6.51	0.00972	TCGA-49-6761	Up
EGF	5.82	0.012	TCGA-55-6982	Up
EGF	5.49	0.0114	TCGA-55-6982	Up
CYP24A1	6.39	9.72e-06	TCGA-44-6777	Up
CYP24A1	4.62	0.00542	TCGA-55-6983	Up
CYP24A1	9.86	0.00572	TCGA-49-6743	Up
CYP24A1	8.97	7.54e-09	TCGA-55-6971	Up
CYP24A1	5.24	0.00493	TCGA-91-6849	Up
CYP24A1	6.46	0.000513	TCGA-49-6742	Up
CYP24A1	6.71	0.00147	TCGA-44-2655	Up
CYP24A1	inf	0.0163	TCGA-91-6831	Up
CYP24A1	6.05	4.23e-06	TCGA-44-6777	Up
CYP24A1	5.66	3.11e-05	TCGA-55-6985	Up
CYP24A1	5.97	0.0389	TCGA-49-6745	Up
CYP24A1	13.46	1.56e-06	TCGA-50-5936	Up
CYP24A1	9.56	5.87e-06	TCGA-38-4632	Up
CYP24A1	4.5	0.0257	TCGA-55-6978	Up
CYP24A1	6.51	0.00822	TCGA-49-6744	Up
CYP24A1	12.42	1.25e-05	TCGA-44-6145	Up
CYP24A1	5.71	0.00425	TCGA-55-6980	Up
CYP24A1	8.94	0.000157	TCGA-55-6975	Up
CYP24A1	7.39	0.000168	TCGA-55-6970	Up
CYP24A1	9.15	0.000516	TCGA-49-6761	Up
CYP24A1	inf	0.000682	TCGA-44-2662	Up
CYP24A1	inf	0.0434	TCGA-44-6146	Up
CYP24A1	11.98	7.36e-08	TCGA-50-5930	Up
CYP24A1	6.39	0.00103	TCGA-44-2665	Up
CYP24A1	11.51	1.45e-07	TCGA-50-5939	Up
CYP24A1	5.76	5.2e-05	TCGA-55-6985	Up
CYP24A1	5.84	0.00663	TCGA-49-6744	Up
CYP24A1	8.79	1.01e-09	TCGA-55-6971	Up
CYP24A1	4.56	0.00387	TCGA-91-6828	Up
CYP24A1	9.64	0.00579	TCGA-49-6743	Up
CYP24A1	8.37	3.63e-05	TCGA-55-6979	Up
CYP24A1	6.93	0.00012	TCGA-55-6970	Up
CYP24A1	8.82	1.8e-05	TCGA-44-2668	Up
CYP24A1	5.61	0.0402	TCGA-49-6745	Up
CYP24A1	6.62	0.0463	TCGA-91-6836	Up
CYP24A1	7.7	0.0118	TCGA-44-6147	Up
CYP24A1	8.4	7.22e-09	TCGA-38-4627	Up
CYP24A1	6.77	0.0004	TCGA-49-6742	Up
IGF2BP3	4.8	0.0396	TCGA-49-6742	Up
IGF2BP3	4.83	0.0441	TCGA-55-6981	Up
IGF2BP3	6.38	0.000665	TCGA-55-6978	Up
IGF2BP3	4.7	0.0466	TCGA-50-6595	Up
IGF2BP3	6.27	0.022	TCGA-38-4625	Up
IGF2BP3	5.46	0.0122	TCGA-50-5936	Up
IGF2BP3	6.42	0.00732	TCGA-49-6742	Up
IGF2BP3	6.1	0.00116	TCGA-55-6982	Up
IGF2BP3	5.15	0.00675	TCGA-91-6829	Up
IGF2BP3	5.6	0.00884	TCGA-55-6975	Up
IGF2BP3	7.15	0.0093	TCGA-91-6847	Up
IGF2BP3	4.62	0.0131	TCGA-55-6982	Up
IGF2BP3	5.64	0.00696	TCGA-91-6835	Up
IGF2BP3	5.66	0.028	TCGA-49-6743	Up
IGF2BP3	6.09	0.00144	TCGA-91-6829	Up
WFDC2	-7.35	0.000451	TCGA-55-6975	Down
TUBB3	5.61	0.00144	TCGA-55-6978	Up
TUBB3	4.79	0.0177	TCGA-44-2665	Up
TUBB3	5.25	0.0207	TCGA-55-6984	Up
TUBB3	5.21	0.027	TCGA-49-6743	Up
TUBB3	3.68	0.00588	TCGA-38-4627	Up
TUBB3	5.84	0.000117	TCGA-55-6980	Up
TUBB3	5.42	0.00264	TCGA-50-5930	Up
TUBB3	4.72	0.015	TCGA-91-6829	Up
TUBB3	4.52	0.0252	TCGA-44-2668	Up
TUBB3	6.6	0.00302	TCGA-55-6975	Up
TUBB3	6.53	0.0106	TCGA-49-6761	Up
TUBB3	4.89	4.72e-05	TCGA-44-6778	Up
TUBB3	5.37	0.0042	TCGA-55-6970	Up
TUBB3	4.16	0.00375	TCGA-55-6979	Up
TUBB3	6.27	0.00264	TCGA-55-6982	Up
TUBB3	5.49	0.000143	TCGA-55-6985	Up
TUBB3	6.17	0.000446	TCGA-44-3396	Up
TUBB3	4.91	0.0356	TCGA-49-6743	Up
TUBB3	2.66	0.036	TCGA-38-4626	Up
TUBB3	6.97	0.00691	TCGA-38-4625	Up
TUBB3	6.77	0.0379	TCGA-91-6836	Up
TUBB3	4.53	0.026	TCGA-55-6969	Up
TUBB3	7.36	0.0144	TCGA-91-6847	Up
TUBB3	6.44	0.00988	TCGA-55-6981	Up
TUBB3	4.54	0.0495	TCGA-55-6968	Up
TUBB3	4.54	0.0293	TCGA-50-5933	Up
TUBB3	5.47	0.0143	TCGA-49-6745	Up
TUBB3	4.36	0.000241	TCGA-44-6778	Up
TUBB3	5.61	0.00247	TCGA-55-6970	Up
TUBB3	6.57	0.00271	TCGA-50-6595	Up
TUBB3	5.38	0.00489	TCGA-91-6829	Up
TUBB3	4.78	0.0443	TCGA-55-6968	Up
TUBB3	5.12	0.000303	TCGA-55-6985	Up
TUBB3	5.98	0.0135	TCGA-44-2662	Up
TUBB3	5.96	0.00529	TCGA-55-6982	Up
TUBB3	3.95	0.0127	TCGA-55-6971	Up
TUBB3	5.16	0.0182	TCGA-49-6745	Up
TUBB3	4	0.0143	TCGA-55-6983	Up
TUBB3	5.1	0.0142	TCGA-50-5936	Up
GPRC5A	-6.1	0.0134	TCGA-55-6969	Down
GPRC5A	-6.17	0.0247	TCGA-55-6969	Down
GPRC5A	-6.39	0.00824	TCGA-55-6968	Down
GPRC5A	-6.33	0.00778	TCGA-55-6968	Down
BIRC7	-4.82	0.0478	TCGA-91-6829	Down
SEMA3B	-4.41	0.0259	TCGA-55-6969	Down
SEMA3B	-5.8	0.00913	TCGA-55-6968	Down
SEMA3B	-4.92	0.000211	TCGA-44-5645	Down
SEMA3B	-2.64	0.0119	TCGA-44-2657	Down
SEMA3B	-4.98	0.000945	TCGA-91-6835	Down
SEMA3B	-5.25	0.0385	TCGA-91-6831	Down
SEMA3B	-4.66	0.0247	TCGA-55-6969	Down
SEMA3B	-5.31	0.0153	TCGA-55-6968	Down
SEMA3B	-4.2	0.0448	TCGA-44-2668	Down
SEMA3B	-5.32	0.00068	TCGA-50-5935	Down
SEMA3B	-5.7	0.000374	TCGA-50-5935	Down
SEMA3B	-5.06	0.000168	TCGA-44-5645	Down
SEMA3B	-4.69	0.00138	TCGA-91-6835	Down
SEMA3B	-4.24	0.00586	TCGA-91-6828	Down
WT1	-4.56	0.0266	TCGA-91-6835	Down
WT1	-4.92	0.0239	TCGA-91-6835	Down
WNT7A	-6.12	0.00505	TCGA-44-5645	Down
WNT7A	-8.51	0.0172	TCGA-44-2662	Down
WNT7A	-6.77	0.0036	TCGA-44-6777	Down
WNT7A	-7.26	0.0151	TCGA-44-6777	Down
WNT7A	-7.02	0.0434	TCGA-44-6776	Down
WNT7A	-6.1	0.00127	TCGA-44-5645	Down
WNT7A	#NAME?	0.00469	TCGA-55-6969	Down
TOP2A	4.54	0.0386	TCGA-55-6969	Up
TOP2A	3.91	0.00377	TCGA-55-6971	Up
TOP2A	3.58	0.0185	TCGA-55-6985	Up
TOP2A	4.18	0.00324	TCGA-55-6971	Up
TOP2A	4.5	0.00171	TCGA-55-6979	Up
TOP2A	4.68	0.00141	TCGA-91-6835	Up
TOP2A	6.99	0.0056	TCGA-38-4625	Up
TOP2A	4.78	0.0377	TCGA-49-6745	Up
TOP2A	4.41	0.0387	TCGA-55-6969	Up
TOP2A	3.84	0.0405	TCGA-44-3396	Up
TOP2A	5.14	6.01e-05	TCGA-44-6778	Up
TOP2A	6.22	0.0151	TCGA-49-6743	Up
TOP2A	5.6	0.0216	TCGA-55-6968	Up
TOP2A	6.5	0.0225	TCGA-91-6831	Up
TOP2A	5.97	0.00968	TCGA-44-2662	Up
TOP2A	5.03	0.025	TCGA-49-6745	Up
TOP2A	3.54	0.0228	TCGA-55-6985	Up
TOP2A	5.48	0.000254	TCGA-91-6828	Up
TOP2A	5.14	0.00303	TCGA-44-6145	Up
TOP2A	5.74	0.0213	TCGA-55-6968	Up
TOP2A	5.35	3.61e-05	TCGA-44-6778	Up
TOP2A	5.88	0.0231	TCGA-49-6743	Up
TOP2A	5.71	0.00388	TCGA-50-5933	Up
TOP2A	4.76	0.00784	TCGA-55-6978	Up
TOP2A	4.72	0.0165	TCGA-50-5939	Up
TOP2A	6.86	0.026	TCGA-91-6847	Up
TOP2A	4.79	0.0149	TCGA-55-6982	Up
TOP2A	5.12	0.00403	TCGA-50-5930	Up
TOP2A	4.9	0.0106	TCGA-55-6982	Up
TOP2A	4.59	0.00138	TCGA-91-6835	Up
TOP2A	5.78	0.0114	TCGA-50-6595	Up
RRM2	3.79	0.0311	TCGA-55-6971	Up
RRM2	3.39	0.018	TCGA-44-6778	Up
RRM2	6.18	0.0132	TCGA-91-6831	Up
RRM2	4.84	0.0454	TCGA-49-6743	Up
RRM2	5.24	0.023	TCGA-55-6984	Up
RRM2	4.91	0.0165	TCGA-50-5939	Up
RRM2	5.06	0.027	TCGA-44-2662	Up
RRM2	4.22	0.0033	TCGA-44-6778	Up
RRM2	5.46	0.0142	TCGA-50-6595	Up
RRM2	6.3	0.0137	TCGA-38-4625	Up
RRM2	4.87	0.00639	TCGA-55-6978	Up
RRM2	7.24	0.0299	TCGA-91-6836	Up
AKR1B10	15.68	2.8e-05	TCGA-44-6145	Up
AKR1B10	11.32	1.6e-06	TCGA-55-6984	Up
AKR1B10	inf	8.66e-06	TCGA-55-6968	Up
AKR1B10	5.26	0.0413	TCGA-44-6148	Up
AKR1B10	13.7	7.22e-08	TCGA-50-5939	Up
AKR1B10	8.66	0.000979	TCGA-73-4676	Up
AKR1B10	10.06	0.000145	TCGA-44-6146	Up
AKR1B10	6.81	0.00147	TCGA-44-2655	Up
AKR1B10	13.78	3.73e-06	TCGA-44-6146	Up
AKR1B10	7.24	1.29e-06	TCGA-38-4627	Up
AKR1B10	inf	0.0106	TCGA-55-6979	Up
AKR1B10	6.79	0.0153	TCGA-91-6849	Up
AKR1B10	6.89	0.000595	TCGA-55-6984	Up
AKR1B10	7.48	0.000447	TCGA-55-6968	Up
AKR1B10	8.6	0.0197	TCGA-44-2662	Up
MMP3	7.61	0.00151	TCGA-44-2668	Up
MMP3	inf	0.0108	TCGA-49-6761	Up
MMP3	inf	0.0017	TCGA-50-6595	Up
MMP3	7.52	0.0089	TCGA-49-6744	Up
MMP3	6.55	0.00447	TCGA-49-6744	Up
LOX	4.04	0.0454	TCGA-91-6829	Up
LCN2	4.29	0.0362	TCGA-50-5930	Up
LCN2	-4.63	0.0383	TCGA-55-6969	Down
LCN2	4.66	0.0141	TCGA-44-6147	Up
LCN2	8.22	0.0117	TCGA-44-6146	Up
LCN2	5.56	0.0456	TCGA-44-2655	Up
LCN2	5.81	0.00145	TCGA-55-6980	Up
LCN2	5.67	7.01e-05	TCGA-55-6979	Up
LCN2	-5.63	0.00299	TCGA-91-6829	Down
LCN2	-5.53	0.00266	TCGA-91-6829	Down
LCN2	4.66	0.0118	TCGA-44-6147	Up
LCN2	8.23	0.0103	TCGA-44-6146	Up
LCN2	5.31	0.0395	TCGA-44-2662	Up
LCN2	4.4	0.032	TCGA-91-6849	Up
LCN2	4.77	0.0403	TCGA-50-6595	Up
GPC3	-3.07	0.0409	TCGA-38-4627	Down
GPC3	-5.63	0.00202	TCGA-55-6982	Down
GPC3	-5.01	0.00846	TCGA-55-6982	Down
GPC3	-4.83	0.0207	TCGA-50-5936	Down
GPC3	-4.33	0.0257	TCGA-91-6849	Down
GPC3	-4.59	0.011	TCGA-44-2665	Down
GPC3	-5.37	0.0158	TCGA-44-2662	Down
GPC3	-5.14	0.00231	TCGA-44-3396	Down
GPC3	-5.67	0.00383	TCGA-50-5933	Down
GPC3	-2.84	0.0417	TCGA-44-6777	Down
GPC3	-2.8	0.0478	TCGA-44-6777	Down
GPC3	-4.34	0.0316	TCGA-55-6978	Down
DKK1	6.52	0.000912	TCGA-50-5936	Up
DKK1	6.6	0.00861	TCGA-38-4625	Up
DKK1	5.81	0.00175	TCGA-50-5939	Up
DKK1	6.34	0.00318	TCGA-50-6595	Up
DKK1	6.94	0.000201	TCGA-50-5930	Up
FGFR2	-3.98	0.0155	TCGA-55-6980	Down
FGFR2	-5.53	0.0107	TCGA-38-4632	Down
FGFR2	-4.12	0.0306	TCGA-50-5930	Down
FGFR2	-5.49	0.032	TCGA-49-6761	Down
FGFR2	-6.54	0.0388	TCGA-91-6836	Down
E2F3	3.55	0.00582	TCGA-44-6778	Up
E2F3	3.48	0.00623	TCGA-44-6778	Up
PEBP4	-5.01	0.016	TCGA-38-4632	Down
PEBP4	-5.03	0.00998	TCGA-91-6829	Down
PEBP4	-8.86	2.52e-06	TCGA-44-2665	Down
PEBP4	-3.14	0.0195	TCGA-44-6777	Down
PEBP4	-5.69	0.0239	TCGA-49-4512	Down
PEBP4	-5.74	0.0191	TCGA-49-4512	Down
PEBP4	-7.1	0.000211	TCGA-44-2668	Down
PEBP4	-12.62	6.01e-07	TCGA-55-6968	Down
PEBP4	-4.57	0.00696	TCGA-91-6835	Down
PEBP4	-6.25	0.00156	TCGA-55-6982	Down
PEBP4	-7.69	9.7e-06	TCGA-44-3396	Down
PEBP4	-4.44	0.0044	TCGA-91-6835	Down
PEBP4	-10.86	3.85e-05	TCGA-50-6595	Down
PEBP4	-4.34	0.0494	TCGA-50-5936	Down
PEBP4	-9.11	0.00308	TCGA-50-5931	Down
PEBP4	-8.04	0.0143	TCGA-91-6836	Down
PEBP4	-4.79	0.0107	TCGA-91-6829	Down
PEBP4	-5.79	0.00145	TCGA-55-6982	Down
PEBP4	-9.57	0.00373	TCGA-50-5931	Down
PEBP4	-11.71	2.5e-06	TCGA-44-2662	Down
PEBP4	-10.85	0.000233	TCGA-91-6831	Down
PEBP4	#NAME?	4.24e-06	TCGA-55-6975	Down
PEBP4	-4.62	0.0225	TCGA-44-6145	Down
PEBP4	-7.37	2.35e-06	TCGA-55-6980	Down
PEBP4	-4.99	0.0347	TCGA-55-6981	Down
PEBP4	-5.53	4.39e-06	TCGA-38-4627	Down
PEBP4	-4.18	0.0272	TCGA-44-6147	Down
PEBP4	-12.64	8.6e-05	TCGA-91-6847	Down
PEBP4	-6.02	0.000621	TCGA-50-5930	Down
PEBP4	-3.55	0.0185	TCGA-55-6985	Down
PEBP4	-4.43	0.00381	TCGA-91-6828	Down
PEBP4	-3.8	0.0114	TCGA-55-6985	Down
PEBP4	-4.05	0.0449	TCGA-44-6147	Down
PEBP4	-3.06	0.0237	TCGA-44-6777	Down
PEBP4	#NAME?	1.82e-06	TCGA-55-6968	Down
PEBP4	-9.64	1.3e-05	TCGA-50-5933	Down
PEBP4	-11.08	3.61e-07	TCGA-55-6969	Down
PEBP4	-3.24	0.0388	TCGA-55-6971	Down
PEBP4	-6.3	0.0226	TCGA-49-4490	Down
PEBP4	-10.3	5.75e-08	TCGA-55-6969	Down
PEBP4	-6.41	0.000345	TCGA-55-6978	Down
PEBP4	-8.25	0.0085	TCGA-91-6836	Down
PEBP4	-4.35	0.00792	TCGA-55-6983	Down
PEBP4	-4.13	0.00464	TCGA-55-6979	Down
CHI3L1	2.55	0.0453	TCGA-38-4626	Up
CHGA	8.87	0.000103	TCGA-55-6968	Up
CHGA	8.64	9.95e-05	TCGA-55-6968	Up
CHGA	6.01	0.000295	TCGA-44-6778	Up
CHGA	-9.5	0.000162	TCGA-55-6981	Down
CHGA	#NAME?	0.0361	TCGA-44-2657	Down
CHGA	inf	0.0422	TCGA-55-6969	Up
CHGA	8.22	0.0148	TCGA-55-6969	Up
CHGA	5.46	0.000358	TCGA-44-6778	Up
CEBPA	-6.08	0.0373	TCGA-91-6847	Down
CDX2	inf	4.7e-07	TCGA-49-6742	Up
CDX2	12.15	7.99e-08	TCGA-49-6742	Up
CDH2	6.39	2.51e-07	TCGA-44-6778	Up
CDH2	5.25	0.0193	TCGA-55-6983	Up
CDH2	5.66	0.0481	TCGA-91-6831	Up
CDH2	5.52	0.0242	TCGA-91-6828	Up
CDH2	7.02	0.00107	TCGA-50-6595	Up
CDH2	6.79	1.31e-07	TCGA-44-6778	Up
KL	-4.01	0.0142	TCGA-44-5645	Down
KL	-4.11	0.0173	TCGA-44-5645	Down
SLIT2	-4.28	0.0384	TCGA-91-6849	Down
CCNE1	9.03	5.5e-05	TCGA-44-2662	Up
CCNE1	5.17	0.01	TCGA-55-6979	Up
CCNA2	4.98	0.0466	TCGA-50-6595	Up
CCNA2	7.05	0.00648	TCGA-38-4625	Up
CCNA2	4.42	0.0388	TCGA-55-6978	Up
WISP1	3.17	0.0439	TCGA-38-4627	Up
WISP1	5.45	0.00879	TCGA-50-5930	Up
WISP1	5.69	0.0235	TCGA-91-6829	Up
WISP1	4.4	0.00124	TCGA-44-6777	Up
WISP1	4.54	0.0022	TCGA-44-6777	Up
WISP1	5.74	0.0381	TCGA-91-6829	Up
AKR1C3	-5.35	0.0453	TCGA-38-4625	Down
AKR1C3	-6.22	0.0249	TCGA-49-6761	Down
HMGA2	10.17	2.08e-05	TCGA-44-2668	Up
HMGA2	9.71	0.000113	TCGA-50-6595	Up
HMGA2	6.71	0.0166	TCGA-38-4627	Up
HMGA2	7.12	0.000132	TCGA-55-6978	Up
HMGA2	6.12	0.0161	TCGA-44-3396	Up
HMGA2	5.22	0.00477	TCGA-91-6829	Up
HMGA2	5.73	0.0142	TCGA-49-6745	Up
HMGA2	7.44	0.00977	TCGA-38-4632	Up
HMGA2	11.14	3.43e-06	TCGA-91-6829	Up
HMGA2	5.98	0.0178	TCGA-55-6985	Up
HMGA2	8.29	0.000842	TCGA-49-6745	Up
HMGA2	9.83	0.000112	TCGA-38-4625	Up
HMGA2	7.59	0.000455	TCGA-55-6981	Up
ADAM12	5.31	0.0172	TCGA-50-6595	Up
ADAM12	4.75	0.00915	TCGA-44-6145	Up
ADAM12	4.58	0.000481	TCGA-38-4626	Up
ADAM12	4	0.00224	TCGA-44-6777	Up
ADAM12	5.53	0.0113	TCGA-49-6745	Up
ADAM12	6.03	0.000714	TCGA-55-6978	Up
ADAM12	4.91	0.00888	TCGA-44-2668	Up
ADAM12	4.56	0.0179	TCGA-55-6982	Up
ADAM12	5.58	3.33e-06	TCGA-38-4627	Up
ADAM12	5.73	0.0121	TCGA-49-6745	Up
ADAM12	4.98	0.048	TCGA-44-2662	Up
ADAM12	5.71	0.0043	TCGA-50-5933	Up
ADAM12	4.54	0.0447	TCGA-55-6975	Up
ADAM12	3.9	0.00156	TCGA-44-6777	Up
ADAM12	4.89	0.0116	TCGA-50-5930	Up
ADAM12	4.41	0.0185	TCGA-55-6982	Up
ADAM12	5	0.00326	TCGA-44-3396	Up
ADAM12	3.51	0.0411	TCGA-55-6971	Up
UCHL1	5.21	0.0326	TCGA-55-6978	Up
UCHL1	4.94	8.87e-05	TCGA-44-6778	Up
UCHL1	5.94	0.00211	TCGA-55-6969	Up
UCHL1	4.54	0.0427	TCGA-91-6829	Up
UCHL1	6.42	0.00043	TCGA-50-5939	Up
UCHL1	6.11	0.0299	TCGA-91-6847	Up
UCHL1	4.54	0.0396	TCGA-91-6829	Up
UCHL1	5.83	0.00681	TCGA-44-2655	Up
UCHL1	6.14	0.0097	TCGA-55-6968	Up
UCHL1	6.38	0.00327	TCGA-55-6975	Up
UCHL1	5.94	0.00143	TCGA-55-6969	Up
UCHL1	4.94	6.58e-05	TCGA-44-6778	Up
UCHL1	6.07	0.0121	TCGA-55-6968	Up
TWIST1	5.68	0.0326	TCGA-44-2665	Up
T	7.19	0.0181	TCGA-44-2657	Up
T	13.36	4.36e-06	TCGA-38-4625	Up
SHOX2	9.82	0.00258	TCGA-50-5931	Up
SHOX2	9.54	0.00448	TCGA-50-5931	Up
SHOX2	8.29	0.0251	TCGA-55-6968	Up
SHOX2	8.27	0.00711	TCGA-55-6968	Up
SFTPD	-8.37	0.00375	TCGA-91-6829	Down
SFTPD	-4.96	0.00356	TCGA-44-6777	Down
SFTPD	-5.94	0.0192	TCGA-55-6969	Down
SFTPD	-7.7	0.0246	TCGA-49-4512	Down
SFTPD	-8.12	0.0408	TCGA-44-2662	Down
SFTPD	-5.35	0.0163	TCGA-44-3396	Down
SFTPD	-7.52	0.028	TCGA-49-4512	Down
SFTPD	-9.6	0.00872	TCGA-55-6968	Down
SFTPD	-6.14	0.0247	TCGA-55-6969	Down
SFTPD	-8.32	0.00708	TCGA-44-2665	Down
SFTPD	-12.6	0.0123	TCGA-91-6847	Down
SFTPD	-5.78	0.025	TCGA-55-6980	Down
SFTPD	-9.94	0.01	TCGA-55-6968	Down
SFTPD	-9.57	0.015	TCGA-91-6831	Down
SFTPD	-5.23	0.0431	TCGA-55-6978	Down
SFTPD	-9.29	0.00309	TCGA-55-6975	Down
SFTPD	-6.12	0.000115	TCGA-38-4627	Down
SFTPD	-5.46	0.0361	TCGA-44-2668	Down
SFTPD	-4.95	0.00478	TCGA-44-6777	Down
SFTPD	-8.09	0.00368	TCGA-91-6829	Down
SFTPD	-8.78	0.00344	TCGA-50-6595	Down
SERPINB3	7.7	0.000155	TCGA-49-6742	Up
SERPINB3	-8.72	2.29e-13	TCGA-44-6148	Down
SERPINB3	#NAME?	0.0246	TCGA-91-6829	Down
SERPINB3	8.87	0.0117	TCGA-50-6595	Up
SERPINB3	10.03	3.94e-07	TCGA-44-6147	Up
SERPINB3	6.1	0.00161	TCGA-38-4627	Up
SERPINB3	-5.74	4.42e-06	TCGA-38-4626	Down
SERPINB3	inf	0.00813	TCGA-44-2661	Up
SERPINB3	7.53	0.000202	TCGA-55-6984	Up
SERPINB3	7.83	0.000126	TCGA-49-6742	Up
SERPINB3	9.02	6.96e-07	TCGA-44-6147	Up
SERPINB3	6.28	0.0099	TCGA-55-6975	Up
SERPINB3	5.2	0.0256	TCGA-55-6982	Up
SERPINB3	-9.62	2.87e-13	TCGA-44-6148	Down
SERPINB3	9.68	0.0125	TCGA-50-5931	Up
SERPINB3	#NAME?	0.0399	TCGA-50-5935	Down
SERPINB3	7.78	0.000282	TCGA-55-6984	Up
SERPINB3	8.67	0.0431	TCGA-44-2665	Up
SERPINB3	13.56	6.7e-08	TCGA-50-5939	Up
SERPINB3	7.19	0.00836	TCGA-91-6835	Up
SERPINB3	9.61	0.0265	TCGA-50-5931	Up
SERPINB3	7.28	0.0191	TCGA-91-6835	Up
SERPINB3	5.45	0.0232	TCGA-55-6982	Up
SAA1	3	0.035	TCGA-38-4627	Up
SAA1	4.69	0.00492	TCGA-55-6980	Up
SAA1	4.87	0.0388	TCGA-44-6145	Up
SAA1	6.25	0.00329	TCGA-55-6984	Up
SAA1	6.98	0.00355	TCGA-55-6984	Up
SAA1	6.4	0.00437	TCGA-44-2662	Up
SAA1	5.68	0.00114	TCGA-44-2665	Up
SAA1	4.15	0.0359	TCGA-49-6744	Up
SAA1	3.43	0.0309	TCGA-44-6778	Up
S100A2	7.38	0.000726	TCGA-50-6595	Up
S100A2	6.24	0.0411	TCGA-91-6847	Up
S100A2	4.88	0.0336	TCGA-49-6745	Up
S100A2	4.6	0.0277	TCGA-50-5933	Up
S100A2	4.82	0.0377	TCGA-49-6745	Up
S100A2	3.77	0.00382	TCGA-44-2657	Up
S100A2	7.43	0.0025	TCGA-49-6761	Up
PLK1	4.5	0.00228	TCGA-44-6778	Up
PLK1	6.5	0.00343	TCGA-50-6595	Up
PLK1	5.82	0.0419	TCGA-91-6831	Up
PLK1	5.43	0.036	TCGA-50-5933	Up
PLK1	4.91	0.00143	TCGA-44-6778	Up
PLK1	5.15	0.0421	TCGA-49-6743	Up
PLK1	4.94	0.0498	TCGA-50-5936	Up
PLK1	6.86	0.00648	TCGA-38-4625	Up
PLK1	4.71	0.04	TCGA-55-6968	Up
PLK1	4.96	0.0357	TCGA-55-6968	Up
PLK1	5.85	0.0128	TCGA-44-2662	Up
PLK1	5.46	0.044	TCGA-49-6743	Up
PLA2G2A	-6.9	0.000911	TCGA-55-6968	Down
PLA2G2A	-6.31	0.0222	TCGA-49-4490	Down
PLA2G2A	-7.75	3.12e-07	TCGA-91-6835	Down
PLA2G2A	-7.22	0.000735	TCGA-55-6968	Down
PLA2G2A	-10.53	7.63e-06	TCGA-44-2662	Down
PLA2G2A	-7.41	4.32e-07	TCGA-91-6835	Down
PGF	7.04	0.0137	TCGA-91-6847	Up
SERPINF1	3.5	0.0265	TCGA-44-6148	Up
SERPINF1	3.53	0.0402	TCGA-44-6148	Up
GHRL	5.09	3.85e-06	TCGA-44-6148	Up
GHRL	5.94	2.82e-06	TCGA-44-6148	Up
SERPINE1	-2.31	0.0359	TCGA-44-6148	Down
SERPINE1	-3.09	0.00235	TCGA-44-6148	Down
NCAM1	4.72	6.58e-05	TCGA-44-6778	Up
NCAM1	7.12	0.000935	TCGA-55-6968	Up
NCAM1	6.92	0.00105	TCGA-55-6968	Up
NCAM1	4.85	8.55e-05	TCGA-44-6778	Up
MSR1	-2.34	0.0308	TCGA-44-6148	Down
MSR1	-5.17	0.0471	TCGA-55-6984	Down
MSR1	-3.77	0.0472	TCGA-50-5935	Down
MSR1	-4.76	0.0167	TCGA-44-6776	Down
MSR1	-2.36	0.0361	TCGA-44-6148	Down
MSR1	-3.24	0.0469	TCGA-44-5645	Down
MSR1	-4.62	0.0224	TCGA-44-6776	Down
MSR1	-6.12	0.035	TCGA-91-6847	Down
MSR1	-3.76	0.0384	TCGA-50-5935	Down
MSR1	-5.11	0.0471	TCGA-55-6984	Down
MMP12	5.77	0.0168	TCGA-91-6835	Up
MMP12	6.41	0.0289	TCGA-55-6984	Up
MMP12	5.49	1.54e-05	TCGA-55-6971	Up
MMP12	8.91	8.94e-06	TCGA-55-6969	Up
MMP12	5.34	0.0415	TCGA-38-4627	Up
MMP12	6.13	0.0151	TCGA-55-6984	Up
MMP12	6.24	5.07e-07	TCGA-44-6778	Up
MMP12	6.04	5.86e-07	TCGA-44-6778	Up
MMP12	6.49	0.0239	TCGA-91-6835	Up
MMP12	8.72	0.000217	TCGA-50-5935	Up
MMP12	inf	0.000479	TCGA-50-5935	Up
MMP12	5.74	0.00183	TCGA-44-2668	Up
MMP12	7.41	0.000726	TCGA-50-6595	Up
MMP12	11.96	6.7e-08	TCGA-50-5939	Up
MMP12	9.07	0.000242	TCGA-49-6743	Up
MMP12	8.45	1.5e-05	TCGA-55-6969	Up
MMP12	6.03	0.000439	TCGA-44-3396	Up
MMP12	7.24	0.00328	TCGA-91-6831	Up
MMP12	5.77	0.00208	TCGA-91-6828	Up
MMP12	9.38	0.000141	TCGA-49-6743	Up
MMP12	5.92	0.00111	TCGA-55-6978	Up
MMP12	6.61	0.00514	TCGA-50-5933	Up
MMP12	4.17	0.00396	TCGA-44-6777	Up
MMP12	6.97	0.000399	TCGA-50-5936	Up
MMP12	7.32	0.0116	TCGA-50-5930	Up
MMP12	5.49	4.23e-05	TCGA-55-6971	Up
MMP12	6.86	0.00544	TCGA-91-6849	Up
MMP12	4.27	0.0115	TCGA-44-6777	Up
MMP12	8.05	1.91e-05	TCGA-55-6982	Up
MMP12	7.51	0.000718	TCGA-55-6968	Up
MMP12	7.86	0.00115	TCGA-44-2662	Up
MMP12	8.05	1.44e-06	TCGA-49-6744	Up
MMP12	7.55	6.13e-07	TCGA-49-6744	Up
MMP12	6.14	0.025	TCGA-44-2665	Up
MMP12	7.1	0.00111	TCGA-55-6968	Up
MMP12	8.64	1.94e-05	TCGA-55-6982	Up
LPL	-6.45	0.00429	TCGA-55-6975	Down
LPL	-3.29	0.0365	TCGA-55-6979	Down
LPL	-7.07	0.0193	TCGA-91-6847	Down
LPL	-4.36	0.0222	TCGA-55-6978	Down
LPL	-3.25	0.0294	TCGA-38-4627	Down
LPL	-4.47	0.0498	TCGA-55-6969	Down
LPL	-4.59	0.0016	TCGA-55-6985	Down
LPL	-5.02	0.01	TCGA-44-6145	Down
LPL	-4.97	0.0395	TCGA-44-2662	Down
LPL	-5.79	0.0256	TCGA-49-6761	Down
LPL	-3.62	0.000279	TCGA-44-2657	Down
LPL	-3.83	2.61e-05	TCGA-44-6148	Down
LPL	-3.26	0.0436	TCGA-44-5645	Down
LPL	-3.78	5.13e-05	TCGA-44-6148	Down
LPL	-4.42	0.0397	TCGA-55-6969	Down
LPL	-5.32	0.0162	TCGA-50-5936	Down
LPL	-4.53	0.00165	TCGA-55-6985	Down
KRT5	-8.31	0.0046	TCGA-91-6829	Down
KRT5	-7.67	0.00307	TCGA-91-6828	Down
KRT5	-7.34	0.000333	TCGA-50-5935	Down
KRT5	-7.51	0.00392	TCGA-91-6829	Down
KRT5	-8.81	0.000159	TCGA-50-5935	Down
KRT5	-6.84	0.00164	TCGA-55-6986	Down
KRT5	5	0.0309	TCGA-50-6595	Up
KRT5	6.3	0.000888	TCGA-44-6147	Up
KRT5	6.12	0.000959	TCGA-44-6147	Up
IGFBP2	3.54	0.0141	TCGA-44-6778	Up
IGFBP2	3.44	0.0164	TCGA-44-6778	Up
ID1	-4.17	0.000479	TCGA-44-6777	Down
ID1	-4.07	0.000491	TCGA-44-6777	Down
ID1	-6.47	0.00168	TCGA-50-5933	Down
ID1	-3.31	0.0419	TCGA-44-5645	Down
ID1	-3.33	0.0311	TCGA-44-5645	Down
HLA-G	3.97	0.000932	TCGA-44-6777	Up
ANGPT1	-8.08	0.0371	TCGA-91-6847	Down
ANGPT1	-5.15	0.0133	TCGA-50-5936	Down
FOLR1	-6.83	0.000554	TCGA-91-6829	Down
FOLR1	-7.59	0.0371	TCGA-50-5931	Down
FOLR1	-9.92	2.04e-05	TCGA-55-6968	Down
FOLR1	-3.29	0.0243	TCGA-38-4627	Down
FOLR1	-5.3	0.000429	TCGA-91-6835	Down
FOLR1	-6.08	0.00094	TCGA-55-6978	Down
FOLR1	-5	0.0152	TCGA-55-6969	Down
FOLR1	-5.26	0.000407	TCGA-91-6835	Down
FOLR1	-9.53	2.18e-05	TCGA-55-6968	Down
FOLR1	-6.13	0.00806	TCGA-50-6595	Down
FOLR1	-8.16	0.0118	TCGA-91-6836	Down
FOLR1	-7.61	0.0315	TCGA-50-5931	Down
FOLR1	-12.71	0.000151	TCGA-91-6847	Down
FOLR1	-5.63	0.00258	TCGA-44-2668	Down
FOLR1	-3.7	0.0273	TCGA-91-6828	Down
FOLR1	-7.92	0.0203	TCGA-91-6836	Down
FOLR1	-5.12	0.0181	TCGA-55-6969	Down
FOLR1	-6.69	0.000514	TCGA-91-6829	Down
ACE	-2.71	0.0105	TCGA-44-6148	Down
ACE	-3.46	0.0269	TCGA-44-5645	Down
ACE	-2.69	0.00893	TCGA-44-6148	Down
ACE	-3.48	0.0295	TCGA-44-5645	Down
CSF3	-7.84	0.00529	TCGA-44-2665	Down
CSF3	-9.12	1.24e-06	TCGA-44-6145	Down
CSF3	-9.55	0.0131	TCGA-50-5931	Down
CSF3	-10.41	4.99e-06	TCGA-50-5936	Down
CSF3	-6.99	0.00413	TCGA-91-6831	Down
CSF3	-6.03	0.00253	TCGA-44-6776	Down
CSF3	-8.03	3.41e-06	TCGA-44-6147	Down
CSF3	-7.69	0.000328	TCGA-55-6969	Down
CSF3	-8.05	0.0025	TCGA-38-4627	Down
CSF3	-6.42	0.00213	TCGA-44-6776	Down
CSF3	-4.54	0.0281	TCGA-55-6979	Down
CSF3	-15.38	1.3e-05	TCGA-50-5933	Down
CSF3	-5.24	0.000154	TCGA-55-6985	Down
CSF3	-5.21	0.000116	TCGA-55-6985	Down
CSF3	-3.83	6.55e-05	TCGA-38-4626	Down
CSF3	-6.55	0.0396	TCGA-44-6146	Down
CSF3	-6.59	0.0373	TCGA-55-6981	Down
CSF3	-8.02	8.01e-06	TCGA-44-6147	Down
CSF3	#NAME?	0.0231	TCGA-55-6975	Down
CSF3	-6.97	7.73e-07	TCGA-44-6778	Down
CSF3	-7.01	1.07e-06	TCGA-44-6778	Down
CSF3	-7.47	0.000218	TCGA-55-6969	Down
CSF3	-9.73	0.0155	TCGA-50-5931	Down
CSF3	-10.05	0.0002	TCGA-44-2662	Down
CSF3	-4.26	0.0414	TCGA-50-5939	Down
ABCC2	6.61	0.000102	TCGA-55-6970	Up
ABCC2	6.22	0.00301	TCGA-55-6982	Up
ABCC2	7.64	1.77e-05	TCGA-55-6970	Up
ABCC2	10.66	2.4e-05	TCGA-73-4676	Up
ABCC2	7.4	0.000609	TCGA-49-6743	Up
ABCC2	8.29	0.000249	TCGA-49-6743	Up
ABCC2	8.64	3.14e-06	TCGA-44-6145	Up
ABCC2	7.9	0.00017	TCGA-49-6742	Up
ABCC2	7.01	0.00137	TCGA-55-6975	Up
ABCC2	8.73	2.38e-05	TCGA-50-5936	Up
ABCC2	7.27	0.000153	TCGA-49-6742	Up
ABCC2	5.64	0.00388	TCGA-55-6982	Up
ADAM28	6.55	0.00488	TCGA-44-6146	Up
ADAM28	3.57	0.0237	TCGA-44-5645	Up
ADAM28	3.54	0.0442	TCGA-44-5645	Up
ADAM28	5.45	0.00921	TCGA-50-5936	Up
ADAM28	6.79	0.00331	TCGA-44-6146	Up
ADAM28	5.34	0.0225	TCGA-55-6984	Up
ADAM28	5.3	0.0217	TCGA-55-6984	Up
NES	-2.93	0.00221	TCGA-44-6148	Down
NES	-4.18	0.0375	TCGA-44-2661	Down
NES	-2.9	0.00358	TCGA-44-6148	Down
AGR2	-4.77	0.046	TCGA-55-6968	Down
CDH13	-3.77	0.00551	TCGA-44-5645	Down
CDH13	-4.01	0.00488	TCGA-44-5645	Down
CDH13	-4.21	2.9e-06	TCGA-44-6148	Down
CDH13	-4.21	9.06e-06	TCGA-44-6148	Down
KIF14	5.07	0.00797	TCGA-44-6778	Up
KIF14	5.11	0.0425	TCGA-55-6968	Up
KIF14	8	0.0304	TCGA-38-4625	Up
KIF14	3.9	0.0386	TCGA-44-6778	Up
KIF14	5.94	0.0263	TCGA-55-6968	Up
KIF14	6.2	0.0394	TCGA-50-6595	Up
ADAMTS1	-4.66	0.0301	TCGA-44-6145	Down
KLF4	-3.24	0.0294	TCGA-44-5645	Down
KLF4	-4.92	0.0158	TCGA-55-6969	Down
KLF4	-3.71	0.0411	TCGA-50-5935	Down
KLF4	-3.21	0.0267	TCGA-44-5645	Down
KLF4	-6.13	0.0259	TCGA-91-6831	Down
KLF4	-3.67	0.0235	TCGA-55-6979	Down
KLF4	-4.78	0.0132	TCGA-55-6969	Down
KLF4	-3.17	0.0011	TCGA-44-2657	Down
KLF4	-3.77	0.0472	TCGA-50-5935	Down
DLK1	10.61	2.91e-10	TCGA-91-6835	Up
DLK1	8.42	0.0113	TCGA-44-6147	Up
DLK1	4.7	0.0319	TCGA-44-6148	Up
DLK1	inf	0.0355	TCGA-44-6147	Up
DLK1	6.4	0.00113	TCGA-44-6778	Up
DLK1	9.03	5.23e-05	TCGA-44-2665	Up
DLK1	6.44	0.000329	TCGA-44-6778	Up
DLK1	10.74	1.47e-11	TCGA-91-6835	Up
TNFSF11	inf	0.0288	TCGA-38-4627	Up
TKTL1	6.96	0.0445	TCGA-49-6742	Up
TKTL1	6.61	0.0285	TCGA-49-6742	Up
FOSL1	-4.34	0.019	TCGA-44-6778	Down
FOSL1	-4.38	0.00965	TCGA-44-6778	Down
FOSL1	-6.26	0.00202	TCGA-44-6147	Down
FOSL1	-6.24	0.0015	TCGA-44-6147	Down
FOSL1	6.02	0.00573	TCGA-50-6595	Up
ZBTB16	-7.82	0.0033	TCGA-44-2662	Down
ZBTB16	-6.08	0.000817	TCGA-44-2665	Down
ZBTB16	-6.19	0.049	TCGA-49-6761	Down
ZBTB16	-4.53	0.029	TCGA-55-6979	Down
ZBTB16	-6.1	0.0302	TCGA-50-5933	Down
ZBTB16	-5.47	0.0011	TCGA-44-3396	Down
SOX9	3.28	0.000749	TCGA-44-6148	Up
SOX9	3.79	0.00617	TCGA-55-6971	Up
SOX9	3.75	0.00996	TCGA-55-6971	Up
SOX9	3.27	0.000556	TCGA-44-6148	Up
BMP7	3.16	0.00118	TCGA-44-6148	Up
BMP7	4.7	0.0339	TCGA-55-6975	Up
BMP7	3.65	0.000223	TCGA-44-6148	Up
SFRP1	5.24	0.0147	TCGA-50-5936	Up
SFRP1	5.57	0.0433	TCGA-38-4625	Up
SFRP1	3.2	0.000532	TCGA-44-6148	Up
SFRP1	6.48	0.0225	TCGA-91-6847	Up
SFRP1	3.24	0.000676	TCGA-44-6148	Up
SELP	-3.97	0.0472	TCGA-50-5935	Down
SELP	-5.29	0.0472	TCGA-91-6831	Down
SELP	-3.74	0.0477	TCGA-50-5935	Down
SELP	-5.92	0.0106	TCGA-44-2662	Down
SELP	-6.12	0.000609	TCGA-44-2665	Down
SELP	-2.83	0.0417	TCGA-44-6777	Down
SELP	-2.96	0.0392	TCGA-44-6777	Down
CCL20	6.29	0.00511	TCGA-49-6743	Up
CCL20	3.97	0.00184	TCGA-44-6777	Up
CCL20	-3.14	0.0353	TCGA-44-6778	Down
CCL20	4.07	0.00391	TCGA-55-6971	Up
CCL20	5.51	0.0134	TCGA-55-6984	Up
CCL20	4.09	0.00219	TCGA-55-6971	Up
CCL20	3.95	0.00113	TCGA-44-6777	Up
CCL20	5.04	0.00694	TCGA-44-3396	Up
CCL20	5.5	0.0084	TCGA-55-6984	Up
CCL20	5.1	0.0047	TCGA-44-2665	Up
CCL20	5.04	0.0173	TCGA-44-2668	Up
CCL20	6.29	0.00383	TCGA-44-2655	Up
CCL20	4.44	0.0127	TCGA-50-5935	Up
CCL20	4.36	0.0211	TCGA-50-5935	Up
CCL20	6.08	0.00632	TCGA-49-6743	Up
CCL20	-6.84	0.000609	TCGA-50-5933	Down
CCL20	-3.21	0.0404	TCGA-44-6778	Down
CCL20	5.17	0.0241	TCGA-55-6981	Up
CCL20	-3.46	0.0257	TCGA-55-6985	Down
CCL20	-3.48	0.0306	TCGA-55-6985	Down
SCD	-2.97	0.0207	TCGA-44-2657	Down
SCD	-3.27	0.00448	TCGA-44-6148	Down
SCD	-3.23	0.00697	TCGA-44-6148	Down
S100P	6.91	0.0101	TCGA-44-6776	Up
S100P	4.14	0.0116	TCGA-55-6979	Up
S100P	6.06	0.0214	TCGA-50-5932	Up
S100P	4.34	0.0113	TCGA-50-5935	Up
S100P	9.06	0.000225	TCGA-50-5939	Up
S100P	6.01	0.0229	TCGA-50-5932	Up
S100P	2.33	0.0466	TCGA-44-2657	Up
S100P	6.27	0.00681	TCGA-44-2655	Up
S100P	4.86	0.00486	TCGA-55-6980	Up
S100P	8.19	6.81e-05	TCGA-49-6742	Up
S100P	7.82	0.00765	TCGA-44-6146	Up
S100P	6.1	8.81e-05	TCGA-55-6983	Up
S100P	6.11	0.00805	TCGA-49-6743	Up
S100P	7.29	0.0253	TCGA-55-6975	Up
S100P	4.81	0.00095	TCGA-55-6971	Up
S100P	3.63	0.0265	TCGA-91-6828	Up
S100P	5.66	0.00138	TCGA-55-6982	Up
S100P	8.1	0.00922	TCGA-55-6984	Up
S100P	6.2	0.00333	TCGA-44-6145	Up
S100P	7.33	0.000626	TCGA-91-6849	Up
S100P	8.12	5.91e-05	TCGA-49-6742	Up
S100P	6.05	0.00934	TCGA-49-6743	Up
S100P	-3.23	0.00318	TCGA-38-4626	Down
S100P	4.78	0.00231	TCGA-55-6971	Up
S100P	7.01	0.0128	TCGA-55-6970	Up
S100P	5.62	0.00185	TCGA-55-6982	Up
S100P	6.45	0.00266	TCGA-50-5936	Up
S100P	8.12	0.01	TCGA-55-6984	Up
S100P	7.73	0.00887	TCGA-44-6146	Up
S100P	4.45	0.0122	TCGA-50-5935	Up
S100P	8.53	0.00727	TCGA-50-5930	Up
S100P	7.09	0.0125	TCGA-55-6970	Up
S100P	6.98	0.00929	TCGA-44-6776	Up
S100P	5.09	0.0288	TCGA-50-6595	Up
S100A8	-5.45	0.00417	TCGA-91-6829	Down
S100A8	-4.56	0.0237	TCGA-44-6147	Down
S100A8	-5.14	0.00489	TCGA-91-6829	Down
S100A8	-2.81	0.0211	TCGA-44-2657	Down
S100A8	-4.54	0.022	TCGA-44-6147	Down
S100A7	inf	0.0415	TCGA-44-2668	Up
S100A7	inf	0.0267	TCGA-44-2665	Up
S100A7	inf	0.00223	TCGA-44-6145	Up
S100A7	inf	0.000927	TCGA-50-5930	Up
PTN	5.78	0.000147	TCGA-55-6983	Up
PTN	-7.55	0.0447	TCGA-44-2662	Down
PTN	2.94	0.0385	TCGA-38-4627	Up
TMPRSS4	6.22	0.0339	TCGA-49-6743	Up
TMPRSS4	4.59	0.000723	TCGA-55-6971	Up
TMPRSS4	5.58	7.03e-05	TCGA-49-6744	Up
TMPRSS4	5.24	0.0207	TCGA-49-6745	Up
TMPRSS4	4.94	0.00451	TCGA-50-5935	Up
TMPRSS4	4.22	0.000324	TCGA-44-6777	Up
TMPRSS4	6.64	0.00184	TCGA-44-2668	Up
TMPRSS4	4.24	0.0309	TCGA-44-6145	Up
TMPRSS4	4.41	0.00381	TCGA-91-6828	Up
TMPRSS4	4.33	0.000149	TCGA-44-6777	Up
TMPRSS4	4.08	0.0378	TCGA-49-6742	Up
TMPRSS4	7.37	0.00512	TCGA-50-5932	Up
TMPRSS4	8.78	0.00727	TCGA-55-6984	Up
TMPRSS4	5.73	3.97e-05	TCGA-55-6979	Up
TMPRSS4	7.58	0.0002	TCGA-55-6982	Up
TMPRSS4	4.11	0.0304	TCGA-49-6742	Up
TMPRSS4	7.68	0.00845	TCGA-91-6831	Up
TMPRSS4	8.09	0.00265	TCGA-49-4490	Up
TMPRSS4	10.38	1.51e-07	TCGA-50-5939	Up
TMPRSS4	4.3	0.0165	TCGA-44-3396	Up
TMPRSS4	4.24	8.09e-06	TCGA-44-2657	Up
TMPRSS4	5.33	0.0118	TCGA-44-2655	Up
TMPRSS4	5.64	0.00597	TCGA-44-6147	Up
TMPRSS4	6.87	6.96e-05	TCGA-44-2665	Up
TMPRSS4	7.55	1.78e-06	TCGA-55-6980	Up
TMPRSS4	4.58	0.0016	TCGA-55-6971	Up
TMPRSS4	8.93	0.0061	TCGA-55-6984	Up
TMPRSS4	5.33	0.00346	TCGA-50-5935	Up
TMPRSS4	7.31	7.52e-08	TCGA-44-5645	Up
TMPRSS4	9.99	0.00039	TCGA-44-2662	Up
TMPRSS4	7.87	0.000112	TCGA-55-6982	Up
TMPRSS4	7.48	0.000195	TCGA-38-4632	Up
TMPRSS4	7.11	0.00774	TCGA-50-5932	Up
TMPRSS4	5.31	8.86e-05	TCGA-49-6744	Up
TMPRSS4	4.61	0.00318	TCGA-55-6983	Up
TMPRSS4	7.59	0.0199	TCGA-49-6743	Up
TMPRSS4	5.18	0.0195	TCGA-49-6745	Up
TMPRSS4	4.4	0.0294	TCGA-44-6776	Up
TMPRSS4	5.72	0.0178	TCGA-55-6986	Up
TMPRSS4	11.06	2.7e-05	TCGA-44-6146	Up
TMPRSS4	5.35	0.0422	TCGA-50-6595	Up
TMPRSS4	4.38	0.0282	TCGA-44-6776	Up
TMPRSS4	7.4	4.02e-09	TCGA-38-4627	Up
TMPRSS4	7.62	4.87e-08	TCGA-44-5645	Up
TMPRSS4	5.31	0.00567	TCGA-44-6147	Up
TMPRSS4	11.68	1.46e-05	TCGA-44-6146	Up
TMPRSS4	7.54	3.45e-05	TCGA-44-2661	Up
TMPRSS4	6.69	0.00378	TCGA-50-5930	Up
TMPRSS4	7.94	0.00036	TCGA-55-6981	Up
SULF2	3.14	0.0326	TCGA-38-4627	Up
PRKCE	-2.89	0.0436	TCGA-38-4627	Down
CHRNA9	8.93	0.000244	TCGA-55-6983	Up
CHRNA9	8.84	0.00049	TCGA-38-4627	Up
CHRNA9	inf	0.0443	TCGA-91-6831	Up
CHRNA9	8.36	0.02	TCGA-55-6968	Up
PMAIP1	4.65	0.0134	TCGA-55-6978	Up
IL23A	7.91	0.00622	TCGA-38-4625	Up
IL23A	7.32	0.000623	TCGA-44-2668	Up
EGFL7	-4.17	0.00308	TCGA-44-5645	Down
EGFL7	-4.18	0.00258	TCGA-44-5645	Down
PAX5	8.48	0.0381	TCGA-44-6147	Up
NTSR1	7.55	0.0398	TCGA-55-6975	Up
NTSR1	11.38	5.01e-07	TCGA-55-6984	Up
NTSR1	12.12	1.58e-06	TCGA-55-6984	Up
NTSR1	7.6	0.0147	TCGA-50-5936	Up
NTS	-7.91	1.67e-08	TCGA-55-6971	Down
NTS	6.39	0.00366	TCGA-55-6975	Up
NTS	10.11	1.07e-06	TCGA-49-6742	Up
NTS	-7.85	1.34e-07	TCGA-55-6971	Down
NTS	10.02	1.91e-06	TCGA-49-6742	Up
MUC4	5.18	0.0467	TCGA-44-6145	Up
MUC4	7.31	0.000147	TCGA-50-5939	Up
MUC4	8.05	0.00136	TCGA-49-6743	Up
MUC4	4	0.00826	TCGA-49-6744	Up
MUC4	6.35	0.0293	TCGA-50-5932	Up
MUC4	-5.37	0.00394	TCGA-91-6829	Down
MUC4	4.12	0.00628	TCGA-49-6744	Up
MUC4	3.96	0.00775	TCGA-38-4627	Up
MUC4	-5.87	0.00375	TCGA-91-6829	Down
MUC4	8.34	0.000757	TCGA-49-6743	Up
MUC4	-5.08	0.00645	TCGA-55-6969	Down
MUC4	6.28	0.0217	TCGA-91-6831	Up
MUC4	5.33	0.0122	TCGA-50-5930	Up
MUC4	-5.29	0.00884	TCGA-55-6969	Down
MMP10	6.7	0.0419	TCGA-55-6984	Up
MMP10	6.57	0.00171	TCGA-55-6982	Up
MMP10	10.19	0.0024	TCGA-50-6595	Up
MMP10	9.29	0.00425	TCGA-50-5931	Up
MMP10	9.33	0.00445	TCGA-91-6847	Up
MMP10	8.98	0.00308	TCGA-50-5931	Up
MMP10	7	0.00264	TCGA-55-6982	Up
MMP10	5.31	0.0166	TCGA-38-4627	Up
MDK	4.12	0.04	TCGA-50-5930	Up
MDK	3.67	0.015	TCGA-55-6971	Up
MDK	3.63	0.0208	TCGA-55-6971	Up
LEPR	-3.48	0.0339	TCGA-55-6985	Down
L1CAM	5.29	0.0153	TCGA-55-6968	Up
L1CAM	5.93	0.00337	TCGA-50-5939	Up
L1CAM	5.66	0.0109	TCGA-55-6968	Up
L1CAM	4.75	0.014	TCGA-44-6778	Up
L1CAM	5.38	0.0173	TCGA-50-6595	Up
L1CAM	4.43	0.0144	TCGA-44-6778	Up
L1CAM	5.72	0.0309	TCGA-38-4625	Up
AREG	2.99	0.0349	TCGA-44-6777	Up
AREG	5.22	0.0112	TCGA-55-6982	Up
AREG	-4.38	0.00216	TCGA-55-6979	Down
AREG	-5.15	0.00547	TCGA-55-6969	Down
AREG	-3.17	0.0148	TCGA-44-6778	Down
AREG	-5.54	0.00189	TCGA-44-6145	Down
AREG	-5.01	0.0176	TCGA-55-6969	Down
AREG	5.22	0.0212	TCGA-55-6982	Up
AREG	2.81	0.0346	TCGA-44-6777	Up
AREG	6.92	0.0104	TCGA-49-6761	Up
AREG	-3.8	0.00451	TCGA-38-4627	Down
AREG	-5.83	0.0388	TCGA-91-6831	Down
IL7R	-2.99	0.0026	TCGA-44-6148	Down
IL7R	-3	0.00419	TCGA-44-6148	Down
IL7R	-8.03	0.0434	TCGA-55-6972	Down
IGF2	-6.57	0.00392	TCGA-44-2662	Down
IGF2	3.74	0.00372	TCGA-44-6148	Up
IGF2	3.74	0.00151	TCGA-44-6148	Up
IGF2	-4.22	0.00137	TCGA-44-5645	Down
IGF2	-4.22	0.00153	TCGA-44-5645	Down
TNC	3.39	0.0032	TCGA-38-4626	Up
TNC	4.6	0.048	TCGA-38-4632	Up
HOXA9	7.75	0.017	TCGA-50-5931	Up
HOXA9	7.81	0.0264	TCGA-50-5931	Up
FOXA2	-3.84	0.00139	TCGA-44-6777	Down
FOXA2	-3.93	0.0017	TCGA-44-6777	Down
FOXA2	-6.59	0.00199	TCGA-55-6975	Down
FOXA2	-4.97	0.0197	TCGA-50-5930	Down
FOXA2	-8.16	0.00625	TCGA-91-6831	Down
FOXA2	-3.71	0.0391	TCGA-91-6835	Down
FOXA2	-5.67	0.0426	TCGA-49-6761	Down
FOXA2	-11.24	1.3e-05	TCGA-50-5933	Down
ANPEP	-2.34	0.0279	TCGA-44-6148	Down
RGS17	7.46	0.0132	TCGA-44-2665	Up
RGS17	8.02	0.0278	TCGA-44-2662	Up
GATA4	8.93	0.000896	TCGA-55-6984	Up
GATA4	inf	0.035	TCGA-50-5931	Up
GATA4	inf	0.0091	TCGA-50-5931	Up
GATA4	10.38	0.00145	TCGA-55-6984	Up
KLK13	7.86	0.0274	TCGA-91-6831	Up
KLK13	7.06	0.0114	TCGA-55-6971	Up
FASN	-2.62	0.0493	TCGA-44-2657	Down
ETV4	4.83	0.0451	TCGA-55-6986	Up
ETV4	6.48	0.0438	TCGA-91-6836	Up
ETV4	4.83	0.00146	TCGA-91-6828	Up
ETV4	3.79	0.000511	TCGA-44-2657	Up
ETV4	4.13	0.0235	TCGA-49-6744	Up
ETV4	3.77	0.038	TCGA-49-6744	Up
ETV4	4.36	0.0172	TCGA-55-6980	Up
ETV4	5.33	0.000671	TCGA-50-5935	Up
ETV4	4.97	0.000122	TCGA-55-6971	Up
ETV4	5.1	0.0399	TCGA-55-6969	Up
ETV4	4.77	0.00729	TCGA-55-6983	Up
ETV4	5.65	0.000412	TCGA-50-5935	Up
ETV4	5.16	0.0153	TCGA-91-6849	Up
ETV4	4.33	0.0048	TCGA-55-6985	Up
ETV4	4.26	0.00339	TCGA-55-6985	Up
ETV4	5.06	0.000138	TCGA-55-6971	Up
EREG	6.28	0.00161	TCGA-38-4632	Up
EREG	7.28	0.000732	TCGA-49-6745	Up
EREG	5.32	0.0349	TCGA-50-6595	Up
EREG	6.26	0.00684	TCGA-44-2662	Up
EREG	-4.13	0.0134	TCGA-55-6979	Down
EREG	5.36	0.0125	TCGA-50-5933	Up
EREG	9.15	0.000447	TCGA-49-6761	Up
EREG	5.16	0.00774	TCGA-55-6982	Up
EREG	5.75	0.00207	TCGA-55-6982	Up
EREG	8.71	5.89e-05	TCGA-49-6745	Up
EREG	5.64	0.00296	TCGA-55-6980	Up
EDNRB	-4.92	0.0078	TCGA-55-6982	Down
EDNRB	-4.54	0.0018	TCGA-44-5645	Down
EDNRB	-3.82	0.033	TCGA-50-5935	Down
EDNRB	-3.6	9.66e-05	TCGA-44-6148	Down
EDNRB	-3.66	0.000113	TCGA-44-6148	Down
EDNRB	-3.59	0.0327	TCGA-49-6744	Down
EDNRB	-4.68	0.0282	TCGA-38-4632	Down
EDNRB	-3.74	0.0313	TCGA-55-6980	Down
EDNRB	-5.67	0.0154	TCGA-44-2662	Down
EDNRB	-4.83	0.0208	TCGA-50-5933	Down
EDNRB	-5.7	0.032	TCGA-49-6761	Down
EDNRB	-4.62	0.017	TCGA-55-6978	Down
EDNRB	-6.68	0.0361	TCGA-91-6836	Down
EDNRB	-5.24	0.00451	TCGA-55-6969	Down
EDNRB	-3.88	0.0393	TCGA-50-5935	Down
EDNRB	-4.42	0.0384	TCGA-91-6849	Down
EDNRB	-6.63	0.0195	TCGA-91-6831	Down
EDNRB	-5.51	0.0354	TCGA-50-6595	Down
EDNRB	-3.56	0.0312	TCGA-49-6744	Down
EDNRB	-4.2	0.00299	TCGA-55-6985	Down
EDNRB	-3.25	0.0132	TCGA-44-6777	Down
EDNRB	-5.03	0.00624	TCGA-55-6982	Down
EDNRB	-3.32	0.014	TCGA-44-6777	Down
EDNRB	-3.02	0.00208	TCGA-44-2657	Down
EDNRB	-4.54	0.00143	TCGA-44-5645	Down
EDNRB	-2.98	0.0408	TCGA-38-4627	Down
EDNRB	-5.39	0.00547	TCGA-55-6969	Down
EDNRB	-4.24	0.00334	TCGA-55-6985	Down
CLDN3	3.38	0.046	TCGA-55-6985	Up
CLDN3	2.53	0.0182	TCGA-44-2657	Up
CLDN3	3.85	0.0085	TCGA-49-6744	Up
CLDN3	3.83	0.013	TCGA-49-6744	Up
CLDN3	3.39	0.038	TCGA-55-6985	Up
CHRNA4	inf	0.00921	TCGA-55-6970	Up
EGLN3	4.57	0.000481	TCGA-55-6971	Up
EGLN3	4.36	0.0283	TCGA-91-6829	Up
EGLN3	3.87	0.0385	TCGA-50-5935	Up
EGLN3	4.35	0.000249	TCGA-44-6777	Up
EGLN3	5.17	0.00805	TCGA-50-5939	Up
EGLN3	4.91	0.00773	TCGA-55-6969	Up
EGLN3	4.78	0.0435	TCGA-44-2662	Up
EGLN3	4.3	0.00038	TCGA-44-6777	Up
EGLN3	4.16	0.0301	TCGA-44-2665	Up
EGLN3	3.93	0.0481	TCGA-50-5935	Up
EGLN3	4.64	0.000621	TCGA-55-6971	Up
EGLN3	4.33	0.0242	TCGA-55-6982	Up
EGLN3	4.92	0.0183	TCGA-50-5936	Up
EGLN3	3.63	0.0428	TCGA-55-6983	Up
EGLN3	4.13	0.000828	TCGA-38-4627	Up
EGLN3	5.07	0.00313	TCGA-44-3396	Up
EGLN3	4.31	0.0267	TCGA-55-6982	Up
EGLN3	4.3	0.044	TCGA-91-6829	Up
EGLN3	4.83	0.014	TCGA-55-6969	Up
EGLN3	4.96	0.0466	TCGA-50-6595	Up
WIF1	-8.44	0.000203	TCGA-55-6968	Down
WIF1	-5.87	0.00402	TCGA-50-5936	Down
WIF1	-8.86	0.000227	TCGA-49-6743	Down
WIF1	-5.52	4.6e-05	TCGA-44-5645	Down
WIF1	-5.56	0.00501	TCGA-44-6147	Down
WIF1	-7.75	3.4e-06	TCGA-50-5935	Down
WIF1	-5.83	0.00555	TCGA-38-4632	Down
WIF1	-6.54	0.0234	TCGA-91-6847	Down
WIF1	-6.98	5.19e-08	TCGA-38-4627	Down
WIF1	-3.73	7.71e-05	TCGA-44-2657	Down
WIF1	-7.69	2.9e-06	TCGA-50-5935	Down
WIF1	-9.35	4.18e-06	TCGA-44-2668	Down
WIF1	-6.98	0.00103	TCGA-55-6984	Down
WIF1	-5.22	0.000476	TCGA-91-6828	Down
WIF1	-9.4	7.97e-07	TCGA-44-2665	Down
WIF1	-4.58	0.0435	TCGA-55-6975	Down
WIF1	#NAME?	9.03e-08	TCGA-50-5933	Down
WIF1	-7.76	3.44e-05	TCGA-44-6145	Down
WIF1	-5.19	0.0263	TCGA-44-6146	Down
WIF1	-4.38	0.038	TCGA-55-6986	Down
WIF1	-13.36	7.11e-07	TCGA-44-2662	Down
WIF1	-6.46	3.3e-05	TCGA-55-6980	Down
WIF1	-5.51	5.96e-05	TCGA-44-5645	Down
WIF1	-11	0.00388	TCGA-50-5931	Down
WIF1	-7.57	4.44e-05	TCGA-55-6982	Down
WIF1	-5.63	0.00402	TCGA-44-6147	Down
WIF1	-10.6	0.0038	TCGA-50-5931	Down
WIF1	-6.3	0.00348	TCGA-55-6981	Down
WIF1	-3.23	0.0178	TCGA-44-6778	Down
WIF1	-5.13	0.035	TCGA-49-6745	Down
WIF1	-7.22	0.00571	TCGA-49-6761	Down
WIF1	-5.36	0.0123	TCGA-50-5939	Down
WIF1	-10.41	0.00185	TCGA-91-6836	Down
WIF1	-5.15	0.0346	TCGA-49-6745	Down
WIF1	-5.12	0.0273	TCGA-44-6146	Down
WIF1	-10.87	2.94e-09	TCGA-44-3396	Down
WIF1	-4.5	0.00151	TCGA-55-6979	Down
WIF1	-8.07	0.000202	TCGA-55-6968	Down
WIF1	-6.52	0.000878	TCGA-55-6969	Down
WIF1	-11.68	0.00171	TCGA-91-6836	Down
WIF1	-7.34	4.71e-05	TCGA-55-6982	Down
WIF1	-6.53	0.00123	TCGA-55-6969	Down
WIF1	-3.24	0.0197	TCGA-44-6778	Down
WIF1	-9.31	5.39e-07	TCGA-55-6978	Down
WIF1	-3.99	0.0375	TCGA-44-2661	Down
WIF1	-9.37	0.000114	TCGA-49-6743	Down
WIF1	-10.38	2.4e-05	TCGA-50-6595	Down
WIF1	-6.64	0.00141	TCGA-55-6984	Down
WIF1	-6.52	8.34e-08	TCGA-44-6777	Down
WIF1	-6.6	9.69e-08	TCGA-44-6777	Down
UBE2C	6.75	0.0216	TCGA-91-6847	Up
UBE2C	6.38	0.0209	TCGA-91-6831	Up
UBE2C	6.27	0.0313	TCGA-38-4625	Up
UBE2C	5.01	0.0272	TCGA-55-6982	Up
UBE2C	5.55	0.00689	TCGA-38-4632	Up
UBE2C	5.1	0.0274	TCGA-55-6968	Up
UBE2C	5.34	0.0315	TCGA-49-6743	Up
UBE2C	4.64	0.0287	TCGA-55-6982	Up
UBE2C	6.02	0.0076	TCGA-50-5933	Up
UBE2C	4.66	0.0432	TCGA-44-3396	Up
UBE2C	4.43	0.00253	TCGA-44-6778	Up
UBE2C	5.69	0.028	TCGA-44-2662	Up
UBE2C	6.49	0.00972	TCGA-49-6761	Up
UBE2C	3.93	0.023	TCGA-55-6985	Up
UBE2C	4.01	0.0346	TCGA-55-6985	Up
UBE2C	5.91	0.0258	TCGA-49-6743	Up
UBE2C	5.69	0.000658	TCGA-55-6979	Up
UBE2C	5.7	0.0012	TCGA-55-6978	Up
UBE2C	4.89	0.0283	TCGA-55-6968	Up
UBE2C	6.67	0.00209	TCGA-50-6595	Up
UBE2C	4.78	0.00234	TCGA-44-6778	Up
POSTN	5.96	0.0123	TCGA-50-5933	Up
POSTN	3.85	0.000442	TCGA-38-4626	Up
POSTN	5.8	0.0306	TCGA-55-6978	Up
POSTN	5.33	0.00249	TCGA-55-6980	Up
DLC1	-6.9	0.031	TCGA-91-6847	Down
MSLN	-7.05	0.00182	TCGA-55-6968	Down
MSLN	-4.52	0.00404	TCGA-91-6835	Down
MSLN	-5.73	0.00227	TCGA-55-6978	Down
MSLN	-5.67	0.0239	TCGA-49-4512	Down
MSLN	-7.79	0.0188	TCGA-91-6836	Down
MSLN	-6.16	0.00151	TCGA-44-2668	Down
MSLN	-5.42	0.00141	TCGA-44-2661	Down
MSLN	-4.2	0.00769	TCGA-38-4627	Down
MSLN	-6.84	0.00219	TCGA-55-6968	Down
MSLN	-6.8	0.000915	TCGA-55-6969	Down
MSLN	-8.66	0.0096	TCGA-91-6836	Down
MSLN	-4.45	0.00382	TCGA-91-6835	Down
MSLN	-5.43	0.0264	TCGA-49-4512	Down
MSLN	-5.24	0.000457	TCGA-91-6828	Down
MSLN	-6.51	0.00372	TCGA-44-2662	Down
MSLN	-6.67	0.000745	TCGA-55-6969	Down
MSLN	-8.09	2.21e-05	TCGA-44-2665	Down
MSLN	-10.73	0.000149	TCGA-91-6847	Down
DLEC1	-5.75	0.00373	TCGA-55-6986	Down
DLEC1	-5.58	0.0424	TCGA-91-6829	Down
DLEC1	-6.24	0.0381	TCGA-91-6829	Down
DLEC1	-3.66	0.0299	TCGA-91-6835	Down
DLEC1	-3.52	0.0338	TCGA-91-6835	Down
CDK1	5.79	1.81e-05	TCGA-55-6971	Up
CDK1	4.5	0.0453	TCGA-55-6968	Up
CDK1	5.85	2.56e-05	TCGA-55-6971	Up
CDA	5.85	0.011	TCGA-50-6595	Up
CDA	3.56	0.0132	TCGA-44-6777	Up
CDA	4.69	0.0211	TCGA-50-5939	Up
CDA	6.19	4e-05	TCGA-55-6980	Up
CDA	5.76	0.00147	TCGA-50-5930	Up
CDA	3.54	0.0277	TCGA-44-6777	Up
CDA	4.39	0.00372	TCGA-49-6744	Up
CDA	5.42	0.00204	TCGA-44-6145	Up
CDA	4.39	0.00593	TCGA-49-6744	Up
CXCL14	3.62	8.76e-05	TCGA-44-6148	Up
CXCL14	5.57	8.03e-05	TCGA-55-6985	Up
CXCL14	4.94	0.00846	TCGA-55-6982	Up
CXCL14	5.6	5.29e-05	TCGA-55-6985	Up
CXCL14	4.34	0.0478	TCGA-44-6147	Up
CXCL14	4.81	0.00733	TCGA-91-6828	Up
CXCL14	7.49	0.0218	TCGA-50-5931	Up
CXCL14	3.55	0.000577	TCGA-38-4626	Up
CXCL14	4.36	0.0395	TCGA-44-6147	Up
CXCL14	5.31	0.00393	TCGA-50-5935	Up
CXCL14	4.1	0.0072	TCGA-49-6744	Up
CXCL14	6.82	8.59e-06	TCGA-55-6983	Up
CXCL14	3.82	0.00383	TCGA-44-5645	Up
CXCL14	3.84	0.00463	TCGA-44-5645	Up
CXCL14	4.12	0.00464	TCGA-49-6744	Up
CXCL14	7.24	0.0261	TCGA-49-4490	Up
CXCL14	8.01	0.00117	TCGA-73-4676	Up
CXCL14	6.84	0.0288	TCGA-50-5931	Up
CXCL14	6.12	0.00236	TCGA-44-3396	Up
CXCL14	4.9	0.00872	TCGA-55-6982	Up
CXCL14	5.66	0.00232	TCGA-44-2665	Up
CXCL14	5.06	0.0119	TCGA-50-5933	Up
CXCL14	5.35	0.00489	TCGA-50-5935	Up
CXCL14	3.59	6.47e-05	TCGA-44-6148	Up
PTGES	5.3	0.00515	TCGA-50-5939	Up
PTGES	5.35	0.0172	TCGA-50-6595	Up
PTGES	5.26	0.0029	TCGA-50-5930	Up
PTGES	4.5	0.0144	TCGA-49-6742	Up
PTGES	3.78	0.026	TCGA-55-6983	Up
PTGES	4.83	0.013	TCGA-55-6970	Up
PTGES	4.83	0.0467	TCGA-49-6743	Up
PTGES	4.67	0.016	TCGA-55-6970	Up
PTGES	5.78	0.00425	TCGA-50-5936	Up
PTGES	3.62	0.0495	TCGA-55-6980	Up
PTGES	4.97	0.0253	TCGA-55-6975	Up
PTGES	4.75	0.00936	TCGA-49-6742	Up
HTRA3	4.31	0.0395	TCGA-91-6829	Up
HTRA3	4.26	0.0396	TCGA-91-6829	Up
SCGB3A1	-7.38	0.000228	TCGA-44-2665	Down
SCGB3A1	-5.49	9.66e-05	TCGA-44-6777	Down
SCGB3A1	-3.81	0.00929	TCGA-55-6979	Down
SCGB3A1	-9.63	0.00202	TCGA-91-6829	Down
SCGB3A1	-11.69	4.25e-06	TCGA-55-6975	Down
SCGB3A1	-11.02	3.32e-06	TCGA-55-6968	Down
SCGB3A1	-10.04	0.0025	TCGA-91-6829	Down
SCGB3A1	-4.9	0.0293	TCGA-91-6828	Down
SCGB3A1	-4.77	0.0246	TCGA-50-5936	Down
SCGB3A1	-9.06	6.61e-07	TCGA-55-6969	Down
SCGB3A1	-8.9	0.00536	TCGA-91-6836	Down
SCGB3A1	-9.44	1.03e-06	TCGA-55-6969	Down
SCGB3A1	-6.46	0.00789	TCGA-55-6978	Down
SCGB3A1	-8.03	0.000244	TCGA-44-2662	Down
SCGB3A1	-11.31	3.6e-06	TCGA-50-5933	Down
SCGB3A1	-5.68	0.00207	TCGA-44-2668	Down
SCGB3A1	-6.61	0.00246	TCGA-44-3396	Down
SCGB3A1	-5.48	0.000128	TCGA-44-6777	Down
SCGB3A1	-4.94	0.0385	TCGA-50-6595	Down
SCGB3A1	-8.74	0.00712	TCGA-91-6836	Down
SCGB3A1	-12.26	3.01e-06	TCGA-55-6968	Down
EXO1	7.49	0.0174	TCGA-38-4625	Up
CCNB2	3.97	0.0476	TCGA-55-6979	Up
CCNB2	5.63	0.028	TCGA-50-6595	Up
CCNB2	5.56	0.0494	TCGA-91-6831	Up
CCNB2	5.58	0.017	TCGA-55-6978	Up
CCNB2	6.1	0.0349	TCGA-38-4625	Up
CLDN1	4.18	0.0434	TCGA-50-5939	Up
CLDN1	3.9	0.00344	TCGA-44-5645	Up
CLDN1	3.93	0.00411	TCGA-44-5645	Up
CLDN1	4.3	0.0215	TCGA-44-2665	Up
CLDN1	3.41	0.0334	TCGA-49-6744	Up
CLDN1	3.43	0.0278	TCGA-49-6744	Up
CLDN1	3.82	0.0231	TCGA-55-6980	Up
CLDN10	5.63	0.0144	TCGA-55-6980	Up
CLDN10	7	0.000284	TCGA-55-6979	Up
CLDN10	7.87	0.000172	TCGA-55-6984	Up
CLDN10	5.79	1.48e-05	TCGA-55-6971	Up
CLDN10	7.43	2.44e-05	TCGA-44-2665	Up
CLDN10	5.82	0.0116	TCGA-50-5930	Up
CLDN10	7.39	0.000682	TCGA-44-2662	Up
CLDN10	5.43	0.00102	TCGA-55-6983	Up
CLDN10	6.19	0.0147	TCGA-49-6742	Up
CLDN10	5.28	0.0172	TCGA-55-6986	Up
CLDN10	8.02	8.35e-05	TCGA-50-5936	Up
CLDN10	7.42	0.00249	TCGA-49-6743	Up
CLDN10	5.64	0.0237	TCGA-49-6742	Up
CLDN10	5.69	0.00382	TCGA-55-6970	Up
CLDN10	8.72	7.16e-05	TCGA-55-6984	Up
CLDN10	6.55	0.0109	TCGA-50-5932	Up
CLDN10	8.84	3.25e-06	TCGA-91-6849	Up
CLDN10	6.58	0.0056	TCGA-49-6743	Up
CLDN10	6.5	0.0126	TCGA-50-5932	Up
CLDN10	7.65	0.000449	TCGA-38-4632	Up
CLDN10	7.19	0.0003	TCGA-55-6970	Up
CLDN10	6.01	0.0039	TCGA-44-2655	Up
CLDN10	6.24	7.73e-06	TCGA-55-6971	Up
CLDN10	5.22	4.58e-05	TCGA-38-4627	Up
DOK2	-4.62	0.0196	TCGA-91-6829	Down
DOK2	-4.79	0.017	TCGA-91-6829	Down
WNT3A	-6.24	0.0012	TCGA-44-2661	Down
WNT3A	#NAME?	0.00952	TCGA-50-5930	Down
WNT3A	-5.91	0.0284	TCGA-44-6776	Down
WNT3A	-8.41	0.00122	TCGA-55-6984	Down
WNT3A	#NAME?	0.0378	TCGA-50-5933	Down
WNT3A	-4.09	0.00618	TCGA-44-6148	Down
WNT3A	-8.21	0.0061	TCGA-55-6984	Down
WNT3A	-6.91	0.0377	TCGA-91-6849	Down
WNT3A	-7.6	1.87e-05	TCGA-44-5645	Down
WNT3A	-9.04	0.028	TCGA-91-6831	Down
WNT3A	-9.08	0.00381	TCGA-44-2662	Down
WNT3A	-7.43	0.0253	TCGA-55-6982	Down
WNT3A	-4.16	0.0158	TCGA-44-6148	Down
WNT3A	-8	3.69e-06	TCGA-44-6777	Down
WNT3A	-7.39	0.000478	TCGA-50-5935	Down
WNT3A	-6.75	0.0121	TCGA-55-6982	Down
WNT3A	-6	0.0233	TCGA-44-6145	Down
WNT3A	-6.7	0.0206	TCGA-50-6595	Down
WNT3A	#NAME?	0.00204	TCGA-91-6847	Down
WNT3A	-7.96	2.8e-05	TCGA-44-6777	Down
WNT3A	-7.7	3.39e-06	TCGA-44-5645	Down
WNT3A	-8.29	0.00257	TCGA-44-3396	Down
WNT3A	-8.96	0.00813	TCGA-50-5936	Down
WNT3A	-7.03	0.000423	TCGA-50-5935	Down
WNT3A	-6.68	0.00819	TCGA-44-2665	Down
WNT3A	-7.77	0.0315	TCGA-91-6829	Down
CCNB1	5.11	0.0231	TCGA-50-6595	Up
CCNB1	4.13	0.0389	TCGA-44-2668	Up
CCNB1	5.32	0.0343	TCGA-91-6831	Up
CCNB1	4.92	0.0337	TCGA-44-2662	Up
CCNB1	4.48	0.0467	TCGA-55-6968	Up
FAM83A	4.71	0.00398	TCGA-44-6777	Up
FAM83A	6.64	3.36e-06	TCGA-55-6979	Up
FAM83A	11.55	6.49e-05	TCGA-91-6831	Up
FAM83A	5.18	0.0205	TCGA-44-2655	Up
FAM83A	7.62	1.18e-05	TCGA-38-4627	Up
FAM83A	4.97	0.0226	TCGA-44-6147	Up
FAM83A	5.12	0.00522	TCGA-49-6742	Up
FAM83A	12.01	1.72e-05	TCGA-50-5939	Up
FAM83A	9.41	2.99e-05	TCGA-50-5933	Up
FAM83A	6.4	0.0154	TCGA-50-5932	Up
FAM83A	7.83	0.000161	TCGA-55-6970	Up
FAM83A	11.95	2.5e-06	TCGA-44-2662	Up
FAM83A	inf	0.0472	TCGA-50-5931	Up
FAM83A	6.99	0.000591	TCGA-49-6745	Up
FAM83A	3.97	0.00766	TCGA-44-2657	Up
FAM83A	5.36	0.00364	TCGA-49-6742	Up
FAM83A	6.1	4.53e-05	TCGA-55-6983	Up
FAM83A	4.42	0.00566	TCGA-55-6985	Up
FAM83A	4.32	0.0036	TCGA-55-6985	Up
FAM83A	7.55	0.00299	TCGA-38-4625	Up
FAM83A	8.69	0.000208	TCGA-49-6743	Up
FAM83A	8.5	0.007	TCGA-91-6836	Up
FAM83A	5.53	0.0145	TCGA-55-6984	Up
FAM83A	11.21	1.3e-06	TCGA-50-5930	Up
FAM83A	9.55	2.93e-07	TCGA-44-6145	Up
FAM83A	8.13	9.54e-09	TCGA-55-6971	Up
FAM83A	6.32	0.00826	TCGA-55-6984	Up
FAM83A	10.2	2.4e-05	TCGA-73-4676	Up
FAM83A	5.04	0.0257	TCGA-91-6849	Up
FAM83A	5.21	0.0216	TCGA-44-2661	Up
FAM83A	8.49	1.01e-06	TCGA-44-3396	Up
FAM83A	6.64	0.00177	TCGA-55-6975	Up
FAM83A	6.01	0.0229	TCGA-50-5932	Up
FAM83A	6.5	8.94e-05	TCGA-49-6744	Up
FAM83A	4.4	0.0487	TCGA-55-6982	Up
FAM83A	6.8	1.29e-07	TCGA-55-6971	Up
FAM83A	7.22	0.000726	TCGA-50-6595	Up
FAM83A	4.69	0.00715	TCGA-50-5935	Up
FAM83A	4.36	0.00278	TCGA-44-6777	Up
FAM83A	5.51	0.000383	TCGA-49-6744	Up
FAM83A	11.01	0.000447	TCGA-49-6761	Up
FAM83A	7.64	0.0188	TCGA-91-6836	Up
FAM83A	8.2	7.24e-05	TCGA-55-6970	Up
FAM83A	6.12	0.000943	TCGA-55-6978	Up
FAM83A	7.14	0.000959	TCGA-55-6981	Up
FAM83A	6.7	0.000285	TCGA-44-2665	Up
FAM83A	inf	0.0253	TCGA-44-6146	Up
FAM83A	9.31	1.59e-05	TCGA-50-5936	Up
FAM83A	5.63	0.013	TCGA-44-6147	Up
FAM83A	7.39	0.000335	TCGA-49-6745	Up
FAM83A	7.96	0.000382	TCGA-49-6743	Up
FAM83A	9.97	0.000114	TCGA-44-2668	Up
FAM83A	7.69	2.35e-06	TCGA-55-6980	Up
FAM83A	4.96	0.00649	TCGA-50-5935	Up
FAM83A	5.52	0.000278	TCGA-91-6828	Up
FAM83A	9.3	7.15e-06	TCGA-38-4632	Up
FAM83A	5.56	0.0455	TCGA-44-6776	Up
TNS4	5.52	0.00582	TCGA-55-6970	Up
TNS4	8.53	0.00753	TCGA-50-5931	Up
TNS4	5.5	0.0368	TCGA-44-6147	Up
TNS4	8.02	0.000498	TCGA-49-6743	Up
TNS4	5.13	0.00523	TCGA-55-6979	Up
TNS4	4.27	0.0185	TCGA-55-6971	Up
TNS4	5.01	0.0022	TCGA-55-6980	Up
TNS4	9.01	7.56e-06	TCGA-50-5939	Up
TNS4	6.5	0.0354	TCGA-50-5931	Up
TNS4	8.3	0.000158	TCGA-55-6975	Up
TNS4	2.99	0.00314	TCGA-44-6148	Up
TNS4	6.63	0.000746	TCGA-50-5936	Up
TNS4	6.19	0.000357	TCGA-44-6145	Up
TNS4	5.49	0.00963	TCGA-44-6146	Up
TNS4	6.8	0.00206	TCGA-50-6595	Up
TNS4	5.27	0.029	TCGA-55-6984	Up
TNS4	5.28	0.00759	TCGA-38-4627	Up
TNS4	5.2	0.000856	TCGA-49-6744	Up
TNS4	6.35	0.0019	TCGA-44-2668	Up
TNS4	4.51	0.00317	TCGA-49-6744	Up
TNS4	12.28	7.36e-08	TCGA-50-5930	Up
TNS4	3.25	0.00185	TCGA-44-6148	Up
TNS4	7.33	0.00126	TCGA-49-6743	Up
TNS4	8.59	0.000631	TCGA-73-4676	Up
TNS4	4.59	0.022	TCGA-55-6970	Up
TNS4	6.69	0.00418	TCGA-38-4632	Up
TNS4	5.96	0.00622	TCGA-44-6146	Up
MFSD2A	-3.25	0.0175	TCGA-38-4627	Down
MFSD2A	-5.11	0.0145	TCGA-50-5933	Down
MFSD2A	-2.74	0.0494	TCGA-44-6777	Down
MFSD2A	-7.81	0.000166	TCGA-55-6975	Down
MFSD2A	-4.16	0.0371	TCGA-44-2668	Down
MFSD2A	-4.23	0.0301	TCGA-44-6145	Down
MFSD2A	-4.08	0.0426	TCGA-55-6978	Down
MYO18B	inf	0.0161	TCGA-49-6742	Up
MYO18B	9.66	0.00193	TCGA-49-6743	Up
MYO18B	9.46	0.00817	TCGA-49-6743	Up
HOPX	-4.66	0.0481	TCGA-55-6968	Down
DYRK2	3.42	0.025	TCGA-55-6971	Up
DYRK2	3.46	0.0293	TCGA-55-6971	Up
SRPX	-3.94	0.0383	TCGA-50-5935	Down
SRPX	-4.04	0.0458	TCGA-50-5935	Down
FZD9	6.19	0.0481	TCGA-55-6968	Up
FZD9	6.49	0.0247	TCGA-50-5935	Up
FZD9	6.36	0.0135	TCGA-50-5935	Up
FZD9	5.49	0.0086	TCGA-44-6147	Up
FZD9	5.49	0.0129	TCGA-44-6147	Up
TFPI2	6.41	0.00014	TCGA-50-5935	Up
TFPI2	8.44	0.00689	TCGA-38-4632	Up
TFPI2	7.57	0.00647	TCGA-49-6761	Up
TFPI2	3.56	0.0293	TCGA-55-6985	Up
TFPI2	4.92	0.00358	TCGA-55-6980	Up
TFPI2	6.98	0.0074	TCGA-44-6777	Up
TFPI2	2.81	0.0453	TCGA-38-4626	Up
TFPI2	4.05	0.00408	TCGA-55-6971	Up
TFPI2	-3.64	0.0196	TCGA-38-4627	Down
TFPI2	7.44	0.0419	TCGA-91-6836	Up
TFPI2	4.71	0.000741	TCGA-55-6979	Up
TFPI2	7.04	0.0037	TCGA-44-6777	Up
TFPI2	6.4	0.000189	TCGA-50-5935	Up
TFPI2	7.28	0.0357	TCGA-91-6836	Up
TFPI2	6	0.0214	TCGA-50-5933	Up
TFPI2	3.59	0.0406	TCGA-55-6985	Up
TFPI2	3.99	0.00314	TCGA-55-6971	Up
GALNT14	4.94	0.0259	TCGA-38-4632	Up
GALNT14	6.06	0.01	TCGA-44-2668	Up
GALNT14	6.34	0.00466	TCGA-49-6743	Up
GALNT14	5.58	0.00745	TCGA-55-6971	Up
GALNT14	5.46	0.00503	TCGA-55-6982	Up
GALNT14	6.35	0.00207	TCGA-55-6982	Up
GALNT14	6.75	3.36e-06	TCGA-55-6979	Up
GALNT14	4.73	0.0403	TCGA-55-6986	Up
GALNT14	4.4	0.00485	TCGA-55-6985	Up
GALNT14	8.13	0.000363	TCGA-55-6981	Up
GALNT14	6.02	0.021	TCGA-55-6975	Up
GALNT14	7.4	1.92e-07	TCGA-38-4627	Up
GALNT14	4.52	0.008	TCGA-55-6985	Up
GALNT14	6.07	0.00453	TCGA-91-6829	Up
GALNT14	6.6	0.00519	TCGA-91-6829	Up
GALNT14	4.74	0.00774	TCGA-55-6971	Up
GALNT14	5.69	0.0433	TCGA-38-4625	Up
GALNT14	6.89	0.00277	TCGA-49-6743	Up
GALNT14	5.18	0.028	TCGA-55-6980	Up
CA12	4.49	0.0326	TCGA-50-5939	Up
CA12	-2.5	0.0343	TCGA-44-2657	Down
XDH	4.17	0.005	TCGA-44-6777	Up
XDH	6.12	2.5e-05	TCGA-55-6979	Up
XDH	4.88	0.0142	TCGA-44-2665	Up
XDH	3.61	0.0104	TCGA-44-6777	Up
XDH	7.1	0.000813	TCGA-49-6745	Up
XDH	8.55	0.000511	TCGA-44-2662	Up
XDH	7.39	0.000116	TCGA-44-2668	Up
XDH	8.29	0.000242	TCGA-49-6743	Up
XDH	7.46	0.000586	TCGA-49-6743	Up
XDH	5.04	0.0118	TCGA-55-6982	Up
XDH	5.46	0.0207	TCGA-55-6984	Up
XDH	4.98	0.0253	TCGA-55-6984	Up
XDH	5.68	0.00665	TCGA-55-6982	Up
XDH	7.19	5.77e-05	TCGA-38-4627	Up
XDH	7.74	0.0134	TCGA-50-5930	Up
XDH	6.53	0.00119	TCGA-44-3396	Up
XDH	7.46	0.00103	TCGA-49-6745	Up
SCGB1A1	-8.96	0.0172	TCGA-44-2662	Down
SCGB1A1	#NAME?	0.000148	TCGA-50-5933	Down
SCGB1A1	-9.95	0.000157	TCGA-50-5932	Down
SCGB1A1	-5.42	0.000502	TCGA-49-6744	Down
SCGB1A1	-6.99	0.000154	TCGA-44-2668	Down
SCGB1A1	-12.83	0.00105	TCGA-91-6836	Down
SCGB1A1	-5.63	0.00582	TCGA-55-6970	Down
SCGB1A1	-5.75	0.0337	TCGA-44-5645	Down
SCGB1A1	-9.64	1.42e-06	TCGA-55-6969	Down
SCGB1A1	#NAME?	4.32e-05	TCGA-49-6761	Down
SCGB1A1	-6.3	4.21e-06	TCGA-55-6979	Down
SCGB1A1	-5.75	0.0223	TCGA-44-5645	Down
SCGB1A1	-9.58	0.00018	TCGA-44-3396	Down
SCGB1A1	-9.45	0.0279	TCGA-55-6981	Down
SCGB1A1	-12.28	3.26e-05	TCGA-55-6968	Down
SCGB1A1	-5.43	0.00718	TCGA-44-2665	Down
SCGB1A1	-11.39	6.77e-05	TCGA-55-6968	Down
SCGB1A1	-9.45	0.0232	TCGA-38-4625	Down
SCGB1A1	-9.86	5.21e-09	TCGA-44-6777	Down
SCGB1A1	-13.01	0.00115	TCGA-91-6836	Down
SCGB1A1	-10.15	6.96e-05	TCGA-50-5935	Down
SCGB1A1	-5.61	0.00343	TCGA-38-4626	Down
SCGB1A1	-10.92	0.00129	TCGA-91-6829	Down
SCGB1A1	-10.66	5.13e-05	TCGA-50-5932	Down
SCGB1A1	-5.5	0.00849	TCGA-55-6970	Down
SCGB1A1	-7.43	0.000398	TCGA-50-5936	Down
SCGB1A1	-10.46	6.33e-07	TCGA-55-6969	Down
SCGB1A1	-9.83	5.66e-09	TCGA-44-6777	Down
SCGB1A1	-10.22	0.00129	TCGA-49-6743	Down
[truncated: 2,621 more rows]
