# Supplementary material for: A Database of Lung Cancer-Related Genes for the Identification of Subtype-Specific Prognostic Biomarkers
Source: Biology (Basel). 2023 Feb 24;12(3):357. doi: 10.3390/biology12030357 (PMC10045015; doi:10.3390/biology12030357)
Supplement: Supplementary file 1 [file biology-12-00357-s001.zip › Table S3. Differentially expressed lung cancer-related genes in the TCGA LUSC dataset.xlsx]

## Sheet: TableS3_LUSC_diffExp
Gene_dbLCGL	log2FoldChange	Adjusted_P-value	SampleID	Expression
CDKN2A	4.96	0.012	TCGA-56-8309	Up
CDKN2A	6.17	0.0205	TCGA-22-5483	Up
CDKN2A	5.8	0.00852	TCGA-60-2709	Up
CDKN2A	4.09	0.0358	TCGA-22-4609	Up
CDKN2A	5.16	0.00366	TCGA-77-8007	Up
CDKN2A	5.45	0.0286	TCGA-60-2709	Up
CDKN2A	3.74	0.0449	TCGA-56-7731	Up
CDKN2A	6.09	0.0334	TCGA-22-5483	Up
CDKN2A	5.15	0.0424	TCGA-22-4593	Up
CDKN2A	5.8	0.00147	TCGA-43-6773	Up
CDKN2A	4.77	0.0345	TCGA-22-5472	Up
CDKN2A	5.97	0.0011	TCGA-43-6773	Up
PTGS2	-6.35	0.045	TCGA-56-7579	Down
PTGS2	-4.61	0.0418	TCGA-77-7335	Down
PTGS2	-5.94	0.0154	TCGA-56-8201	Down
MMP9	5.2	0.0237	TCGA-90-6837	Up
MMP9	5.04	0.0274	TCGA-90-6837	Up
MMP9	5.21	0.0338	TCGA-77-7338	Up
MMP9	4.5	0.0197	TCGA-77-7335	Up
MMP9	5.22	0.0106	TCGA-56-8309	Up
MMP9	4.85	0.0236	TCGA-22-5489	Up
MMP9	6.02	0.041	TCGA-56-7222	Up
MMP9	4.94	0.0188	TCGA-22-5489	Up
NKX2-1	-7.87	0.00159	TCGA-56-7582	Down
NKX2-1	-8.11	0.00795	TCGA-56-7579	Down
NKX2-1	-10.5	0.00158	TCGA-22-5491	Down
NKX2-1	-8.12	0.0003	TCGA-56-8201	Down
NKX2-1	-6.42	0.01	TCGA-90-7767	Down
NKX2-1	-4.87	0.0189	TCGA-22-5489	Down
NKX2-1	-8.67	2.99e-06	TCGA-77-7335	Down
NKX2-1	-4.81	0.0012	TCGA-77-8008	Down
NKX2-1	-7.28	0.0228	TCGA-77-7138	Down
NKX2-1	-7.9	0.0067	TCGA-43-6143	Down
NKX2-1	-10.64	0.00114	TCGA-22-5471	Down
NKX2-1	-8.19	0.000931	TCGA-22-5483	Down
NKX2-1	-5.52	0.00755	TCGA-43-6647	Down
NKX2-1	-10.08	7.43e-05	TCGA-22-4593	Down
NKX2-1	-5.37	0.0203	TCGA-90-6837	Down
NKX2-1	-7.29	0.019	TCGA-22-5482	Down
NKX2-1	-10.03	0.00873	TCGA-33-4587	Down
NKX2-1	-5.61	0.00707	TCGA-43-6647	Down
NKX2-1	-11.88	2e-05	TCGA-22-4593	Down
NKX2-1	-5.95	0.0418	TCGA-56-7580	Down
NKX2-1	-7.01	0.0185	TCGA-22-5482	Down
NKX2-1	-10.69	5.96e-05	TCGA-77-7337	Down
NKX2-1	-8.16	0.000707	TCGA-22-5483	Down
NKX2-1	-8.41	0.00295	TCGA-43-6143	Down
NKX2-1	-11.86	0.00039	TCGA-22-5471	Down
NKX2-1	#NAME?	7.62e-06	TCGA-43-6771	Down
NKX2-1	-10.94	7.44e-05	TCGA-43-7657	Down
NKX2-1	-11.86	0.000873	TCGA-22-5491	Down
NKX2-1	#NAME?	7.06e-06	TCGA-43-6771	Down
NKX2-1	-10.18	0.0071	TCGA-56-7823	Down
NKX2-1	-4.91	0.0174	TCGA-22-5489	Down
NKX2-1	-5.39	0.0236	TCGA-90-6837	Down
BIRC5	6.99	0.0311	TCGA-56-8083	Up
BIRC5	4.44	0.0449	TCGA-22-5489	Up
BIRC5	5.39	0.0485	TCGA-60-2709	Up
BIRC5	5.06	0.0447	TCGA-22-4593	Up
BIRC5	7.01	0.0218	TCGA-22-5471	Up
BIRC5	6.71	0.0291	TCGA-56-7579	Up
BIRC5	5.98	0.0343	TCGA-22-5478	Up
BIRC5	6.11	0.0325	TCGA-90-7767	Up
BIRC5	5.79	0.0462	TCGA-77-7337	Up
BIRC5	10	0.00366	TCGA-22-5471	Up
BIRC5	5.97	0.00683	TCGA-34-8454	Up
BIRC5	6.88	0.000413	TCGA-22-4609	Up
BIRC5	5.42	0.0426	TCGA-56-8201	Up
BIRC5	9.47	0.00347	TCGA-56-7222	Up
BIRC5	5.39	0.0225	TCGA-43-6647	Up
BIRC5	4.74	0.0164	TCGA-60-2709	Up
BIRC5	5.55	0.0373	TCGA-22-4593	Up
CYP1A1	-5.63	0.000227	TCGA-56-7731	Down
CYP1A1	-6.01	0.000682	TCGA-58-8386	Down
CYP1A1	-6.4	0.0439	TCGA-56-8309	Down
CYP1A1	-10.1	0.0168	TCGA-33-4587	Down
IL6	-6.83	0.0021	TCGA-60-2709	Down
IL6	-8.49	0.0121	TCGA-43-6771	Down
IL6	-7.53	0.00823	TCGA-43-6143	Down
IL6	-5.04	0.0402	TCGA-56-8201	Down
IL6	-7.48	0.0103	TCGA-43-6143	Down
IL6	-6.82	0.00192	TCGA-60-2709	Down
IL6	-5.95	0.0441	TCGA-56-8083	Down
IL6	-8.28	0.0139	TCGA-43-6771	Down
TP63	5.89	0.00761	TCGA-90-6837	Up
TP63	6.23	0.00373	TCGA-43-6647	Up
TP63	6.78	0.00608	TCGA-22-4593	Up
TP63	8.21	0.0092	TCGA-77-7142	Up
TP63	7.12	0.0488	TCGA-77-7337	Up
TP63	4.3	0.0368	TCGA-22-5472	Up
TP63	4.77	0.0344	TCGA-58-8386	Up
TP63	6.49	0.00898	TCGA-22-4593	Up
TP63	4.39	0.0473	TCGA-22-5489	Up
TP63	5.61	0.000304	TCGA-56-7731	Up
TP63	8.21	0.00418	TCGA-56-7580	Up
TP63	7.4	0.00119	TCGA-60-2709	Up
TP63	4.2	0.0491	TCGA-43-6773	Up
TP63	6.07	0.00519	TCGA-43-6647	Up
TP63	4.29	0.0313	TCGA-22-4609	Up
TP63	7.29	0.00158	TCGA-60-2709	Up
TP63	7.96	0.000504	TCGA-77-7335	Up
TP63	4.3	0.0397	TCGA-22-5472	Up
TP63	6.38	0.000204	TCGA-77-8008	Up
TP63	7.79	0.00528	TCGA-34-8454	Up
TP63	5.63	0.0115	TCGA-90-6837	Up
TP63	3.97	0.0318	TCGA-56-8309	Up
TP63	4.53	0.0392	TCGA-22-5489	Up
RET	7.92	0.00386	TCGA-90-7767	Up
ROS1	-12.98	1.84e-05	TCGA-22-5483	Down
ROS1	-6.2	0.0423	TCGA-43-6143	Down
ROS1	-6.53	0.0315	TCGA-43-6143	Down
ROS1	-7.14	0.037	TCGA-22-5491	Down
ROS1	-9.38	0.000195	TCGA-56-7582	Down
ROS1	-7.89	0.0105	TCGA-56-7579	Down
ROS1	-5.35	0.0175	TCGA-90-6837	Down
ROS1	-11.13	5.57e-05	TCGA-90-7767	Down
ROS1	-8.18	0.00066	TCGA-43-6771	Down
ROS1	-6.79	0.0304	TCGA-22-5471	Down
ROS1	-7	0.0206	TCGA-22-5482	Down
ROS1	-13.13	2.4e-05	TCGA-22-5483	Down
ROS1	-8.03	0.0158	TCGA-22-5491	Down
ROS1	-5.93	0.0205	TCGA-77-7337	Down
ROS1	-7.54	0.0115	TCGA-22-5482	Down
ROS1	-9.22	0.0179	TCGA-33-4587	Down
ROS1	-10.01	2.27e-06	TCGA-77-7335	Down
ROS1	-9.4	0.000114	TCGA-43-6771	Down
ROS1	-9.41	0.00129	TCGA-51-4081	Down
ROS1	-5.19	0.0235	TCGA-90-6837	Down
ROS1	-6.29	0.0449	TCGA-22-5471	Down
ABCB1	5.29	0.00947	TCGA-56-8309	Up
CADM1	-4.12	0.0366	TCGA-77-8007	Down
SPP1	5.67	0.00819	TCGA-43-6647	Up
SPP1	5.65	0.00521	TCGA-22-4609	Up
SPP1	6.66	0.0215	TCGA-56-8083	Up
SPP1	8.61	0.0289	TCGA-90-6837	Up
SPP1	4.98	0.00409	TCGA-56-8309	Up
SPP1	8.03	0.00449	TCGA-22-5489	Up
SPP1	6.37	0.0488	TCGA-22-5471	Up
SPP1	5.71	0.00747	TCGA-43-6647	Up
SPP1	8.56	0.0275	TCGA-90-6837	Up
SPP1	6.48	0.025	TCGA-77-7142	Up
SPP1	8.12	0.00492	TCGA-22-5489	Up
CEACAM5	-9.95	8.9e-05	TCGA-56-8201	Down
CEACAM5	-6.49	0.0435	TCGA-43-7658	Down
CEACAM5	-6.39	0.0031	TCGA-22-5489	Down
CEACAM5	4.59	0.0488	TCGA-90-6837	Up
CEACAM5	-7.19	3.57e-05	TCGA-56-8309	Down
CEACAM5	6.58	0.018	TCGA-92-7340	Up
CEACAM5	-5.56	0.0092	TCGA-22-5489	Down
CEACAM5	4.89	0.0342	TCGA-90-6837	Up
SOX2	6.47	0.0197	TCGA-22-4593	Up
SOX2	10.33	9.58e-05	TCGA-22-5483	Up
SOX2	5.89	0.000142	TCGA-56-7731	Up
SOX2	7.17	0.0323	TCGA-43-6143	Up
SOX2	6.85	0.0134	TCGA-22-4593	Up
SOX2	7.21	0.000609	TCGA-60-2709	Up
SOX2	7.48	0.00859	TCGA-56-7222	Up
SOX2	7.23	0.000707	TCGA-60-2709	Up
SOX2	7.3	6.98e-06	TCGA-22-4609	Up
SOX2	10.48	0.000365	TCGA-56-7580	Up
SOX2	10.55	6.01e-05	TCGA-22-5483	Up
SOX2	7.21	0.0492	TCGA-51-4079	Up
SOX2	5.43	0.0069	TCGA-34-8454	Up
SOX2	6.52	0.0381	TCGA-34-7107	Up
SOX2	7.49	0.000144	TCGA-77-7335	Up
SOX2	7.29	0.00162	TCGA-77-7142	Up
SOX2	6.37	0.00654	TCGA-77-7338	Up
SOX2	8.63	0.0145	TCGA-22-5491	Up
SOX2	8.68	0.0144	TCGA-22-5491	Up
SOX2	8.01	0.00352	TCGA-90-6837	Up
SOX2	4.54	0.00951	TCGA-22-5472	Up
SOX2	4.57	0.00746	TCGA-22-5472	Up
SOX2	7.17	0.0379	TCGA-43-6143	Up
SOX2	6.46	0.0372	TCGA-34-7107	Up
SOX2	7.65	0.00857	TCGA-90-6837	Up
PROM1	-10.62	0.0203	TCGA-56-7579	Down
PROM1	-7.76	1.79e-05	TCGA-56-8309	Down
PROM1	7.6	0.00844	TCGA-56-8083	Up
NAPSA	-11.58	0.00655	TCGA-56-7582	Down
NAPSA	-11.83	0.000211	TCGA-77-7335	Down
NAPSA	-11.42	0.0216	TCGA-22-4593	Down
NAPSA	-15.7	0.00485	TCGA-43-6771	Down
NAPSA	-13.87	0.00743	TCGA-43-6771	Down
NAPSA	-11.3	0.0373	TCGA-22-4593	Down
NAPSA	-12.83	0.032	TCGA-22-5483	Down
NAPSA	-11.63	0.0139	TCGA-90-7767	Down
NAPSA	-11.63	0.0202	TCGA-77-7337	Down
NAPSA	-11.18	0.0166	TCGA-43-5670	Down
NAPSA	-14.7	0.00586	TCGA-43-7657	Down
MUC1	-4.6	0.0423	TCGA-77-7335	Down
MKI67	5.47	0.0024	TCGA-60-2709	Up
MKI67	4.41	0.0221	TCGA-77-7335	Up
MKI67	7.46	0.00825	TCGA-56-7222	Up
MKI67	5.94	0.0204	TCGA-22-4593	Up
MKI67	4.83	0.00239	TCGA-22-4609	Up
MKI67	4.97	0.048	TCGA-56-8201	Up
MKI67	5.88	0.0304	TCGA-92-7340	Up
MKI67	4.66	0.0353	TCGA-34-8454	Up
MKI67	5.52	0.00261	TCGA-60-2709	Up
MKI67	6	0.0176	TCGA-22-4593	Up
MKI67	5.04	0.0251	TCGA-77-7338	Up
MKI67	4.92	0.0249	TCGA-22-5489	Up
MKI67	4.91	0.0251	TCGA-22-5489	Up
MKI67	5.71	0.019	TCGA-77-7142	Up
PPARG	-5.2	0.0481	TCGA-43-6771	Down
PPARG	-5.54	0.0338	TCGA-43-6771	Down
PPARG	-4.95	0.00586	TCGA-56-8309	Down
PPARG	-4.99	0.0449	TCGA-56-8201	Down
PPARG	-4.89	0.00808	TCGA-77-8008	Down
FOXM1	7.39	0.0218	TCGA-22-5471	Up
FOXM1	5.4	0.0103	TCGA-22-5489	Up
FOXM1	3.95	0.0308	TCGA-56-7731	Up
FOXM1	5.81	0.0154	TCGA-22-4593	Up
FOXM1	5	0.0118	TCGA-77-7335	Up
FOXM1	7.71	0.0204	TCGA-22-5471	Up
FOXM1	8.49	0.00327	TCGA-56-7222	Up
FOXM1	6.31	0.015	TCGA-77-7337	Up
FOXM1	6.07	0.00676	TCGA-77-7338	Up
FOXM1	4.15	0.0421	TCGA-43-6773	Up
FOXM1	6.19	0.00918	TCGA-22-4593	Up
FOXM1	6.22	0.000144	TCGA-22-4609	Up
FOXM1	5.48	0.00861	TCGA-43-6647	Up
FOXM1	6.74	0.00748	TCGA-92-7340	Up
FOXM1	5.34	0.0107	TCGA-22-5489	Up
FOXM1	4.24	0.0363	TCGA-43-6773	Up
FOXM1	6.57	0.0226	TCGA-56-8083	Up
FOXM1	5.24	0.0118	TCGA-43-6647	Up
FOXM1	6.19	0.000592	TCGA-60-2709	Up
FOXM1	5.66	0.00158	TCGA-60-2709	Up
FOXM1	5.37	0.00575	TCGA-34-8454	Up
FOXM1	6.18	0.0178	TCGA-90-7767	Up
FOXM1	7.11	0.00178	TCGA-77-7142	Up
CA9	8.82	0.000325	TCGA-22-4593	Up
CA9	7.81	1.88e-05	TCGA-77-8008	Up
CA9	11.34	4.02e-08	TCGA-22-4609	Up
CA9	10.39	2.41e-06	TCGA-58-8386	Up
CA9	12.12	0.00624	TCGA-22-5481	Up
CA9	8.94	0.00238	TCGA-22-5478	Up
CA9	12.48	0.00392	TCGA-22-5481	Up
CA9	9.43	0.000948	TCGA-90-6837	Up
CA9	9.12	0.000203	TCGA-22-4593	Up
CA9	10.06	0.000984	TCGA-22-5478	Up
CA9	10.77	5.96e-05	TCGA-77-7337	Up
CA9	8.75	0.025	TCGA-56-7823	Up
CA9	9.33	0.00496	TCGA-77-7138	Up
CA9	13.82	5.21e-06	TCGA-43-6771	Up
CA9	5.04	0.0217	TCGA-22-5489	Up
CA9	6.18	0.0455	TCGA-43-6143	Up
CA9	inf	3.59e-06	TCGA-56-7731	Up
CA9	9.64	7.59e-06	TCGA-34-8454	Up
CA9	9.38	0.000176	TCGA-43-6647	Up
CA9	5	0.025	TCGA-22-5489	Up
CA9	9.07	0.00107	TCGA-90-6837	Up
CA9	9.67	0.0042	TCGA-43-7658	Up
CA9	9.97	0.00012	TCGA-43-6647	Up
CA9	9.58	0.000269	TCGA-90-7767	Up
CA9	7.28	0.013	TCGA-56-8083	Up
CA9	8.13	0.0233	TCGA-22-5482	Up
CA9	8.92	0.0108	TCGA-22-5482	Up
CA9	12.03	1.02e-05	TCGA-43-6771	Up
CA9	5.75	0.00439	TCGA-77-8007	Up
CA9	inf	0.000168	TCGA-56-7222	Up
CA9	inf	4.42e-06	TCGA-85-7710	Up
SERPINB5	8.76	2.27e-06	TCGA-77-7335	Up
SERPINB5	6.7	0.000607	TCGA-43-6773	Up
SERPINB5	11.73	0.000176	TCGA-43-6771	Up
SERPINB5	9.81	0.0304	TCGA-22-5482	Up
SERPINB5	7.89	5.36e-05	TCGA-34-8454	Up
SERPINB5	11.2	1.79e-05	TCGA-22-4593	Up
SERPINB5	6.43	0.000885	TCGA-43-6773	Up
SERPINB5	4.9	0.00852	TCGA-60-2709	Up
SERPINB5	8.64	0.00263	TCGA-85-7710	Up
SERPINB5	9.15	4.36e-05	TCGA-43-6647	Up
SERPINB5	10.43	0.000207	TCGA-77-7337	Up
SERPINB5	6.51	0.00473	TCGA-56-8201	Up
SERPINB5	5.06	0.00658	TCGA-60-2709	Up
SERPINB5	5.65	0.0406	TCGA-43-7657	Up
SERPINB5	8.58	0.000235	TCGA-77-7142	Up
SERPINB5	6.45	0.0402	TCGA-33-6737	Up
SERPINB5	8.22	0.0014	TCGA-92-7340	Up
SERPINB5	11.17	0.0101	TCGA-22-5491	Up
SERPINB5	11.24	0.000246	TCGA-56-7580	Up
SERPINB5	7.6	0.00769	TCGA-43-6143	Up
SERPINB5	12.61	0.00365	TCGA-22-5491	Up
SERPINB5	7.8	5.53e-05	TCGA-77-8007	Up
SERPINB5	10.28	0.000967	TCGA-56-7582	Up
SERPINB5	8.59	0.00409	TCGA-22-5478	Up
SERPINB5	8.9	0.0224	TCGA-56-7823	Up
SERPINB5	9.43	9.05e-08	TCGA-77-8008	Up
SERPINB5	10.58	3.22e-06	TCGA-90-6837	Up
SERPINB5	9.52	0.00848	TCGA-56-7579	Up
SERPINB5	7.65	0.006	TCGA-22-5478	Up
SERPINB5	9.7	0.00517	TCGA-77-7138	Up
SERPINB5	7.39	0.00522	TCGA-22-5483	Up
SERPINB5	8.39	0.00336	TCGA-43-6143	Up
SERPINB5	9.53	8.76e-05	TCGA-22-4593	Up
SERPINB5	6.09	7.15e-05	TCGA-56-7731	Up
SERPINB5	9.01	8.59e-06	TCGA-58-8386	Up
SERPINB5	9.24	2.05e-06	TCGA-22-4609	Up
SERPINB5	9.49	0.00148	TCGA-56-7222	Up
SERPINB5	10.71	3.19e-06	TCGA-43-6647	Up
SERPINB5	13.7	2.27e-07	TCGA-90-6837	Up
SERPINB5	10.05	0.0145	TCGA-51-4079	Up
SERPINB5	6.34	0.000946	TCGA-22-5472	Up
SERPINB5	6.71	0.00672	TCGA-22-5483	Up
SERPINB5	11.5	0.000206	TCGA-77-7338	Up
SERPINB5	9.59	0.0469	TCGA-22-5482	Up
SERPINB5	6.39	0.000769	TCGA-22-5472	Up
SERPINB5	8.21	0.046	TCGA-56-8083	Up
SERPINB5	13.59	2.44e-05	TCGA-43-6771	Up
TP73	7.09	0.0394	TCGA-22-4593	Up
TP73	7.49	0.0492	TCGA-43-6771	Up
SLC2A1	4.32	0.0387	TCGA-77-7335	Up
SLC2A1	7.29	0.031	TCGA-90-6837	Up
SLC2A1	5.58	0.0195	TCGA-22-4609	Up
SLC2A1	5.9	0.0335	TCGA-77-7142	Up
SLC2A1	7.33	0.0471	TCGA-90-6837	Up
SLC2A1	3.92	0.0417	TCGA-22-5472	Up
MMP1	5.24	0.00417	TCGA-60-2709	Up
MMP1	10.47	0.00204	TCGA-43-6647	Up
MMP1	8.99	0.0068	TCGA-56-8083	Up
MMP1	9.34	0.000119	TCGA-34-8454	Up
MMP1	7.14	0.00241	TCGA-77-7338	Up
MMP1	10.52	0.00496	TCGA-77-7138	Up
MMP1	4.89	0.00167	TCGA-56-7731	Up
MMP1	10.31	0.00417	TCGA-56-7579	Up
MMP1	4.79	0.0284	TCGA-22-5489	Up
MMP1	9.25	0.00144	TCGA-56-7580	Up
MMP1	8.2	0.00701	TCGA-22-5478	Up
MMP1	7.94	0.00857	TCGA-22-5478	Up
MMP1	11.58	6.48e-05	TCGA-56-8201	Up
MMP1	4.68	0.0277	TCGA-22-5489	Up
MMP1	7.7	0.00306	TCGA-90-7767	Up
MMP1	6.01	0.0165	TCGA-92-7340	Up
MMP1	5.19	0.00496	TCGA-60-2709	Up
MMP1	8.04	0.00382	TCGA-56-7222	Up
MMP1	11.53	0.00504	TCGA-77-7337	Up
MMP1	4.79	0.0106	TCGA-56-8309	Up
MMP1	10.43	0.00177	TCGA-43-6647	Up
MMP1	7.99	0.0314	TCGA-43-5670	Up
MMP1	6.41	3.39e-05	TCGA-22-4609	Up
MMP1	10.93	8.21e-08	TCGA-77-7335	Up
CYP1A2	#NAME?	0.0132	TCGA-56-7731	Down
TK1	4.15	0.0328	TCGA-77-7335	Up
TK1	4.21	0.0453	TCGA-22-5489	Up
TK1	6.33	0.0258	TCGA-56-7222	Up
TK1	4.19	0.0485	TCGA-22-5489	Up
TK1	5.05	0.00134	TCGA-22-4609	Up
FOXP3	5.71	0.0266	TCGA-77-7335	Up
MMP7	6.26	0.0434	TCGA-43-6647	Up
MMP7	6.25	0.0467	TCGA-43-6647	Up
CCL2	5.38	0.0421	TCGA-56-8309	Up
GRP	7.49	0.032	TCGA-77-8008	Up
FGFR4	-8.38	1.13e-07	TCGA-77-8008	Down
FGFR4	-4.33	0.0235	TCGA-77-7335	Down
FGFR4	-6.13	0.0414	TCGA-22-5482	Down
FGFR4	-6.41	0.0128	TCGA-43-6771	Down
FGFR4	-8.02	0.0485	TCGA-33-4587	Down
FGFR4	-4.64	0.00355	TCGA-56-7731	Down
FGFR4	-5.69	0.000893	TCGA-56-8309	Down
FGFR4	-5.46	0.0356	TCGA-90-7767	Down
FGFR4	-5.72	0.00922	TCGA-90-6837	Down
FGFR4	-6.59	0.00182	TCGA-77-8007	Down
FGFR4	-7.16	0.00389	TCGA-43-6771	Down
FGFR4	-5.99	0.00606	TCGA-90-6837	Down
FGFR4	-4.98	0.0206	TCGA-43-6647	Down
FGFR4	-5.21	0.0127	TCGA-43-6647	Down
AGER	-9.37	0.0154	TCGA-22-5483	Down
AGER	-9.92	0.00287	TCGA-22-4593	Down
AGER	-7.55	0.0214	TCGA-34-7107	Down
AGER	-6.76	0.0294	TCGA-22-5489	Down
AGER	-10.93	0.0374	TCGA-43-7657	Down
AGER	-9.57	0.00139	TCGA-77-8008	Down
AGER	-9.8	0.0248	TCGA-22-5483	Down
AGER	-7.43	0.000367	TCGA-77-8007	Down
AGER	-7.9	0.0282	TCGA-43-6143	Down
AGER	-7.39	0.019	TCGA-34-7107	Down
AGER	-9.26	0.0045	TCGA-22-4593	Down
AGER	-11.78	0.0177	TCGA-43-6771	Down
AGER	-7.42	0.0348	TCGA-85-7710	Down
AGER	-10.78	0.0226	TCGA-90-7767	Down
AGER	-8.44	0.0402	TCGA-56-7222	Down
AGER	-6.79	0.0474	TCGA-22-5489	Down
AGER	-8.58	0.0235	TCGA-90-6837	Down
AGER	-10.98	0.0205	TCGA-43-6771	Down
AGER	-10.7	0.000644	TCGA-77-7335	Down
AGER	-11.92	0.021	TCGA-77-7337	Down
AGER	-8.13	0.0297	TCGA-43-6143	Down
AGER	-8.89	0.0284	TCGA-90-6837	Down
AGER	-11.42	0.00647	TCGA-56-7582	Down
CLU	-4.91	0.0351	TCGA-77-8007	Down
CLU	-6.09	0.0382	TCGA-43-6771	Down
CLU	-6.21	0.0372	TCGA-43-6771	Down
MUC16	-8.72	0.0024	TCGA-56-7580	Down
MUC16	10.35	5.93e-08	TCGA-77-8007	Up
MUC16	5.2	0.00615	TCGA-22-5472	Up
MUC16	7.88	0.00825	TCGA-56-7222	Up
MUC16	-5.02	0.00528	TCGA-56-8309	Down
MUC16	5.19	0.00703	TCGA-22-5472	Up
SNAI2	5.97	0.0359	TCGA-56-7222	Up
KIAA1524	4.7	0.0494	TCGA-22-5489	Up
KIAA1524	4.62	0.0386	TCGA-22-5489	Up
PTHLH	8.28	0.000903	TCGA-85-7710	Up
PTHLH	9.1	0.00117	TCGA-22-5478	Up
PTHLH	5.5	0.0276	TCGA-43-6771	Up
PTHLH	8.43	0.00222	TCGA-22-4593	Up
PTHLH	8.34	0.000143	TCGA-77-7338	Up
PTHLH	7.47	0.0163	TCGA-43-5670	Up
PTHLH	7.5	0.0133	TCGA-90-6837	Up
PTHLH	8.86	0.00105	TCGA-22-5478	Up
PTHLH	5.29	0.009	TCGA-60-2709	Up
PTHLH	8.16	0.00111	TCGA-22-5483	Up
PTHLH	4.77	0.0365	TCGA-22-5472	Up
PTHLH	4.67	0.022	TCGA-43-6773	Up
PTHLH	10.82	0.00464	TCGA-56-7222	Up
PTHLH	6.53	4.4e-05	TCGA-22-4609	Up
PTHLH	8.16	0.00292	TCGA-22-4593	Up
PTHLH	7.98	0.000469	TCGA-58-8386	Up
PTHLH	6.39	0.0216	TCGA-43-7657	Up
PTHLH	6.74	0.00117	TCGA-43-6647	Up
PTHLH	5.85	0.0451	TCGA-56-8201	Up
PTHLH	5.23	0.00597	TCGA-60-2709	Up
PTHLH	5.59	0.0242	TCGA-43-6771	Up
PTHLH	3.77	0.015	TCGA-77-8008	Up
PTHLH	9.6	0.000555	TCGA-56-7582	Up
PTHLH	8.03	0.0185	TCGA-22-5482	Up
PTHLH	9.48	0.00143	TCGA-77-7337	Up
PTHLH	5.04	0.0085	TCGA-43-6773	Up
PTHLH	7.89	0.00117	TCGA-22-5483	Up
PTHLH	7.06	0.011	TCGA-90-6837	Up
PTHLH	7.91	6.88e-06	TCGA-56-7731	Up
PTHLH	8.06	0.0206	TCGA-22-5482	Up
PTHLH	6.43	0.00136	TCGA-56-8309	Up
PTHLH	6.65	0.00138	TCGA-43-6647	Up
PTHLH	4.75	0.0448	TCGA-22-5472	Up
BPIFA1	9.98	0.0069	TCGA-22-5478	Up
BPIFA1	-5.98	9.34e-05	TCGA-56-7731	Down
BPIFA1	-9.92	0.014	TCGA-56-7582	Down
BPIFA1	9.81	9.63e-05	TCGA-34-8454	Up
BPIFA1	5.53	0.0315	TCGA-22-5483	Up
BPIFA1	11.96	0.00272	TCGA-22-5491	Up
BPIFA1	-9.61	0.00261	TCGA-90-7767	Down
BPIFA1	10.12	0.0101	TCGA-22-5478	Up
BPIFA1	-10.23	8.13e-08	TCGA-56-8309	Down
BPIFA1	5.63	0.0381	TCGA-22-5483	Up
BPIFA1	-10.53	0.0308	TCGA-22-5481	Down
BPIFA1	#NAME?	0.0125	TCGA-92-7340	Down
BPIFA1	-12.42	1.76e-05	TCGA-85-7710	Down
BPIFA1	6.22	0.0122	TCGA-77-7335	Up
BPIFA1	#NAME?	0.0112	TCGA-56-7823	Down
BPIFA1	9.86	0.011	TCGA-22-5491	Up
IGF1	-4.26	0.00412	TCGA-77-8008	Down
HP	-10.65	0.00112	TCGA-22-4593	Down
HP	-8.23	0.0207	TCGA-22-5481	Down
HP	-10.81	0.0257	TCGA-33-4587	Down
HP	-8.39	0.00555	TCGA-51-4081	Down
HP	-6.72	0.0062	TCGA-43-6771	Down
HP	-8.57	0.00295	TCGA-43-6143	Down
HP	-10.77	8.33e-05	TCGA-90-7767	Down
HP	-6.24	0.0123	TCGA-43-6771	Down
HP	-8.73	2.99e-06	TCGA-77-7335	Down
HP	-7.39	0.0387	TCGA-56-7823	Down
HP	-10.32	0.00127	TCGA-22-4593	Down
HP	-11.84	0.000155	TCGA-43-7657	Down
HP	-10.32	0.000236	TCGA-22-5483	Down
HP	-8.65	0.0169	TCGA-22-5481	Down
HP	-11.07	0.000156	TCGA-22-5483	Down
HP	-8.5	0.00432	TCGA-43-6143	Down
HP	-8.95	0.00138	TCGA-77-7337	Down
CTAG1B	14.17	0.000211	TCGA-43-3394	Up
CTAG1B	inf	0.0152	TCGA-43-6143	Up
CTAG1B	inf	1.11e-05	TCGA-43-7657	Up
CTAG1B	inf	0.014	TCGA-43-6143	Up
AURKB	5.47	0.0346	TCGA-60-2709	Up
AURKB	5.7	0.0487	TCGA-22-4593	Up
AURKB	6.08	0.0176	TCGA-56-8201	Up
AURKB	5.83	0.048	TCGA-22-4593	Up
AURKB	5.06	0.0454	TCGA-60-2709	Up
AURKB	6.9	0.0384	TCGA-22-5471	Up
AURKB	8.28	0.00758	TCGA-92-7340	Up
AURKB	8.6	0.00565	TCGA-56-7222	Up
AURKB	8.03	0.0223	TCGA-22-5471	Up
PTX3	-5.39	0.00614	TCGA-60-2709	Down
PTX3	-5.54	0.0111	TCGA-60-2709	Down
NTRK2	-5.12	0.000865	TCGA-77-8008	Down
NTRK2	4.92	0.0371	TCGA-60-2709	Up
NTRK2	4.98	0.0341	TCGA-60-2709	Up
MAGEA4	13.31	0.00522	TCGA-56-8082	Up
MAGEA4	8.57	0.011	TCGA-51-4079	Up
MAGEA4	13.72	0.000576	TCGA-22-5491	Up
MAGEA4	6.48	0.00125	TCGA-43-6773	Up
MAGEA4	8.75	0.00795	TCGA-56-7579	Up
MAGEA4	9.99	0.000149	TCGA-77-7338	Up
MAGEA4	9.78	2.05e-06	TCGA-22-5489	Up
MAGEA4	9.02	0.000852	TCGA-22-5478	Up
MAGEA4	inf	0.000213	TCGA-56-8083	Up
MAGEA4	13.22	0.000687	TCGA-22-5491	Up
MAGEA4	10.86	6.16e-07	TCGA-58-8386	Up
MAGEA4	inf	9.94e-12	TCGA-56-7731	Up
MAGEA4	inf	1.11e-05	TCGA-43-7657	Up
MAGEA4	8.71	4.82e-06	TCGA-60-2709	Up
MAGEA4	8.97	0.00145	TCGA-22-5478	Up
MAGEA4	8.99	0.00151	TCGA-43-6143	Up
MAGEA4	7.24	0.00186	TCGA-56-8201	Up
MAGEA4	9.67	3.66e-06	TCGA-22-5489	Up
MAGEA4	8.44	1.99e-05	TCGA-60-2709	Up
MAGEA4	inf	0.00025	TCGA-22-5471	Up
MAGEA4	12.91	1.98e-05	TCGA-22-4593	Up
MAGEA4	inf	8.25e-08	TCGA-90-6837	Up
MAGEA4	13	0.000214	TCGA-22-5471	Up
MAGEA4	9.08	0.00155	TCGA-43-6143	Up
MAGEA4	11.94	2.2e-05	TCGA-22-4593	Up
MAGEA4	14.66	2.52e-07	TCGA-90-6837	Up
MAGEA4	12.55	0.000215	TCGA-56-7580	Up
MAGEA4	11.24	0.00748	TCGA-77-7138	Up
MAGEA4	10.28	2.02e-07	TCGA-77-8008	Up
MAGEA4	6.85	0.000985	TCGA-43-6773	Up
MAGEA3	inf	0.0073	TCGA-56-8082	Up
MAGEA3	11.85	1.77e-05	TCGA-22-4593	Up
MAGEA3	inf	6.98e-05	TCGA-90-6837	Up
MAGEA3	11.93	2e-05	TCGA-22-4593	Up
MAGEA3	8.26	0.0113	TCGA-43-6143	Up
MAGEA3	inf	0.0212	TCGA-56-7579	Up
MAGEA3	9.32	6e-07	TCGA-77-8008	Up
MAGEA3	9.64	0.000736	TCGA-22-5478	Up
MAGEA3	9.51	0.00498	TCGA-51-4079	Up
MAGEA3	inf	0.00114	TCGA-56-7731	Up
MAGEA3	8.65	0.00558	TCGA-43-6143	Up
MAGEA3	inf	0.000112	TCGA-56-8083	Up
MAGEA3	9.33	0.0154	TCGA-22-5482	Up
MAGEA3	10.34	0.0104	TCGA-22-5482	Up
MAGEA3	8.57	0.00229	TCGA-60-2709	Up
MAGEA3	10.25	0.00617	TCGA-43-3394	Up
MAGEA3	inf	0.0016	TCGA-43-5670	Up
MAGEA3	inf	1.93e-05	TCGA-90-6837	Up
MAGEA3	inf	2.51e-06	TCGA-77-7338	Up
MAGEA3	inf	7.09e-05	TCGA-60-2709	Up
MAGEA3	9.25	0.000639	TCGA-22-5478	Up
CXCR2	-6.29	0.00103	TCGA-60-2709	Down
CXCR2	-5.13	0.00604	TCGA-60-2709	Down
ANGPT2	-4.88	0.0449	TCGA-90-6837	Down
FGFR3	3.4	0.0364	TCGA-77-8008	Up
CYP24A1	7.3	0.0099	TCGA-33-6737	Up
CYP24A1	9.83	0.013	TCGA-22-5483	Up
CYP24A1	6.75	0.043	TCGA-34-8454	Up
CYP24A1	6.4	0.0156	TCGA-85-7710	Up
CYP24A1	12.51	0.000306	TCGA-56-7222	Up
CYP24A1	10.45	0.00012	TCGA-43-6647	Up
CYP24A1	inf	0.0496	TCGA-77-7338	Up
CYP24A1	10.74	5.83e-05	TCGA-43-6647	Up
CYP24A1	6.81	0.024	TCGA-33-6737	Up
CYP24A1	7.53	0.0455	TCGA-77-7337	Up
CYP24A1	inf	0.0013	TCGA-22-5483	Up
CYP24A1	8.07	0.000844	TCGA-56-8201	Up
IGF2BP3	6.81	0.00154	TCGA-90-6837	Up
IGF2BP3	4.21	0.0454	TCGA-60-2709	Up
IGF2BP3	6.02	0.00608	TCGA-90-6837	Up
IGF2BP3	5.08	0.0231	TCGA-60-2709	Up
IGF2BP3	6.34	0.0422	TCGA-56-7579	Up
IGF2BP3	5.34	0.00818	TCGA-56-8309	Up
IGF2BP3	6.09	0.00458	TCGA-77-7338	Up
IGF2BP3	5.65	0.0444	TCGA-90-7767	Up
IGF2BP3	5	0.0125	TCGA-77-7335	Up
IGF2BP3	6.29	0.0112	TCGA-56-7582	Up
IGF2BP3	6.36	0.011	TCGA-92-7340	Up
IGF2BP3	5.23	0.000959	TCGA-22-4609	Up
IGF2BP3	6.24	0.0286	TCGA-56-7580	Up
IGF2BP3	6.17	0.047	TCGA-51-4081	Up
IGF2BP3	6.34	0.0272	TCGA-22-5478	Up
WFDC2	-5.64	0.0288	TCGA-43-6771	Down
WFDC2	-5.95	0.0205	TCGA-43-6771	Down
WFDC2	-4.82	0.00966	TCGA-77-8007	Down
TUBB3	4.86	0.0224	TCGA-43-6647	Up
TUBB3	5.29	0.0129	TCGA-43-6647	Up
GPRC5A	-4.66	0.0355	TCGA-77-8008	Down
GPRC5A	-5.35	0.0328	TCGA-22-5489	Down
GPRC5A	-8.01	0.0231	TCGA-90-7767	Down
GPRC5A	-8.36	0.0469	TCGA-56-7579	Down
GPRC5A	-5.35	0.0427	TCGA-22-5489	Down
GPRC5A	-6.73	0.00267	TCGA-77-7335	Down
SEMA3B	-4.24	0.0482	TCGA-34-8454	Down
SEMA3B	-5.66	0.0392	TCGA-77-7337	Down
SEMA3B	-7.2	0.0251	TCGA-56-7579	Down
SEMA3B	-4.59	0.00832	TCGA-56-8309	Down
SEMA3B	-8.16	0.000287	TCGA-56-8201	Down
SEMA3B	-4.75	0.0479	TCGA-77-7338	Down
WNT7A	-9.01	0.0398	TCGA-22-5478	Down
TOP2A	4.7	0.0267	TCGA-22-5489	Up
TOP2A	6.05	0.0288	TCGA-22-4593	Up
TOP2A	7.44	0.0229	TCGA-56-8083	Up
TOP2A	6.3	0.0157	TCGA-92-7340	Up
TOP2A	4.72	0.0277	TCGA-22-5489	Up
TOP2A	8.12	0.0399	TCGA-56-8082	Up
TOP2A	4.86	0.0253	TCGA-43-6647	Up
TOP2A	5.78	0.00158	TCGA-60-2709	Up
TOP2A	6.43	0.0116	TCGA-77-7142	Up
TOP2A	4.79	0.0245	TCGA-43-6647	Up
TOP2A	4.44	0.00565	TCGA-56-7731	Up
TOP2A	4.91	0.00228	TCGA-22-4609	Up
TOP2A	5.95	0.0334	TCGA-22-4593	Up
TOP2A	5.69	0.00184	TCGA-60-2709	Up
TOP2A	4.98	0.0176	TCGA-34-8454	Up
TOP2A	5.83	0.0125	TCGA-56-8201	Up
TOP2A	6.01	0.00504	TCGA-77-7338	Up
TOP2A	9.09	0.00347	TCGA-56-7222	Up
RRM2	5.39	0.0236	TCGA-77-7142	Up
RRM2	5.16	0.0234	TCGA-56-8201	Up
RRM2	6.91	0.0276	TCGA-22-5471	Up
RRM2	5.51	0.0466	TCGA-77-7337	Up
RRM2	5.39	0.0072	TCGA-34-8454	Up
RRM2	5.08	0.00286	TCGA-22-4609	Up
RRM2	9.2	0.00148	TCGA-56-7222	Up
RRM2	4.33	0.0221	TCGA-77-7335	Up
RRM2	4.25	0.0395	TCGA-60-2709	Up
AKR1B10	10.83	5.97e-06	TCGA-90-6837	Up
AKR1B10	9.72	0.00119	TCGA-60-2709	Up
AKR1B10	inf	0.00057	TCGA-22-5491	Up
AKR1B10	9.14	0.00366	TCGA-22-5471	Up
AKR1B10	9.97	0.00725	TCGA-22-5482	Up
AKR1B10	6.75	0.022	TCGA-43-6773	Up
AKR1B10	14.44	0.00411	TCGA-56-7582	Up
AKR1B10	7.22	0.0133	TCGA-43-6143	Up
AKR1B10	7.25	0.00278	TCGA-58-8386	Up
AKR1B10	9.85	0.000457	TCGA-77-7337	Up
AKR1B10	9.29	0.0184	TCGA-56-8201	Up
AKR1B10	10.63	0.0291	TCGA-22-5483	Up
AKR1B10	7.33	0.0114	TCGA-77-7335	Up
AKR1B10	9.82	0.0323	TCGA-22-5483	Up
AKR1B10	12.32	0.00131	TCGA-77-7338	Up
AKR1B10	13.06	0.00884	TCGA-56-7823	Up
AKR1B10	7.23	0.000769	TCGA-90-6837	Up
AKR1B10	10.64	6.74e-05	TCGA-43-6647	Up
AKR1B10	8.66	0.00887	TCGA-22-5491	Up
AKR1B10	11.65	0.0004	TCGA-92-7340	Up
AKR1B10	11.4	0.000176	TCGA-60-2709	Up
AKR1B10	9.32	0.00163	TCGA-43-6143	Up
AKR1B10	12.41	1.76e-05	TCGA-85-7710	Up
AKR1B10	5.93	0.00239	TCGA-22-5472	Up
AKR1B10	7.32	0.00379	TCGA-22-4609	Up
AKR1B10	14.18	5.21e-06	TCGA-43-6771	Up
AKR1B10	6.82	0.0215	TCGA-43-6773	Up
AKR1B10	8.36	0.00131	TCGA-43-6771	Up
AKR1B10	10.98	0.00093	TCGA-22-5471	Up
AKR1B10	12.48	0.00105	TCGA-22-5482	Up
AKR1B10	5.38	0.00445	TCGA-22-5472	Up
AKR1B10	7.83	5.88e-05	TCGA-77-8008	Up
AKR1B10	8.11	0.00177	TCGA-34-8454	Up
AKR1B10	12	3.73e-05	TCGA-43-7657	Up
AKR1B10	8.07	0.000504	TCGA-77-7142	Up
AKR1B10	6.2	0.00611	TCGA-43-6647	Up
AKR1B10	4.42	0.00697	TCGA-56-7731	Up
NOS2	6.46	0.0316	TCGA-56-7580	Up
MMP3	inf	0.0141	TCGA-77-7338	Up
MMP3	10.85	0.000101	TCGA-77-7337	Up
MMP3	10.25	0.00137	TCGA-43-6771	Up
MMP3	7.29	0.0141	TCGA-90-6837	Up
MMP3	inf	0.0114	TCGA-56-7222	Up
MMP3	inf	5.48e-05	TCGA-77-7335	Up
MMP3	7.2	0.0281	TCGA-56-7731	Up
MMP3	11.48	0.00172	TCGA-77-7138	Up
MMP3	10.21	1.97e-09	TCGA-77-8008	Up
MMP3	9.15	0.0142	TCGA-56-7580	Up
MMP3	8.7	0.00376	TCGA-22-5482	Up
MMP3	12.22	6.83e-07	TCGA-43-6647	Up
MMP3	inf	0.0296	TCGA-56-8309	Up
MMP3	7.29	0.0277	TCGA-90-6837	Up
MMP3	6.53	0.0106	TCGA-22-4593	Up
MMP3	8.22	0.0137	TCGA-43-6771	Up
MMP3	9.56	0.00132	TCGA-22-5482	Up
MMP3	6.33	0.0125	TCGA-22-4593	Up
MMP3	10.26	4.41e-06	TCGA-43-6647	Up
EPCAM	-4.02	0.00923	TCGA-77-8008	Down
LCN2	-7.67	0.012	TCGA-90-7767	Down
LCN2	4.74	0.045	TCGA-90-6837	Up
LCN2	-9.22	2.72e-06	TCGA-56-8309	Down
LCN2	4.62	0.0498	TCGA-90-6837	Up
MACC1	-5.61	0.0434	TCGA-90-7767	Down
GPC3	-4.89	0.0045	TCGA-56-8309	Down
GPC3	-5.26	0.021	TCGA-56-8201	Down
GPC3	-4.24	0.0474	TCGA-22-5489	Down
GPC3	-5.1	0.00998	TCGA-34-8454	Down
GPC3	-5.49	0.00194	TCGA-77-8007	Down
GPC3	-7.36	0.0225	TCGA-77-7138	Down
GPC3	-3.66	0.02	TCGA-77-8008	Down
GPC3	-6.09	0.0154	TCGA-90-7767	Down
GPC3	-5.4	0.0309	TCGA-43-6771	Down
GPC3	-5.19	0.0463	TCGA-43-6771	Down
DKK1	5.47	0.0148	TCGA-56-8201	Up
DKK1	6.35	0.0375	TCGA-33-6737	Up
DKK1	6.57	0.0246	TCGA-33-6737	Up
ERBB4	#NAME?	0.0197	TCGA-43-6771	Down
PEBP4	-10.93	0.0107	TCGA-56-7823	Down
PEBP4	-4.38	0.0387	TCGA-22-5489	Down
PEBP4	-4.32	0.0391	TCGA-22-5489	Down
PEBP4	#NAME?	0.00025	TCGA-22-5471	Down
PEBP4	-9.5	0.00436	TCGA-77-7138	Down
PEBP4	-7.1	0.0139	TCGA-56-8083	Down
PEBP4	-12.77	0.000214	TCGA-22-5471	Down
PEBP4	-6.28	0.0414	TCGA-34-7107	Down
PEBP4	-10.93	5.57e-05	TCGA-90-7767	Down
PEBP4	-11.74	3.31e-05	TCGA-77-7337	Down
PEBP4	-11.91	0.000547	TCGA-51-4081	Down
PEBP4	-12.04	3.41e-05	TCGA-43-6771	Down
PEBP4	-12.69	0.00408	TCGA-33-4587	Down
PEBP4	-5.61	0.000406	TCGA-77-8008	Down
PEBP4	-9.15	0.00933	TCGA-22-5481	Down
PEBP4	#NAME?	0.000398	TCGA-22-5491	Down
PEBP4	-13.51	0.000576	TCGA-22-5491	Down
PEBP4	-7.58	0.0268	TCGA-34-7107	Down
PEBP4	-7.14	0.000437	TCGA-43-6647	Down
PEBP4	-7.75	0.00501	TCGA-85-7710	Down
PEBP4	-8.05	0.0206	TCGA-22-5481	Down
PEBP4	-7.34	0.0249	TCGA-43-7658	Down
PEBP4	-8.21	0.000887	TCGA-22-4593	Down
PEBP4	#NAME?	2.48e-09	TCGA-77-8007	Down
PEBP4	-10.69	3.52e-05	TCGA-56-8201	Down
PEBP4	-8.98	0.00514	TCGA-22-5482	Down
PEBP4	-7.89	0.000174	TCGA-43-6647	Down
PEBP4	-8.05	0.00474	TCGA-56-7580	Down
PEBP4	-10.13	7.86e-05	TCGA-43-6771	Down
PEBP4	-11.1	2.92e-05	TCGA-22-5483	Down
PEBP4	-8.98	0.00147	TCGA-43-6143	Down
PEBP4	#NAME?	0.00171	TCGA-56-7582	Down
PEBP4	-11.65	4.81e-05	TCGA-43-7657	Down
PEBP4	-10.07	0.00339	TCGA-22-5482	Down
PEBP4	-9.53	0.000401	TCGA-22-4593	Down
PEBP4	-10.78	0.00164	TCGA-56-7579	Down
PEBP4	-9.94	3.75e-07	TCGA-77-7335	Down
PEBP4	-8.46	0.000115	TCGA-90-6837	Down
PEBP4	-9.52	0.00118	TCGA-43-6143	Down
PEBP4	-10.55	0.00677	TCGA-43-5670	Down
PEBP4	-9.19	0.000135	TCGA-90-6837	Down
PEBP4	-11.71	6.22e-05	TCGA-22-5483	Down
HOTAIR	inf	0.0349	TCGA-22-5489	Up
CDH2	6.09	0.0387	TCGA-22-5478	Up
CDH2	5.97	0.00416	TCGA-22-5489	Up
CDH2	7.44	0.0102	TCGA-56-8083	Up
CDH2	5.85	0.00403	TCGA-22-5489	Up
CDH2	8.59	0.000678	TCGA-22-5483	Up
CDH2	6.43	0.0355	TCGA-22-5478	Up
CDH2	6.72	0.000538	TCGA-22-4609	Up
CDH2	8.4	0.000679	TCGA-22-5483	Up
KL	-5.96	0.0383	TCGA-92-7340	Down
KL	-6.33	0.0328	TCGA-90-6837	Down
KL	-6.48	0.0161	TCGA-90-6837	Down
SLIT2	-7.21	0.0241	TCGA-43-5670	Down
PTTG1	5.81	0.0188	TCGA-77-7142	Up
CCNE1	7.58	0.0288	TCGA-77-7138	Up
CCNE1	6.24	0.0112	TCGA-22-4593	Up
CCNE1	7.12	0.024	TCGA-43-5670	Up
CCNE1	7.38	0.0497	TCGA-39-5040	Up
CCNE1	6.1	0.0132	TCGA-22-4593	Up
CCNE1	5.35	0.00747	TCGA-58-8386	Up
CCNA2	6.2	0.00887	TCGA-22-4593	Up
CCNA2	4.8	0.0212	TCGA-22-4609	Up
CCNA2	6.02	0.012	TCGA-22-4593	Up
CCNA2	5.87	0.00841	TCGA-77-7338	Up
CCNA2	5.44	0.0467	TCGA-90-7767	Up
WISP1	5.84	0.00507	TCGA-43-6647	Up
WISP1	5.81	0.00462	TCGA-43-6647	Up
AKR1C3	-4.23	0.0357	TCGA-77-8007	Down
HMGA2	9.66	0.000502	TCGA-77-7338	Up
HMGA2	inf	1.05e-06	TCGA-22-4593	Up
HMGA2	7.97	0.00112	TCGA-22-4593	Up
HMGA2	6.53	0.0227	TCGA-77-7335	Up
HMGA2	8.74	0.00225	TCGA-77-7142	Up
HMGA2	8.26	6.67e-06	TCGA-77-8007	Up
HMGA2	9.13	0.0223	TCGA-22-5491	Up
HMGA2	8.14	0.00329	TCGA-43-6771	Up
HMGA2	10.01	0.000198	TCGA-56-8201	Up
HMGA2	11.12	0.000261	TCGA-56-8083	Up
HMGA2	9.57	0.000528	TCGA-43-6647	Up
HMGA2	8.37	6.95e-05	TCGA-22-4609	Up
HMGA2	7.59	0.0326	TCGA-56-7823	Up
HMGA2	8.03	0.0348	TCGA-43-3394	Up
HMGA2	6.43	0.00538	TCGA-22-5472	Up
HMGA2	9.07	0.00825	TCGA-56-7222	Up
HMGA2	7.11	0.0203	TCGA-60-2709	Up
HMGA2	8.17	3.74e-05	TCGA-58-8386	Up
HMGA2	8.58	0.00925	TCGA-22-5471	Up
HMGA2	11.91	0.000338	TCGA-56-7580	Up
ADAM12	6.67	0.00287	TCGA-43-6647	Up
ADAM12	5.46	0.0284	TCGA-43-6771	Up
ADAM12	6.78	0.00881	TCGA-92-7340	Up
ADAM12	6.01	0.00226	TCGA-22-5489	Up
ADAM12	5.77	0.00154	TCGA-60-2709	Up
ADAM12	5.56	0.00195	TCGA-60-2709	Up
ADAM12	5.73	0.00779	TCGA-77-7338	Up
ADAM12	5.51	0.0273	TCGA-43-6771	Up
ADAM12	6.43	0.0202	TCGA-43-7657	Up
ADAM12	4.33	0.0146	TCGA-56-7731	Up
ADAM12	4.57	0.00894	TCGA-22-4609	Up
ADAM12	5.85	0.00315	TCGA-22-5489	Up
ADAM12	6.83	0.00225	TCGA-43-6647	Up
ADAM12	4.7	0.0497	TCGA-90-6837	Up
ADAM12	5.58	0.00163	TCGA-77-7335	Up
UCHL1	4.56	0.0357	TCGA-60-2709	Up
UCHL1	6.2	0.0251	TCGA-22-5483	Up
UCHL1	5.13	0.016	TCGA-22-5489	Up
UCHL1	6.39	0.0479	TCGA-22-5471	Up
UCHL1	5.1	0.0213	TCGA-22-5489	Up
UCHL1	5.23	0.0385	TCGA-77-7338	Up
UCHL1	7.12	0.0105	TCGA-22-5478	Up
UCHL1	6.48	0.0124	TCGA-90-7767	Up
UCHL1	4.45	0.0335	TCGA-43-6773	Up
UCHL1	4.42	0.0388	TCGA-43-6773	Up
UCHL1	6.32	0.0258	TCGA-22-5483	Up
UCHL1	6.89	0.0133	TCGA-77-7337	Up
UCHL1	4.59	0.0216	TCGA-60-2709	Up
UCHL1	7.23	0.0105	TCGA-22-5478	Up
TWIST1	6.28	0.0331	TCGA-56-7731	Up
TWIST1	6.95	0.00297	TCGA-43-6647	Up
TWIST1	6.67	0.00291	TCGA-43-6647	Up
TWIST1	5.86	0.0489	TCGA-43-7657	Up
TWIST1	7.63	0.0322	TCGA-60-2709	Up
TWIST1	6.37	0.0056	TCGA-77-7335	Up
TDGF1	9.3	0.00209	TCGA-22-5483	Up
TDGF1	7.79	0.0043	TCGA-22-5483	Up
SFTPA1	-12.19	0.0191	TCGA-56-7582	Down
SHOX2	9.81	0.00856	TCGA-22-5478	Up
SHOX2	7.39	0.0296	TCGA-92-7340	Up
SHOX2	10.22	0.0045	TCGA-22-5478	Up
SHOX2	inf	0.000427	TCGA-56-7731	Up
SHOX2	8.39	0.00038	TCGA-56-8309	Up
SFTPD	-9.22	0.0104	TCGA-56-7579	Down
SFTPD	-10.87	0.0379	TCGA-51-4081	Down
SFTPD	-9.77	0.0109	TCGA-43-7657	Down
SFTPD	-7.28	0.0174	TCGA-90-6837	Down
SFTPD	-8.35	0.032	TCGA-43-6771	Down
SFTPD	-11.43	4.8e-06	TCGA-77-7335	Down
SFTPD	-11.21	0.00145	TCGA-56-8201	Down
SFTPD	-7.88	0.0401	TCGA-22-5482	Down
SFTPD	-8.8	0.0015	TCGA-77-8007	Down
SFTPD	-8.49	0.0379	TCGA-43-6143	Down
SFTPD	-10.88	0.000675	TCGA-77-7337	Down
SFTPD	-8.24	0.0319	TCGA-22-5482	Down
SFTPD	-8.34	0.0374	TCGA-43-6771	Down
SFTPD	-8.95	0.00422	TCGA-56-7580	Down
SFTPD	-10.26	0.0216	TCGA-22-5471	Down
SFTPD	-13.36	0.00116	TCGA-22-5483	Down
SFTPD	-8.46	0.0313	TCGA-43-6143	Down
SFTPD	-4.69	0.0116	TCGA-77-8008	Down
SFTPD	-10.23	0.0498	TCGA-56-7823	Down
SFTPD	-7.51	0.017	TCGA-90-6837	Down
SFTPD	-10.96	0.00113	TCGA-22-4593	Down
SFTPD	-14.52	0.00167	TCGA-22-5483	Down
SFTPD	-10.26	0.0166	TCGA-22-5471	Down
SFTPD	-10.19	0.0055	TCGA-90-7767	Down
SFTPD	-10.95	0.000992	TCGA-22-4593	Down
SFTPD	-11.91	0.000154	TCGA-56-7582	Down
SERPINB3	6.76	0.0349	TCGA-51-4081	Up
SERPINB3	10.99	0.000746	TCGA-77-7337	Up
SERPINB3	inf	6.05e-07	TCGA-90-6837	Up
SERPINB3	8.77	0.0442	TCGA-56-7579	Up
SERPINB3	5.97	0.000276	TCGA-56-7731	Up
SERPINB3	7.86	1.98e-05	TCGA-77-7335	Up
SERPINB3	9.2	0.00632	TCGA-43-6647	Up
SERPINB3	10.94	4.03e-05	TCGA-43-6771	Up
SERPINB3	9.05	0.0139	TCGA-43-6647	Up
SERPINB3	9.42	0.00602	TCGA-51-4079	Up
SERPINB3	7.94	0.000115	TCGA-22-5472	Up
SERPINB3	10.38	8.74e-05	TCGA-22-4593	Up
SERPINB3	inf	0.0267	TCGA-22-5483	Up
SERPINB3	9.6	2.01e-09	TCGA-77-8008	Up
SERPINB3	12.58	0.0197	TCGA-22-5491	Up
SERPINB3	12.6	6.32e-05	TCGA-22-5478	Up
SERPINB3	10.84	0.000412	TCGA-43-6143	Up
SERPINB3	10.45	0.000336	TCGA-43-6143	Up
SERPINB3	7.19	0.0174	TCGA-22-5482	Up
SERPINB3	7.21	0.0146	TCGA-22-5482	Up
SERPINB3	inf	5.25e-07	TCGA-90-6837	Up
SERPINB3	7.85	0.000214	TCGA-22-5472	Up
SERPINB3	12.62	0.000141	TCGA-22-5478	Up
SERPINB3	10.77	9.63e-05	TCGA-34-8454	Up
SERPINB3	10.34	8.86e-05	TCGA-43-6771	Up
SERPINB3	12.47	0.0145	TCGA-22-5491	Up
SERPINB3	10.76	2e-05	TCGA-77-7338	Up
SERPINB3	9	0.000469	TCGA-22-4593	Up
SERPINB3	7.24	0.0169	TCGA-85-7710	Up
SAA1	6.51	0.013	TCGA-77-7337	Up
SAA1	6.44	0.00155	TCGA-43-6647	Up
SAA1	6.63	0.00234	TCGA-43-6647	Up
SAA1	8.19	0.000559	TCGA-56-8201	Up
SAA1	4.65	0.0256	TCGA-22-5489	Up
S100A2	6.39	0.00923	TCGA-22-5483	Up
S100A2	7.7	0.000942	TCGA-77-7142	Up
S100A2	7.36	0.0321	TCGA-43-6143	Up
S100A2	5.24	0.0336	TCGA-22-5472	Up
S100A2	6.49	0.0103	TCGA-22-5483	Up
S100A2	7.15	7.72e-05	TCGA-22-4609	Up
S100A2	10.19	0.00895	TCGA-77-7337	Up
S100A2	6.81	0.00713	TCGA-22-4593	Up
S100A2	9.49	0.0278	TCGA-56-7222	Up
S100A2	7.35	0.0124	TCGA-22-5478	Up
S100A2	8.52	0.00385	TCGA-43-6647	Up
S100A2	5.74	0.00411	TCGA-56-7731	Up
S100A2	8.23	0.000505	TCGA-34-8454	Up
S100A2	7.29	0.0114	TCGA-22-5478	Up
S100A2	6.99	0.000163	TCGA-77-7335	Up
S100A2	6.74	0.00799	TCGA-22-4593	Up
S100A2	6.92	0.021	TCGA-56-7582	Up
S100A2	7.49	0.0329	TCGA-43-6143	Up
S100A2	5.35	0.0104	TCGA-43-6773	Up
S100A2	7.3	0.00954	TCGA-85-7710	Up
S100A2	5.32	0.0237	TCGA-22-5472	Up
S100A2	7.78	0.0158	TCGA-58-8386	Up
S100A2	7.15	0.0237	TCGA-43-7657	Up
S100A2	5.11	0.00437	TCGA-77-8007	Up
S100A2	9	0.00786	TCGA-77-7338	Up
S100A2	7.55	0.00863	TCGA-56-7580	Up
S100A2	10.41	0.00167	TCGA-90-6837	Up
S100A2	8.67	0.00293	TCGA-43-6647	Up
S100A2	7.17	0.000159	TCGA-77-8008	Up
S100A2	10.47	0.00212	TCGA-90-6837	Up
S100A2	5.31	0.0134	TCGA-43-6773	Up
ACKR3	3.76	0.0473	TCGA-22-4609	Up
PLK1	5.22	0.0349	TCGA-60-2709	Up
PLK1	6.23	0.000555	TCGA-22-4609	Up
PLK1	5.83	0.0145	TCGA-22-4593	Up
PLK1	5.37	0.0472	TCGA-77-7338	Up
PLK1	5.67	0.0183	TCGA-22-4593	Up
PLK1	4.89	0.0463	TCGA-43-6647	Up
PLK1	4.81	0.0449	TCGA-43-6647	Up
PLK1	6.14	0.00949	TCGA-77-7142	Up
PLK1	5.65	0.0338	TCGA-77-7337	Up
PLK1	4.97	0.0411	TCGA-60-2709	Up
PLK1	6.74	0.0269	TCGA-56-8083	Up
PLA2G2A	-10.86	0.00173	TCGA-56-7580	Down
PLA2G2A	-8.77	0.00023	TCGA-22-4593	Down
PLA2G2A	-9.19	0.00335	TCGA-43-6143	Down
PLA2G2A	-6.85	0.0164	TCGA-77-7142	Down
PLA2G2A	-11.42	2.45e-10	TCGA-77-8008	Down
PLA2G2A	-11.12	0.00206	TCGA-43-7657	Down
PLA2G2A	-10.66	0.0225	TCGA-33-4587	Down
PLA2G2A	-9.61	0.00336	TCGA-43-6143	Down
PLA2G2A	-7.57	3.31e-05	TCGA-77-8007	Down
PLA2G2A	-8.83	0.000227	TCGA-22-4593	Down
PGF	6.88	0.0165	TCGA-22-5478	Up
PGF	4.44	0.0259	TCGA-58-8386	Up
PGF	6.99	0.0112	TCGA-22-5478	Up
PGF	6.24	0.0136	TCGA-43-6771	Up
PGF	6.35	0.0123	TCGA-43-6771	Up
TNFRSF11B	5.27	0.00853	TCGA-22-5489	Up
TNFRSF11B	5.31	0.0086	TCGA-22-5489	Up
MSR1	-6.48	0.0322	TCGA-56-7222	Down
MSR1	-7.22	0.0241	TCGA-43-5670	Down
MMP12	9.89	1.29e-05	TCGA-77-7338	Up
MMP12	8.45	2.75e-05	TCGA-22-5489	Up
MMP12	4.32	0.00802	TCGA-56-7731	Up
MMP12	8.81	0.000192	TCGA-43-6647	Up
MMP12	6.57	0.00864	TCGA-56-7582	Up
MMP12	7.74	0.00425	TCGA-77-7142	Up
MMP12	6.22	0.000558	TCGA-60-2709	Up
MMP12	7.85	0.00963	TCGA-56-7579	Up
MMP12	7.98	0.0306	TCGA-56-7222	Up
MMP12	10.52	3.26e-06	TCGA-90-6837	Up
MMP12	6.78	2.57e-05	TCGA-22-4609	Up
MMP12	9.94	0.00283	TCGA-43-5670	Up
MMP12	5.91	0.00218	TCGA-43-6773	Up
MMP12	6.43	0.00349	TCGA-56-8201	Up
MMP12	8.48	0.000996	TCGA-77-8007	Up
MMP12	10.9	2.19e-06	TCGA-90-6837	Up
MMP12	8.85	0.00012	TCGA-43-6647	Up
MMP12	6.17	0.0379	TCGA-43-7657	Up
MMP12	8.7	0.00464	TCGA-22-5471	Up
MMP12	6.72	0.0359	TCGA-77-7335	Up
MMP12	6.16	0.00136	TCGA-60-2709	Up
MMP12	6.36	0.0352	TCGA-22-5478	Up
MMP12	6.38	1.74e-05	TCGA-77-8008	Up
MMP12	6.47	0.00198	TCGA-43-6773	Up
MMP12	6.36	0.0243	TCGA-22-5478	Up
MMP12	5.82	0.00473	TCGA-56-8309	Up
MMP12	13.29	0.00172	TCGA-77-7138	Up
MMP12	8.76	0.00994	TCGA-22-5471	Up
MMP12	10.2	9.68e-05	TCGA-77-7337	Up
MMP12	6.86	0.0217	TCGA-56-7580	Up
MMP12	8.2	0.0152	TCGA-51-4079	Up
MMP12	5.18	0.0121	TCGA-34-8454	Up
MMP12	8.42	2.59e-05	TCGA-22-5489	Up
LPL	-5.06	0.0482	TCGA-22-4593	Down
LPL	-6.44	0.041	TCGA-22-5482	Down
LPL	-6.59	0.00941	TCGA-85-7710	Down
LPL	-5.04	0.0292	TCGA-43-6647	Down
LPL	-4.91	0.0348	TCGA-43-6647	Down
LPL	-5.9	0.0224	TCGA-43-6771	Down
LPL	-4.94	0.0476	TCGA-56-8201	Down
LPL	-7.85	0.0165	TCGA-43-5670	Down
LPL	-6.08	0.0172	TCGA-43-6771	Down
KRT8	-4.46	0.0437	TCGA-77-8008	Down
KRT7	-8.03	0.0128	TCGA-22-4593	Down
KRT7	-8.08	0.0129	TCGA-22-4593	Down
KRT7	-7.35	0.0379	TCGA-43-5670	Down
KRT7	-6.61	0.0162	TCGA-77-7337	Down
KRT7	-9.14	0.00142	TCGA-56-7582	Down
KRT7	-8.03	0.0183	TCGA-56-7579	Down
KRT7	-7.48	0.0311	TCGA-22-5482	Down
KRT7	-4.8	0.0149	TCGA-77-8008	Down
KRT5	9.64	0.00305	TCGA-77-7335	Up
KISS1	7.73	0.00656	TCGA-56-8309	Up
ANGPT1	-5.09	0.0229	TCGA-77-8007	Down
ANGPT1	-5.15	0.0279	TCGA-90-6837	Down
ANGPT1	-4.23	0.0305	TCGA-77-7335	Down
ANGPT1	-4.74	0.0407	TCGA-90-6837	Down
ANGPT1	-7.26	0.0368	TCGA-77-7138	Down
ANGPT1	-4.8	0.0376	TCGA-77-7338	Down
FOLR1	-11.3	1.79e-05	TCGA-22-4593	Down
FOLR1	-11.34	5.96e-05	TCGA-77-7337	Down
FOLR1	-6.78	0.00187	TCGA-90-6837	Down
FOLR1	-5.74	0.0201	TCGA-85-7710	Down
FOLR1	-7	0.0019	TCGA-43-6647	Down
FOLR1	-9.08	0.000198	TCGA-56-8201	Down
FOLR1	-10.1	0.0017	TCGA-22-5471	Down
FOLR1	-12.8	2.9e-05	TCGA-43-7657	Down
FOLR1	-9.67	0.00132	TCGA-22-5482	Down
FOLR1	-13.57	2.37e-05	TCGA-90-7767	Down
FOLR1	-7.99	0.00115	TCGA-56-7582	Down
FOLR1	-8.7	0.000502	TCGA-22-5483	Down
FOLR1	-9.97	0.000984	TCGA-51-4081	Down
FOLR1	-7.36	0.0252	TCGA-77-7138	Down
FOLR1	-10.62	2.81e-05	TCGA-22-4593	Down
FOLR1	-8.74	0.00378	TCGA-22-5482	Down
FOLR1	-8.09	0.00284	TCGA-56-7580	Down
FOLR1	-10.81	0.00134	TCGA-22-5471	Down
FOLR1	-5.51	0.00186	TCGA-77-8007	Down
FOLR1	-10.58	0.00703	TCGA-56-7823	Down
FOLR1	-8.67	0.000781	TCGA-22-5483	Down
FOLR1	-8.77	0.000365	TCGA-43-6771	Down
FOLR1	-10.09	0.00153	TCGA-56-7579	Down
FOLR1	-6.92	0.00154	TCGA-90-6837	Down
FOLR1	-4.32	0.0393	TCGA-34-8454	Down
FOLR1	-4.62	0.0327	TCGA-22-5489	Down
FOLR1	-7.32	0.000166	TCGA-77-7335	Down
FOLR1	-9.55	0.000127	TCGA-43-6771	Down
FOLR1	-4.62	0.0303	TCGA-22-5489	Down
FOLR1	-6.93	0.00173	TCGA-43-6647	Down
FOLR1	-5.15	0.000391	TCGA-77-8008	Down
DSG3	12.79	0.0236	TCGA-22-5471	Up
DSG3	10.3	0.0338	TCGA-90-6837	Up
DSG3	8.25	0.00112	TCGA-90-7767	Up
DSG3	5.45	0.00371	TCGA-43-6773	Up
DSG3	11.95	0.000569	TCGA-77-7337	Up
DSG3	11.4	3.41e-06	TCGA-56-8309	Up
DSG3	13.12	3.19e-06	TCGA-43-6647	Up
DSG3	10.42	0.000151	TCGA-34-8454	Up
DSG3	8.25	0.0226	TCGA-56-7823	Up
DSG3	7.84	0.0205	TCGA-43-6771	Up
DSG3	13.56	0.00827	TCGA-22-5491	Up
DSG3	8.03	0.00466	TCGA-22-5478	Up
DSG3	11.51	1.14e-06	TCGA-77-7335	Up
DSG3	10.23	3.98e-05	TCGA-22-4593	Up
DSG3	8.65	1.55e-05	TCGA-22-5489	Up
DSG3	6.54	0.000608	TCGA-43-6773	Up
DSG3	12.99	0.00133	TCGA-92-7340	Up
DSG3	10.94	0.0155	TCGA-77-7138	Up
DSG3	9.37	0.0045	TCGA-85-7710	Up
DSG3	10.06	2.7e-06	TCGA-77-8008	Up
DSG3	8.58	0.00226	TCGA-56-7580	Up
DSG3	9.52	1.45e-06	TCGA-60-2709	Up
DSG3	9.21	9.38e-05	TCGA-56-8201	Up
DSG3	9.85	4.88e-05	TCGA-77-7142	Up
DSG3	13.41	0.00209	TCGA-77-7338	Up
DSG3	11.09	0.000325	TCGA-22-4609	Up
DSG3	inf	0.00055	TCGA-90-6837	Up
DSG3	inf	6.46e-05	TCGA-43-7657	Up
DSG3	7.81	0.0174	TCGA-43-5670	Up
DSG3	inf	0.0107	TCGA-39-5040	Up
DSG3	12.83	0.000127	TCGA-43-6771	Up
DSG3	8.26	0.00347	TCGA-56-7222	Up
DSG3	6.35	0.00109	TCGA-22-5472	Up
DSG3	6.91	0.000362	TCGA-22-5472	Up
DSG3	9.64	0.026	TCGA-51-4079	Up
DSG3	5.96	0.00156	TCGA-60-2709	Up
DSG3	7.69	0.00209	TCGA-43-6647	Up
DSG3	12.21	0.0146	TCGA-22-5482	Up
DSG3	9.13	2.41e-08	TCGA-56-7731	Up
DSG3	13.11	0.00279	TCGA-56-7582	Up
DSG3	6.35	0.00743	TCGA-22-4593	Up
DSG3	9.91	0.000164	TCGA-58-8386	Up
DSG3	6.22	0.00179	TCGA-22-5489	Up
CYP3A4	11.22	0.00247	TCGA-22-5478	Up
CYP3A4	7.33	0.0183	TCGA-22-5478	Up
CSF3	-8.36	0.0204	TCGA-22-5471	Down
CSF3	-8.59	0.0122	TCGA-22-5471	Down
CSF3	-9.93	0.00104	TCGA-51-4081	Down
CSF3	-8.18	0.0228	TCGA-56-7823	Down
CSF3	-10.54	1.98e-05	TCGA-60-2709	Down
CSF3	-6.14	0.0156	TCGA-92-7340	Down
CSF3	-8.95	0.0335	TCGA-22-5481	Down
CSF3	-8.39	0.00417	TCGA-34-7107	Down
CSF3	-5.34	0.00174	TCGA-77-8008	Down
CSF3	-9.44	0.0177	TCGA-56-8083	Down
CSF3	-10.69	4.82e-06	TCGA-60-2709	Down
CSF3	-8.08	0.00462	TCGA-34-7107	Down
CSF3	-8.96	0.00194	TCGA-22-5483	Down
CSF3	-7.56	0.0484	TCGA-56-7730	Down
CSF3	-9.69	0.00131	TCGA-22-5483	Down
CSF3	-6.93	0.0275	TCGA-77-8007	Down
CSF3	-8.58	0.0392	TCGA-22-5481	Down
CSF3	-6.69	0.000144	TCGA-22-4609	Down
ABCC2	7.7	0.00663	TCGA-33-6737	Up
ABCC2	6.22	0.000966	TCGA-43-6773	Up
ABCC2	8.79	0.00113	TCGA-33-6737	Up
ABCC2	8.16	0.000788	TCGA-22-5483	Up
ABCC2	9.13	0.000315	TCGA-22-5483	Up
ABCC2	5.76	0.00158	TCGA-43-6773	Up
AGR2	-7.83	0.00219	TCGA-90-7767	Down
AGR2	-6.19	0.023	TCGA-43-7657	Down
KIF14	7.17	0.0125	TCGA-77-7338	Up
KIF14	6.35	0.0204	TCGA-22-4609	Up
KIF14	6.13	0.0327	TCGA-22-5489	Up
KIF14	8.73	0.00825	TCGA-56-7222	Up
KIF14	6.32	0.0364	TCGA-90-7767	Up
DLK1	16.18	0.0438	TCGA-56-8083	Up
TNFSF11	8.11	0.0384	TCGA-22-5483	Up
TNFSF11	8.17	0.0181	TCGA-22-5483	Up
TKTL1	10.85	0.000217	TCGA-43-7657	Up
TKTL1	9.3	1.94e-05	TCGA-58-8386	Up
ZBTB16	-10.19	0.00255	TCGA-43-5670	Down
ZBTB16	-7.51	0.043	TCGA-22-5483	Down
ZBTB16	-8.46	0.0301	TCGA-22-4593	Down
ZBTB16	-8.31	0.000397	TCGA-56-8201	Down
ZBTB16	-5.09	0.0179	TCGA-43-6647	Down
ZBTB16	-8.02	0.0459	TCGA-51-4079	Down
ZBTB16	-8.42	0.0102	TCGA-90-7767	Down
ZBTB16	-6.25	0.0142	TCGA-92-7340	Down
ZBTB16	-6.15	0.0164	TCGA-90-6837	Down
ZBTB16	-4.74	0.0263	TCGA-43-6647	Down
ZBTB16	-9.21	0.0304	TCGA-22-5482	Down
SOX9	4.44	0.0265	TCGA-58-8386	Up
BMP7	3.93	0.0388	TCGA-22-4609	Up
BMP7	5.36	0.00671	TCGA-43-6773	Up
BMP7	4.5	0.0343	TCGA-60-2709	Up
BMP7	3.84	0.0485	TCGA-22-5472	Up
BMP7	5.54	0.00572	TCGA-43-6773	Up
BMP7	4.12	0.0454	TCGA-58-8386	Up
BMP7	4.04	0.0249	TCGA-56-7731	Up
SFRP1	5.37	0.0134	TCGA-22-5489	Up
SFRP1	5.37	0.014	TCGA-22-5489	Up
SFRP1	7.1	0.02	TCGA-90-7767	Up
SELP	-7.66	0.00245	TCGA-22-4593	Down
SELP	-6.96	0.0379	TCGA-22-5482	Down
SELP	-6.58	0.00617	TCGA-43-6771	Down
SELP	-8.36	0.00525	TCGA-43-7657	Down
SELP	-6.43	2e-05	TCGA-77-8008	Down
SELP	-8.15	0.0395	TCGA-77-7138	Down
SELP	-7.23	0.00362	TCGA-22-4593	Down
SELP	-7.12	0.0311	TCGA-22-5482	Down
SELP	-7.18	0.00237	TCGA-43-6771	Down
CCL20	-3.78	0.0396	TCGA-22-4609	Down
CCL20	-6.34	0.000565	TCGA-60-2709	Down
CCL20	-6.43	0.000371	TCGA-60-2709	Down
CCL20	4.29	0.0162	TCGA-56-8309	Up
CCL20	6.4	0.0318	TCGA-56-7580	Up
S100P	4.74	0.00526	TCGA-22-5472	Up
S100P	-4.26	0.0297	TCGA-60-2709	Down
S100P	-4.34	0.0312	TCGA-60-2709	Down
S100P	4.67	0.00782	TCGA-22-5472	Up
S100A8	-5.66	0.0243	TCGA-60-2709	Down
S100A8	-5.67	0.0237	TCGA-60-2709	Down
S100A7	13.89	1.51e-06	TCGA-77-7338	Up
S100A7	7.64	0.0158	TCGA-22-4609	Up
S100A7	7.07	0.000856	TCGA-43-6773	Up
S100A7	8.11	0.0489	TCGA-43-6647	Up
S100A7	11.26	5.2e-05	TCGA-77-7337	Up
S100A7	11.03	2.31e-09	TCGA-77-8008	Up
S100A7	12.16	0.00178	TCGA-56-7579	Up
S100A7	7.35	0.0139	TCGA-51-4081	Up
S100A7	10.68	0.00717	TCGA-92-7340	Up
S100A7	10.25	6.16e-07	TCGA-58-8386	Up
S100A7	inf	3.01e-07	TCGA-90-6837	Up
S100A7	11.46	0.00037	TCGA-56-7582	Up
S100A7	7.97	0.000579	TCGA-43-6773	Up
S100A7	13.61	0.00126	TCGA-43-6771	Up
S100A7	7.41	0.0317	TCGA-43-6647	Up
S100A7	inf	3.36e-07	TCGA-90-6837	Up
S100A7	13.79	0.00191	TCGA-43-6771	Up
S100A7	9.89	0.00321	TCGA-56-8201	Up
S100A7	13.86	0.000307	TCGA-43-5670	Up
TMPRSS4	5.9	0.0025	TCGA-22-5472	Up
TMPRSS4	7.96	0.00543	TCGA-43-6771	Up
TMPRSS4	7.05	0.00146	TCGA-77-7338	Up
TMPRSS4	5.07	0.00573	TCGA-60-2709	Up
TMPRSS4	10.82	0.0248	TCGA-22-5491	Up
TMPRSS4	6.5	0.0143	TCGA-92-7340	Up
TMPRSS4	7.62	0.00657	TCGA-56-7222	Up
TMPRSS4	8.08	0.000183	TCGA-90-6837	Up
TMPRSS4	10.51	0.0261	TCGA-22-5491	Up
TMPRSS4	6.64	0.0168	TCGA-56-7582	Up
TMPRSS4	6.94	0.0318	TCGA-77-7138	Up
TMPRSS4	5.94	0.0492	TCGA-22-5478	Up
TMPRSS4	8.22	0.000376	TCGA-34-8454	Up
TMPRSS4	6.72	0.0271	TCGA-85-7710	Up
TMPRSS4	5.03	0.00696	TCGA-60-2709	Up
TMPRSS4	8.97	4.15e-05	TCGA-90-6837	Up
TMPRSS4	6.73	0.00113	TCGA-43-6647	Up
TMPRSS4	5.93	0.00184	TCGA-22-5472	Up
TMPRSS4	7.88	0.00549	TCGA-43-6771	Up
TMPRSS4	7.57	0.000959	TCGA-77-7142	Up
TMPRSS4	5.18	0.00182	TCGA-56-7731	Up
TMPRSS4	10.29	0.000135	TCGA-77-7337	Up
TMPRSS4	7.1	5.71e-05	TCGA-77-7335	Up
TMPRSS4	7.27	2.53e-05	TCGA-22-4609	Up
TMPRSS4	6.03	3.96e-05	TCGA-77-8008	Up
TMPRSS4	7.51	0.00976	TCGA-56-7580	Up
TMPRSS4	6.51	0.00137	TCGA-43-6647	Up
PRR11	7.65	0.0333	TCGA-56-7222	Up
EGFL7	-3.67	0.0238	TCGA-77-8008	Down
PAX5	-7.84	0.00623	TCGA-85-7710	Down
PAX5	5.95	0.000259	TCGA-22-4609	Up
NTSR1	10.47	0.00899	TCGA-56-8083	Up
NTS	9.53	5.3e-05	TCGA-77-7335	Up
NTS	7.29	0.014	TCGA-56-7582	Up
NTS	11.11	0.0187	TCGA-22-5471	Up
NTS	7.27	0.0153	TCGA-56-7579	Up
NTS	10.94	0.0143	TCGA-92-7340	Up
NTS	10.31	3.19e-06	TCGA-22-4609	Up
NTS	6.67	0.0201	TCGA-56-7580	Up
NTS	6.35	0.00341	TCGA-43-6773	Up
NTS	inf	9.94e-12	TCGA-56-7731	Up
NTS	8.83	0.022	TCGA-56-8082	Up
NTS	10.33	0.0139	TCGA-77-7142	Up
NTS	6.22	0.00519	TCGA-43-6773	Up
NTS	11.08	0.018	TCGA-22-5471	Up
NTS	-7.02	0.0169	TCGA-85-7710	Down
NTS	8.1	0.00016	TCGA-77-7338	Up
MUC4	4.88	0.0406	TCGA-22-5472	Up
MUC4	4.78	0.0421	TCGA-22-5472	Up
MUC4	-3.52	0.0289	TCGA-77-8008	Down
MUC4	5.51	0.0142	TCGA-90-6837	Up
MUC4	5.29	0.0182	TCGA-90-6837	Up
MUC4	7.14	0.0262	TCGA-34-8454	Up
MMP10	7.56	3.95e-05	TCGA-56-8309	Up
MMP10	7.93	0.000217	TCGA-77-7338	Up
MMP10	10.87	0.00369	TCGA-22-5482	Up
MMP10	7.46	0.0151	TCGA-85-7710	Up
MMP10	9.51	0.0041	TCGA-77-7138	Up
MMP10	7.25	9.87e-06	TCGA-22-5472	Up
MMP10	8.42	0.00085	TCGA-92-7340	Up
MMP10	5.8	0.0182	TCGA-43-6771	Up
MMP10	7.43	0.00115	TCGA-34-8454	Up
MMP10	9.16	8.7e-05	TCGA-56-7731	Up
MMP10	10.4	7.24e-08	TCGA-22-4609	Up
MMP10	10.87	0.00148	TCGA-56-7222	Up
MMP10	10.61	0.00643	TCGA-22-5482	Up
MMP10	9.94	0.00197	TCGA-43-6647	Up
MMP10	9.6	4.52e-05	TCGA-77-7142	Up
MMP10	11.87	0.000135	TCGA-22-5478	Up
MMP10	11.91	0.000181	TCGA-22-5478	Up
MMP10	13.92	3.31e-05	TCGA-77-7337	Up
MMP10	9.86	0.00168	TCGA-43-6647	Up
MMP10	7.64	3.91e-06	TCGA-22-5472	Up
MMP10	5.85	0.018	TCGA-43-6771	Up
MMP10	11	0.00035	TCGA-56-7580	Up
MMP10	6.04	0.00818	TCGA-22-5489	Up
MMP10	6.14	0.0129	TCGA-22-5489	Up
MMP10	10.36	0.000406	TCGA-43-7657	Up
L1CAM	8.4	0.00433	TCGA-56-7222	Up
L1CAM	6.5	0.00448	TCGA-56-8201	Up
L1CAM	6.25	0.0125	TCGA-43-6771	Up
L1CAM	6.42	0.0091	TCGA-43-6771	Up
L1CAM	6.62	0.038	TCGA-77-7138	Up
AREG	-4.75	0.0454	TCGA-60-2709	Down
AREG	-5.06	0.0179	TCGA-60-2709	Down
AREG	-6.97	0.0246	TCGA-90-7767	Down
AREG	-6.91	0.0239	TCGA-34-7107	Down
AREG	-6.81	0.016	TCGA-34-7107	Down
IL7R	-6.66	0.0233	TCGA-56-8083	Down
IGF2	-5.27	0.00738	TCGA-34-8454	Down
FOXA2	-6.21	0.0238	TCGA-90-6837	Down
FOXA2	-4.84	0.0348	TCGA-22-5489	Down
FOXA2	-7.27	0.0426	TCGA-22-5491	Down
FOXA2	-8.45	0.0442	TCGA-56-7579	Down
FOXA2	-9.28	0.00925	TCGA-22-5471	Down
FOXA2	-6.58	0.00687	TCGA-77-7335	Down
FOXA2	-5.85	0.048	TCGA-56-8201	Down
FOXA2	-4.69	0.037	TCGA-22-5489	Down
FOXA2	-11.47	0.000236	TCGA-77-7337	Down
FOXA2	-8.65	0.0129	TCGA-43-7657	Down
FOXA2	-7.25	0.0311	TCGA-22-5491	Down
FOXA2	-5.45	0.00229	TCGA-77-8008	Down
FOXA2	-8.59	0.00967	TCGA-22-5471	Down
FOXA2	-6.11	0.0219	TCGA-90-6837	Down
FOXA2	-7.64	0.0384	TCGA-56-7580	Down
KLK13	11.91	9.59e-06	TCGA-43-6771	Up
KLK13	8.71	0.0155	TCGA-22-5491	Up
KLK13	8.27	0.0152	TCGA-22-5491	Up
KLK13	12.17	8.28e-06	TCGA-43-6771	Up
KLK13	5.99	0.00803	TCGA-22-4609	Up
ETV4	5.39	0.0179	TCGA-77-7335	Up
ETV4	4.09	0.0478	TCGA-22-4609	Up
ETV4	7.01	0.0239	TCGA-56-7222	Up
EREG	4.56	0.0196	TCGA-77-8007	Up
EMX2	inf	0.00255	TCGA-56-8083	Up
EIF4EBP1	4.98	0.0384	TCGA-43-6647	Up
EDNRB	-7.53	0.0144	TCGA-22-5482	Down
EDNRB	-7.71	0.0336	TCGA-56-7823	Down
EDNRB	-7.65	0.0108	TCGA-22-5482	Down
EDNRB	-5.61	0.0138	TCGA-90-6837	Down
EDNRB	-5.67	0.0497	TCGA-43-7657	Down
EDNRB	-4.99	0.0291	TCGA-43-6647	Down
EDNRB	-5.64	0.0128	TCGA-90-6837	Down
EDNRB	-6.66	0.0311	TCGA-56-7579	Down
EDNRB	-5.11	0.0259	TCGA-43-6647	Down
EDNRB	-4.38	0.0203	TCGA-77-8007	Down
EDNRB	-4.97	0.000639	TCGA-77-8008	Down
EDNRB	-4.34	0.0305	TCGA-77-7335	Down
EDNRB	-4.41	0.0352	TCGA-60-2709	Down
EDNRB	-7.97	0.0111	TCGA-43-5670	Down
EDNRB	-7.6	0.00136	TCGA-43-6771	Down
EDNRB	-5.79	0.0206	TCGA-77-7338	Down
EDNRB	-4.44	0.0346	TCGA-60-2709	Down
EDNRB	-7.16	0.00275	TCGA-43-6771	Down
CX3CR1	-6.23	0.0329	TCGA-77-7337	Down
CLDN7	-5.06	0.0438	TCGA-22-4593	Down
CLDN7	-5.1	0.0415	TCGA-22-4593	Down
CLDN3	#NAME?	0.00338	TCGA-43-6771	Down
CLDN3	-6.17	0.0468	TCGA-43-6647	Down
CLDN3	#NAME?	0.00221	TCGA-43-6771	Down
EGLN3	4.07	0.0453	TCGA-77-8007	Up
EGLN3	5.11	0.00149	TCGA-22-4609	Up
EGLN3	4.62	0.00875	TCGA-56-8309	Up
EGLN3	4.39	0.00924	TCGA-56-7731	Up
WIF1	-13.61	4.27e-06	TCGA-43-6771	Down
WIF1	-9.08	0.00245	TCGA-56-7579	Down
WIF1	-11.82	0.00131	TCGA-22-5482	Down
WIF1	-11.43	0.00105	TCGA-22-5482	Down
WIF1	-7.44	0.0138	TCGA-22-5471	Down
WIF1	-11.23	6.38e-05	TCGA-90-7767	Down
WIF1	#NAME?	8.25e-08	TCGA-90-6837	Down
WIF1	-12.98	0.000307	TCGA-43-5670	Down
WIF1	-9.73	1.92e-05	TCGA-43-6647	Down
WIF1	-4.13	0.0321	TCGA-22-5472	Down
WIF1	-7.1	0.000296	TCGA-22-5489	Down
WIF1	-11.44	0.000281	TCGA-43-6143	Down
WIF1	#NAME?	3.79e-06	TCGA-43-6771	Down
WIF1	-9.71	0.000246	TCGA-85-7710	Down
WIF1	-11.86	1.97e-09	TCGA-77-8008	Down
WIF1	-12.2	3.31e-05	TCGA-77-7337	Down
WIF1	-8.38	0.00608	TCGA-22-5471	Down
WIF1	-11.41	0.00252	TCGA-22-5481	Down
WIF1	-9.65	0.0047	TCGA-43-7658	Down
WIF1	-13.5	1.31e-05	TCGA-56-8201	Down
WIF1	-7.05	0.000383	TCGA-22-5489	Down
WIF1	-7.71	0.0138	TCGA-56-7222	Down
WIF1	-8.09	0.0291	TCGA-39-5040	Down
WIF1	-7.35	2.97e-05	TCGA-77-8007	Down
WIF1	-4.2	0.0295	TCGA-22-5472	Down
WIF1	-9.81	0.00751	TCGA-56-7823	Down
WIF1	-11.92	8.04e-05	TCGA-43-6143	Down
WIF1	-6.33	0.0209	TCGA-22-5478	Down
WIF1	-13.38	3.18e-07	TCGA-90-6837	Down
WIF1	-5.38	0.0242	TCGA-77-7142	Down
WIF1	-5.78	0.00304	TCGA-60-2709	Down
WIF1	-8.08	0.00385	TCGA-92-7340	Down
WIF1	-5.62	0.0325	TCGA-22-4593	Down
WIF1	-5.96	0.0283	TCGA-22-4593	Down
WIF1	-9.8	1.98e-05	TCGA-43-6647	Down
WIF1	-6.84	0.0138	TCGA-22-5478	Down
WIF1	-4.25	0.0493	TCGA-43-6773	Down
WIF1	-6.1	0.00447	TCGA-77-7338	Down
WIF1	-8.05	0.00184	TCGA-43-7657	Down
WIF1	-10.8	0.00252	TCGA-22-5481	Down
WIF1	-9.63	0.00505	TCGA-77-7138	Down
WIF1	-5.74	0.00293	TCGA-60-2709	Down
WIF1	-4.44	0.0133	TCGA-56-7731	Down
UBE2C	4.86	0.013	TCGA-58-8386	Up
UBE2C	5.23	0.0157	TCGA-77-7335	Up
UBE2C	6.89	0.0277	TCGA-22-5471	Up
UBE2C	10.67	0.00114	TCGA-56-7222	Up
UBE2C	6.25	0.00635	TCGA-56-8201	Up
UBE2C	7.77	0.00496	TCGA-92-7340	Up
UBE2C	7.12	0.0261	TCGA-43-5670	Up
UBE2C	7.76	0.0173	TCGA-22-5471	Up
UBE2C	6.14	0.0178	TCGA-77-7337	Up
UBE2C	6.95	0.0318	TCGA-43-7658	Up
UBE2C	6.84	0.0125	TCGA-22-5478	Up
UBE2C	6.63	0.00513	TCGA-22-4593	Up
UBE2C	7.12	0.0101	TCGA-22-5478	Up
UBE2C	5.59	0.00842	TCGA-22-4609	Up
UBE2C	4.45	0.0489	TCGA-60-2709	Up
UBE2C	5.99	0.0125	TCGA-22-4593	Up
UBE2C	5.65	0.0444	TCGA-90-7767	Up
POSTN	4.08	0.0435	TCGA-56-7731	Up
SLC34A2	-7.03	0.037	TCGA-77-7335	Down
SLC34A2	-13.06	0.0461	TCGA-56-7582	Down
MSLN	-8.51	0.00537	TCGA-22-5471	Down
MSLN	-7.53	0.00223	TCGA-22-5483	Down
MSLN	-6.53	0.00228	TCGA-43-6647	Down
MSLN	-8.86	0.00279	TCGA-43-6143	Down
MSLN	-6.51	0.0134	TCGA-22-4593	Down
MSLN	-9.2	0.000177	TCGA-56-8201	Down
MSLN	-8.51	0.0102	TCGA-77-7138	Down
MSLN	-8.77	0.00483	TCGA-22-5471	Down
MSLN	-6.81	0.00191	TCGA-43-6647	Down
MSLN	-10.74	5.96e-05	TCGA-77-7337	Down
MSLN	-9.37	0.00198	TCGA-43-6143	Down
MSLN	-9.43	0.000321	TCGA-43-7657	Down
MSLN	-8.17	7.34e-06	TCGA-77-7335	Down
MSLN	-9.41	0.00318	TCGA-56-7579	Down
MSLN	-6.09	4.6e-05	TCGA-77-8008	Down
MSLN	-7.28	0.00247	TCGA-22-5483	Down
MSLN	-5.87	0.0297	TCGA-22-4593	Down
MSLN	-5.16	0.0326	TCGA-77-7142	Down
MSLN	-10.29	8.39e-05	TCGA-56-7582	Down
DLEC1	-5.48	0.00659	TCGA-56-8309	Down
CDA	5.07	0.0487	TCGA-43-6771	Up
CXCL14	8.34	9.46e-07	TCGA-22-4609	Up
CXCL14	5.11	0.0194	TCGA-43-6773	Up
CXCL14	6.62	0.00813	TCGA-90-7767	Up
CXCL14	6.37	0.0366	TCGA-90-6837	Up
CXCL14	6.99	0.00237	TCGA-77-7142	Up
CXCL14	6.51	1.96e-05	TCGA-56-7731	Up
CXCL14	4.72	0.0222	TCGA-22-5489	Up
CXCL14	6.25	0.0263	TCGA-90-6837	Up
CXCL14	4.67	0.0249	TCGA-22-5489	Up
CXCL14	7.17	0.00509	TCGA-77-7335	Up
CXCL14	5.04	0.0181	TCGA-43-6773	Up
CXCL14	6.59	0.00659	TCGA-77-7338	Up
SCGB3A1	-12.37	0.02	TCGA-33-4587	Down
SCGB3A1	-7.52	0.0256	TCGA-77-7138	Down
SCGB3A1	-6.21	0.00221	TCGA-56-8309	Down
SCGB3A1	-11.08	0.00188	TCGA-56-7579	Down
SCGB3A1	-4.56	0.0232	TCGA-77-8008	Down
SCGB3A1	-9.57	0.0002	TCGA-77-7337	Down
SCGB3A1	-10.67	0.0019	TCGA-22-5482	Down
SCGB3A1	-6.95	0.0497	TCGA-43-7657	Down
SCGB3A1	-10.44	0.00811	TCGA-43-5670	Down
SCGB3A1	-6.95	5.79e-05	TCGA-77-8007	Down
SCGB3A1	-8.33	0.00493	TCGA-43-6143	Down
SCGB3A1	-9.83	0.0169	TCGA-22-5481	Down
SCGB3A1	-4.7	0.0494	TCGA-77-7338	Down
SCGB3A1	-6.47	0.0317	TCGA-34-7107	Down
SCGB3A1	-7.44	0.00243	TCGA-85-7710	Down
SCGB3A1	-6.51	0.00209	TCGA-43-6647	Down
SCGB3A1	-10.63	5.78e-05	TCGA-56-7582	Down
SCGB3A1	-7.84	0.00836	TCGA-43-6143	Down
SCGB3A1	-8.9	0.00112	TCGA-90-7767	Down
SCGB3A1	-6.83	0.00121	TCGA-43-6647	Down
SCGB3A1	-12.72	7.28e-06	TCGA-43-6771	Down
SCGB3A1	-12.53	7.62e-06	TCGA-43-6771	Down
SCGB3A1	-9.88	0.0128	TCGA-22-5481	Down
SCGB3A1	-8.66	0.000177	TCGA-56-8201	Down
SCGB3A1	-6.53	0.0329	TCGA-34-7107	Down
SCGB3A1	-8.88	0.0146	TCGA-51-4081	Down
SCGB3A1	-11.24	0.00128	TCGA-22-5482	Down
EXO1	6.23	0.0213	TCGA-22-5489	Up
EXO1	7.12	0.0099	TCGA-90-7767	Up
EXO1	8.22	0.0332	TCGA-56-7222	Up
EXO1	5.97	0.0169	TCGA-22-5489	Up
CCNB2	5.45	0.0443	TCGA-77-7142	Up
CCNB2	6.51	0.0452	TCGA-77-7138	Up
CCNB2	6.66	0.0173	TCGA-92-7340	Up
CCNB2	5.44	0.00842	TCGA-22-4609	Up
CCNB2	9.83	0.00148	TCGA-56-7222	Up
CCNB2	5.54	0.0427	TCGA-90-7767	Up
CLDN1	4.03	0.0401	TCGA-77-7335	Up
CLDN10	6.25	0.0469	TCGA-22-5483	Up
CLDN10	5.96	0.0371	TCGA-22-5483	Up
ARTN	7.84	0.0491	TCGA-22-5482	Up
ARTN	6.98	0.0286	TCGA-22-5483	Up
ARTN	7.42	0.048	TCGA-43-6143	Up
ARTN	6.98	0.0181	TCGA-22-5483	Up
DOK2	-6.16	0.0376	TCGA-56-8083	Down
SELENBP1	-5.46	0.0403	TCGA-43-6647	Down
SELENBP1	-3.61	0.0298	TCGA-77-8008	Down
SELENBP1	-6.21	0.0302	TCGA-43-6771	Down
SELENBP1	-6.31	0.0199	TCGA-56-7582	Down
SELENBP1	-7.46	0.0158	TCGA-43-7657	Down
SELENBP1	-7.38	0.0228	TCGA-43-5670	Down
SELENBP1	-6.53	0.0382	TCGA-22-5482	Down
SELENBP1	-6.89	0.0269	TCGA-22-5482	Down
SELENBP1	-6.94	0.0238	TCGA-56-7580	Down
SELENBP1	-5.52	0.0469	TCGA-43-6647	Down
SELENBP1	-4.95	0.0488	TCGA-90-6837	Down
SELENBP1	-5.36	0.00932	TCGA-77-7335	Down
SELENBP1	-8.06	0.0469	TCGA-77-7138	Down
SELENBP1	-5.1	0.0452	TCGA-90-6837	Down
SELENBP1	-6.27	0.0302	TCGA-56-8201	Down
SELENBP1	-7.18	0.0368	TCGA-56-7579	Down
SELENBP1	-6.08	0.0326	TCGA-43-6771	Down
TRPA1	8.97	0.000146	TCGA-22-5489	Up
TRPA1	7.17	0.000668	TCGA-22-5489	Up
TRPA1	9.27	0.0229	TCGA-56-8083	Up
TRPA1	11.08	6.38e-05	TCGA-90-7767	Up
CCNB1	4.63	0.0239	TCGA-34-8454	Up
CCNB1	4.34	0.041	TCGA-22-5489	Up
CCNB1	4.42	0.034	TCGA-22-5489	Up
FAM83A	9.29	0.00745	TCGA-77-7138	Up
FAM83A	7.36	0.0097	TCGA-43-6647	Up
FAM83A	9.14	3.06e-05	TCGA-90-6837	Up
FAM83A	12.78	0.000674	TCGA-22-5491	Up
FAM83A	9.07	0.0326	TCGA-33-6737	Up
FAM83A	9.01	0.000756	TCGA-43-6771	Up
FAM83A	7.58	0.000367	TCGA-90-6837	Up
FAM83A	8.84	0.00246	TCGA-56-7222	Up
FAM83A	8.65	7.9e-05	TCGA-77-7338	Up
FAM83A	4.69	0.0206	TCGA-22-5472	Up
FAM83A	9.9	0.000233	TCGA-77-7337	Up
FAM83A	7.55	5e-05	TCGA-58-8386	Up
FAM83A	5.89	0.0338	TCGA-43-6647	Up
FAM83A	9.2	0.000553	TCGA-85-7710	Up
FAM83A	7.96	0.0191	TCGA-51-4079	Up
FAM83A	6.35	0.0363	TCGA-22-5482	Up
FAM83A	11.24	1.42e-06	TCGA-34-8454	Up
FAM83A	12.25	2.1e-05	TCGA-43-6771	Up
FAM83A	6.57	0.0252	TCGA-22-5482	Up
FAM83A	4.45	0.0273	TCGA-22-5472	Up
FAM83A	8.86	7.62e-05	TCGA-77-8007	Up
FAM83A	8.32	0.0107	TCGA-22-5491	Up
FAM83A	9.53	0.0216	TCGA-33-6737	Up
FAM83A	6.15	3.73e-05	TCGA-77-8008	Up
FAM83A	7.26	1.49e-05	TCGA-22-4609	Up
FAM83A	6.41	0.000211	TCGA-56-7731	Up
TNS4	5.33	0.00324	TCGA-58-8386	Up
TNS4	6.92	0.019	TCGA-43-6143	Up
TNS4	7.59	0.0267	TCGA-77-7138	Up
TNS4	7.22	0.0372	TCGA-22-5491	Up
TNS4	6.22	6.66e-05	TCGA-56-7731	Up
TNS4	8.1	0.00398	TCGA-85-7710	Up
TNS4	5.84	5.41e-05	TCGA-77-8008	Up
TNS4	7.48	0.00101	TCGA-77-7142	Up
TNS4	7	0.0462	TCGA-51-4079	Up
TNS4	7.44	0.00621	TCGA-56-7580	Up
TNS4	6.53	0.000329	TCGA-77-7335	Up
TNS4	4.24	0.0209	TCGA-22-5472	Up
TNS4	6.38	0.00338	TCGA-90-6837	Up
TNS4	8.25	0.000551	TCGA-22-4593	Up
TNS4	7.12	0.00278	TCGA-22-4593	Up
TNS4	8.41	0.00274	TCGA-43-6771	Up
TNS4	6.74	0.000352	TCGA-34-8454	Up
TNS4	6.4	0.0191	TCGA-22-5483	Up
TNS4	5.56	0.0106	TCGA-77-7338	Up
TNS4	9.68	0.00129	TCGA-56-7222	Up
TNS4	6.26	0.0122	TCGA-92-7340	Up
TNS4	4.25	0.0231	TCGA-22-5472	Up
TNS4	5.54	0.0371	TCGA-22-5483	Up
TNS4	6	0.000195	TCGA-22-4609	Up
TNS4	10.12	0.000342	TCGA-43-6771	Up
TNS4	7.31	0.00381	TCGA-77-7337	Up
TNS4	7.56	0.000361	TCGA-43-6647	Up
TNS4	8.26	0.000559	TCGA-56-8201	Up
TNS4	6.04	0.048	TCGA-43-6143	Up
TNS4	8.57	0.000105	TCGA-43-6647	Up
TNS4	5.97	0.000511	TCGA-77-8007	Up
TNS4	6.98	0.00129	TCGA-90-6837	Up
MFSD2A	-4.25	0.0232	TCGA-77-8007	Down
HOPX	-6.01	0.0291	TCGA-22-5483	Down
HOPX	-5.94	0.0362	TCGA-22-5483	Down
HOPX	-6.4	0.0234	TCGA-56-8201	Down
TFPI2	-6.1	0.0305	TCGA-56-7580	Down
GALNT14	7.22	0.0477	TCGA-22-5481	Up
GALNT14	6.06	0.00146	TCGA-34-8454	Up
GALNT14	5.39	0.0269	TCGA-58-8386	Up
GALNT14	4.71	0.0436	TCGA-90-6837	Up
GALNT14	7.37	0.0412	TCGA-22-5481	Up
GALNT14	8.42	0.00815	TCGA-43-7658	Up
GALNT14	5.48	0.000688	TCGA-56-7731	Up
GALNT14	7.21	0.000488	TCGA-43-6647	Up
GALNT14	6.77	0.000871	TCGA-43-6647	Up
GALNT14	4.72	0.0469	TCGA-90-6837	Up
GALNT14	5.04	0.0295	TCGA-22-5472	Up
GALNT14	5	0.0221	TCGA-22-5472	Up
GALNT14	7.09	0.00434	TCGA-90-7767	Up
CA12	4.57	0.0113	TCGA-22-5472	Up
CA12	5.64	0.0203	TCGA-34-8454	Up
CA12	3.94	0.0498	TCGA-77-8008	Up
CA12	5.28	0.013	TCGA-58-8386	Up
CA12	4.54	0.0112	TCGA-22-5472	Up
CA12	6.38	0.000322	TCGA-77-7335	Up
XDH	7.81	0.00107	TCGA-43-6771	Up
XDH	7.05	0.00358	TCGA-43-6771	Up
XDH	6.52	0.00458	TCGA-43-6647	Up
XDH	5.8	0.00971	TCGA-43-6647	Up
XDH	6.26	0.0215	TCGA-56-8201	Up
XDH	8.58	0.00745	TCGA-77-7138	Up
XDH	4.18	0.0157	TCGA-77-8008	Up
SCGB1A1	-7.23	0.0296	TCGA-34-7107	Down
SCGB1A1	-13.79	0.0036	TCGA-22-5481	Down
SCGB1A1	-15.41	0.00252	TCGA-22-5481	Down
SCGB1A1	-7.19	0.0138	TCGA-56-8083	Down
SCGB1A1	-13.75	3.49e-07	TCGA-43-6647	Down
SCGB1A1	-11.46	0.0148	TCGA-22-5482	Down
SCGB1A1	-8.89	0.000559	TCGA-56-8201	Down
SCGB1A1	-7.47	0.00895	TCGA-77-7337	Down
SCGB1A1	-9.99	0.0168	TCGA-22-5471	Down
SCGB1A1	#NAME?	2.68e-07	TCGA-43-6647	Down
SCGB1A1	-11.2	0.00166	TCGA-58-8386	Down
SCGB1A1	-5.7	0.00326	TCGA-77-7335	Down
SCGB1A1	-6.86	0.0418	TCGA-43-6771	Down
SCGB1A1	-5.3	0.000939	TCGA-22-4609	Down
SCGB1A1	-9.84	0.0152	TCGA-56-7823	Down
SCGB1A1	-13.26	0.0112	TCGA-33-6737	Down
SCGB1A1	-13.07	0.012	TCGA-33-6737	Down
SCGB1A1	-11.39	1.62e-07	TCGA-77-8007	Down
SCGB1A1	-12.4	0.000364	TCGA-90-7767	Down
SCGB1A1	-10.1	0.0173	TCGA-22-5471	Down
SCGB1A1	-5.41	0.000231	TCGA-77-8008	Down
SCGB1A1	-6.73	0.0317	TCGA-34-7107	Down
SCGB1A1	-12.57	2.5e-05	TCGA-85-7710	Down
SCGB1A1	-9.4	0.00183	TCGA-92-7340	Down
SCGB1A1	-11.92	0.0109	TCGA-22-5482	Down
SCGB1A1	-12.83	0.00189	TCGA-56-7582	Down
MUC5B	6.77	0.0204	TCGA-22-5478	Up
MUC5B	-8.38	0.00335	TCGA-43-6143	Down
MUC5B	-7.53	0.0136	TCGA-56-7579	Down
MUC5B	-9.57	0.00118	TCGA-43-6143	Down
MUC5B	-6.92	0.0013	TCGA-90-6837	Down
MUC5B	-6.62	0.0249	TCGA-34-7107	Down
MUC5B	-8.95	0.00545	TCGA-43-7657	Down
MUC5B	-8.84	0.00217	TCGA-22-5482	Down
MUC5B	-7.02	0.00103	TCGA-90-6837	Down
MUC5B	5.39	0.0161	TCGA-34-8454	Up
MUC5B	6.09	0.00322	TCGA-77-8007	Up
MUC5B	-8.34	0.00514	TCGA-22-5482	Down
MUC5B	-5.9	0.00624	TCGA-56-8309	Down
MUC5B	-6.86	0.0239	TCGA-34-7107	Down
MUC5B	6.84	0.0272	TCGA-22-5478	Up
MUC5B	-8.22	0.0463	TCGA-22-5481	Down
C4BPA	-9.33	0.00206	TCGA-56-7579	Down
C4BPA	-11.36	0.0071	TCGA-56-7823	Down
C4BPA	-11.4	0.00366	TCGA-22-5491	Down
C4BPA	-10.8	8e-05	TCGA-22-4593	Down
C4BPA	-15.01	2.27e-05	TCGA-22-5483	Down
C4BPA	-10.15	0.000218	TCGA-22-4593	Down
C4BPA	-6.85	0.043	TCGA-77-7138	Down
C4BPA	-11.09	0.000236	TCGA-77-7337	Down
C4BPA	-12.49	0.000307	TCGA-43-5670	Down
C4BPA	-9.66	0.00163	TCGA-22-5471	Down
C4BPA	-12.55	2.69e-05	TCGA-22-5483	Down
C4BPA	-7.36	0.00638	TCGA-90-6837	Down
C4BPA	-11.28	0.00407	TCGA-22-5491	Down
C4BPA	-11.73	0.00187	TCGA-51-4081	Down
C4BPA	-12.24	1.88e-08	TCGA-77-8007	Down
C4BPA	-7.59	0.0136	TCGA-43-6143	Down
C4BPA	-15.14	1.57e-05	TCGA-43-6771	Down
C4BPA	-7.59	0.0152	TCGA-43-6143	Down
C4BPA	-10.19	0.0289	TCGA-33-4587	Down
C4BPA	-11.12	0.000145	TCGA-90-7767	Down
C4BPA	-7.32	0.00645	TCGA-90-6837	Down
C4BPA	#NAME?	2.38e-05	TCGA-43-7657	Down
C4BPA	-8.27	0.000578	TCGA-77-7335	Down
C4BPA	-8.59	0.000318	TCGA-56-8201	Down
C4BPA	-10.61	0.00105	TCGA-22-5482	Down
C4BPA	#NAME?	7.62e-06	TCGA-43-6771	Down
C4BPA	-9.76	0.00232	TCGA-22-5482	Down
C4BPA	-7.94	0.00397	TCGA-56-7580	Down
C4BPA	-11.2	0.000666	TCGA-22-5471	Down
C4BPA	-11.99	6.89e-05	TCGA-56-7582	Down
C4BPA	-3.9	0.0151	TCGA-77-8008	Down
THY1	4.55	0.0454	TCGA-60-2709	Up
THY1	4.84	0.0028	TCGA-22-4609	Up
TFAP2B	12.76	0.00321	TCGA-22-5481	Up
TFAP2B	12.98	0.00252	TCGA-22-5481	Up
TFAP2B	9.11	0.00576	TCGA-43-7658	Up
TFAP2A	4.41	0.0395	TCGA-22-5489	Up
TFAP2A	6.97	0.0207	TCGA-22-5478	Up
TFAP2A	6.59	0.00794	TCGA-85-7710	Up
TFAP2A	4.18	0.0469	TCGA-22-5472	Up
TFAP2A	7.13	0.0412	TCGA-43-6143	Up
TFAP2A	7.97	0.00825	TCGA-56-7222	Up
TFAP2A	9.32	0.000146	TCGA-43-6771	Up
TFAP2A	6.4	0.00107	TCGA-77-8007	Up
TFAP2A	6.85	0.045	TCGA-43-6143	Up
TFAP2A	6.08	0.000118	TCGA-77-8008	Up
TFAP2A	4.59	0.0346	TCGA-22-5489	Up
TFAP2A	6.44	0.0401	TCGA-77-7337	Up
TFAP2A	6.54	0.00974	TCGA-90-7767	Up
TFAP2A	11.51	0.00222	TCGA-39-5040	Up
TFAP2A	5.87	0.00166	TCGA-58-8386	Up
TFAP2A	5.07	0.0461	TCGA-22-4609	Up
TFAP2A	7.15	0.00108	TCGA-90-6837	Up
TFAP2A	7.18	0.00131	TCGA-56-8201	Up
TFAP2A	7.37	0.000182	TCGA-34-8454	Up
TFAP2A	7.05	0.00112	TCGA-90-6837	Up
TFAP2A	9.91	5.55e-05	TCGA-22-4593	Up
TFAP2A	6.81	0.00447	TCGA-77-7338	Up
TFAP2A	7	0.000924	TCGA-43-6647	Up
TFAP2A	6.92	0.0177	TCGA-22-5478	Up
TFAP2A	10.22	4.03e-05	TCGA-43-6771	Up
TFAP2A	6.73	0.038	TCGA-77-7138	Up
TFAP2A	7.01	0.000688	TCGA-43-6647	Up
TFAP2A	9.61	8.76e-05	TCGA-22-4593	Up
TFAP2A	6.09	0.00188	TCGA-56-7731	Up
TFAP2A	6.51	0.0112	TCGA-77-7335	Up
SSTR2	6.27	0.0205	TCGA-56-8309	Up
SSTR2	6.13	0.0322	TCGA-90-7767	Up
SOX1	inf	0.0022	TCGA-22-5481	Up
SOX1	inf	0.00167	TCGA-22-5481	Up
SLPI	-5.83	0.00455	TCGA-77-8007	Down
SLPI	-8.82	0.00904	TCGA-90-7767	Down
SLC16A1	4.61	0.0256	TCGA-58-8386	Up
SLC16A1	3.78	0.0448	TCGA-56-8309	Up
UCA1	9.84	0.0107	TCGA-39-5040	Up
SELE	-6.8	0.00438	TCGA-90-6837	Down
SELE	5.64	0.00449	TCGA-22-5489	Up
SELE	-4.14	0.0419	TCGA-60-2709	Down
SELE	-8.1	0.00168	TCGA-77-8007	Down
SELE	-7.47	0.00335	TCGA-43-6771	Down
SELE	5.52	0.00545	TCGA-22-5489	Up
SELE	-9.28	4.27e-09	TCGA-77-8008	Down
SELE	-3.92	0.0219	TCGA-22-4609	Down
SELE	-8.53	0.0399	TCGA-56-8082	Down
SELE	-6.68	0.00342	TCGA-90-6837	Down
SELE	-7.12	0.00663	TCGA-43-6771	Down
SELE	-7.15	0.00969	TCGA-77-7142	Down
SELE	-11.27	0.00745	TCGA-77-7138	Down
TP53AIP1	7.72	0.00145	TCGA-77-8008	Up
TP53AIP1	8.6	0.0102	TCGA-34-8454	Up
CCL21	-7.08	0.0272	TCGA-43-5670	Down
CCL21	-6.57	0.00702	TCGA-43-6771	Down
CCL21	-6.63	0.00637	TCGA-43-6771	Down
RRAD	-7.16	0.004	TCGA-90-7767	Down
RRAD	-3.99	0.0112	TCGA-77-8008	Down
RRAD	-4.87	0.0386	TCGA-56-8201	Down
RRAD	-7.18	0.0468	TCGA-22-5481	Down
RRAD	-5.95	0.0214	TCGA-22-5483	Down
RRAD	-5.91	0.0171	TCGA-22-5483	Down
RRAD	-6	0.0458	TCGA-34-7107	Down
RRAD	-4.69	0.0218	TCGA-60-2709	Down
RRAD	-7.48	0.045	TCGA-56-7823	Down
RRAD	-4.65	0.0332	TCGA-60-2709	Down
RRAD	-6.04	0.0395	TCGA-34-7107	Down
RORC	-5.09	0.0168	TCGA-77-7335	Down
RORC	-5.73	0.031	TCGA-90-6837	Down
RORC	-7.53	0.0254	TCGA-22-4593	Down
RORC	-6.62	0.0445	TCGA-22-5471	Down
RORC	-8.65	0.00226	TCGA-77-7337	Down
RORC	-7.02	0.0233	TCGA-43-7657	Down
RORC	-9.62	0.00203	TCGA-56-7582	Down
RORC	-5.81	0.0438	TCGA-22-5483	Down
RORC	-7.8	0.0163	TCGA-22-4593	Down
RORC	-5.62	0.044	TCGA-56-8201	Down
RORC	-6.59	0.0332	TCGA-56-7580	Down
RORC	-5.62	0.0456	TCGA-90-6837	Down
DPYSL5	inf	0.00708	TCGA-56-8083	Up
DPYSL5	11.52	0.00251	TCGA-43-7658	Up
C8orf4	-7.42	0.0261	TCGA-43-6771	Down
C8orf4	-5.63	0.00319	TCGA-77-8007	Down
C8orf4	-7.31	0.032	TCGA-43-6771	Down
AZGP1	-5.75	0.0499	TCGA-34-7107	Down
AZGP1	-11.03	0.00278	TCGA-43-7657	Down
AZGP1	-10.12	0.0276	TCGA-39-5040	Down
AZGP1	-7.8	6.67e-06	TCGA-77-8007	Down
AZGP1	-10.36	0.0298	TCGA-56-7823	Down
AZGP1	-6.75	0.0243	TCGA-77-7337	Down
PBK	10.52	0.0167	TCGA-56-7222	Up
FERMT1	4.99	0.0315	TCGA-56-8201	Up
FERMT1	5.36	0.000544	TCGA-22-4609	Up
FERMT1	5.66	0.00635	TCGA-43-6647	Up
FERMT1	4.77	0.0142	TCGA-58-8386	Up
FERMT1	6.22	0.0131	TCGA-90-7767	Up
FERMT1	5.46	0.00352	TCGA-60-2709	Up
FERMT1	4.6	0.0252	TCGA-43-6773	Up
FERMT1	5.32	0.0298	TCGA-77-7338	Up
FERMT1	4.66	0.0135	TCGA-60-2709	Up
FERMT1	5.72	0.0311	TCGA-56-7582	Up
FERMT1	5.69	0.015	TCGA-77-7142	Up
FERMT1	4.92	0.0202	TCGA-43-6647	Up
FERMT1	4.85	0.019	TCGA-43-6773	Up
FERMT1	6.22	0.0149	TCGA-85-7710	Up
FERMT1	4.7	0.00174	TCGA-77-8008	Up
MEG3	6.34	0.038	TCGA-56-8083	Up
UGT1A1	7.8	0.0448	TCGA-22-5491	Up
UGT1A1	7.07	0.0184	TCGA-22-5483	Up
UGT1A1	6.1	0.0157	TCGA-60-2709	Up
POU3F2	7.84	0.0359	TCGA-22-5483	Up
POU3F2	inf	0.0182	TCGA-22-5483	Up
PIGR	-8.3	0.022	TCGA-22-5482	Down
PIGR	-8.08	0.00714	TCGA-43-6771	Down
PIGR	-9.58	0.00127	TCGA-90-7767	Down
PIGR	-9.14	0.000102	TCGA-77-8007	Down
PIGR	-12.56	0.000936	TCGA-43-7657	Down
PIGR	-9.58	0.0351	TCGA-56-7823	Down
PIGR	-8.38	0.00376	TCGA-22-4593	Down
PIGR	-8.3	0.00302	TCGA-90-6837	Down
PIGR	-7.33	0.014	TCGA-56-7582	Down
PIGR	-7.75	0.0438	TCGA-56-7579	Down
PIGR	-9.33	0.00208	TCGA-43-6771	Down
PIGR	-7.42	0.00682	TCGA-90-6837	Down
PIGR	-5.93	0.0154	TCGA-77-8008	Down
PIGR	-9.67	0.00113	TCGA-22-4593	Down
PIGR	-9.41	0.0105	TCGA-22-5482	Down
ZMYND10	-7.7	0.0486	TCGA-92-7340	Down
ZMYND10	-7.74	0.0375	TCGA-33-6737	Down
ZMYND10	-4.68	0.0284	TCGA-22-5489	Down
ZMYND10	-8.87	0.0133	TCGA-33-6737	Down
ZMYND10	-4.64	0.0284	TCGA-22-5489	Down
ZMYND10	-7.6	0.0349	TCGA-56-7730	Down
ZMYND10	-9.84	0.00486	TCGA-56-7579	Down
ZMYND10	-7.88	6.17e-06	TCGA-56-8309	Down
ZMYND10	-8.99	0.0185	TCGA-56-7582	Down
CLDN18	-13.24	0.000187	TCGA-22-5483	Down
CLDN18	-9.73	0.00844	TCGA-43-6647	Down
CLDN18	-9.05	2.92e-07	TCGA-77-8008	Down
CLDN18	-10.17	0.0418	TCGA-22-5471	Down
CLDN18	-13.37	0.000318	TCGA-43-6771	Down
CLDN18	-8.7	0.00853	TCGA-43-6143	Down
CLDN18	-9.44	0.000832	TCGA-34-8454	Down
CLDN18	-11.62	6.71e-05	TCGA-77-7335	Down
CLDN18	-10.61	0.00452	TCGA-43-6647	Down
CLDN18	-12.07	0.00586	TCGA-22-5481	Down
CLDN18	-11.18	0.000551	TCGA-22-4593	Down
CLDN18	-12.07	0.000689	TCGA-56-8201	Down
CLDN18	-6.64	0.0207	TCGA-22-5489	Down
CLDN18	-12.81	0.0014	TCGA-90-7767	Down
CLDN18	-9.27	0.0057	TCGA-43-6143	Down
CLDN18	-10.57	8.96e-08	TCGA-77-8007	Down
CLDN18	-10.85	0.000675	TCGA-22-4593	Down
CLDN18	-10.43	0.0127	TCGA-56-7579	Down
CLDN18	-13.23	0.000561	TCGA-43-5670	Down
CLDN18	-8.59	0.0019	TCGA-85-7710	Down
CLDN18	-11.96	0.0128	TCGA-77-7337	Down
CLDN18	-9.89	0.0103	TCGA-51-4081	Down
CLDN18	-8.07	0.00916	TCGA-34-7107	Down
CLDN18	-11.89	0.0115	TCGA-22-5482	Down
CLDN18	-11.61	0.000434	TCGA-22-5483	Down
CLDN18	-13.68	0.01	TCGA-22-5491	Down
CLDN18	-6.6	0.0156	TCGA-22-5489	Down
CLDN18	-10.73	0.00173	TCGA-56-7580	Down
CLDN18	-12.02	0.0193	TCGA-22-5491	Down
CLDN18	-12.2	5.91e-05	TCGA-90-6837	Down
CLDN18	-11.13	0.00199	TCGA-43-6771	Down
CLDN18	-10.85	0.0152	TCGA-56-7823	Down
CLDN18	-7.61	0.0149	TCGA-34-7107	Down
CLDN18	-10.46	0.0149	TCGA-22-5481	Down
CLDN18	-9.05	0.00956	TCGA-43-7657	Down
CLDN18	-11.04	0.0206	TCGA-22-5482	Down
CLDN18	-10.53	0.0068	TCGA-56-7222	Down
CLDN18	-9.99	0.0376	TCGA-22-5471	Down
CLDN18	-10.88	0.000243	TCGA-90-6837	Down
CLDN18	-10.98	0.0155	TCGA-77-7138	Down
CLDN18	-9.85	0.0199	TCGA-56-7582	Down
ANGPTL4	4.97	0.00549	TCGA-56-8309	Up
DUOX2	3.68	0.0233	TCGA-77-8008	Up
DUOX2	3.88	0.0488	TCGA-22-5472	Up
MYCN	7.13	0.00499	TCGA-90-7767	Up
MYCN	10.38	0.000455	TCGA-56-8083	Up
MME	-5.47	0.0102	TCGA-34-8454	Down
MCM2	4.25	0.0316	TCGA-60-2709	Up
MCM2	3.6	0.0435	TCGA-56-7731	Up
MCM2	4.29	0.0346	TCGA-60-2709	Up
MCM2	3.94	0.026	TCGA-22-4609	Up
MAGEA1	inf	0.000677	TCGA-56-7579	Up
MAGEA1	inf	3e-05	TCGA-22-4593	Up
MAGEA1	11.68	1.83e-06	TCGA-60-2709	Up
MAGEA1	inf	0.0084	TCGA-56-7731	Up
MAGEA1	12.03	7.07e-05	TCGA-22-4593	Up
MAGEA1	11.33	0.000542	TCGA-43-6143	Up
MAGEA1	inf	0.000544	TCGA-33-6737	Up
MAGEA1	10.41	0.00138	TCGA-43-6143	Up
MAGEA1	9.79	4.64e-05	TCGA-22-5489	Up
MAGEA1	11.76	8.84e-07	TCGA-60-2709	Up
MAGEA1	9.55	3.8e-05	TCGA-22-5489	Up
MAGEA1	11.77	0.000987	TCGA-33-6737	Up
MAGEA1	11.7	0.000267	TCGA-56-8083	Up
SMAD6	-4.69	0.0461	TCGA-77-7338	Down
MAD2L1	5.23	0.0498	TCGA-90-7767	Up
LIN28B	inf	0.000887	TCGA-22-4593	Up
LIN28B	inf	0.0259	TCGA-22-5483	Up
LIN28B	9.06	0.0047	TCGA-43-7658	Up
LIN28B	inf	0.00168	TCGA-22-4593	Up
KRT81	6.88	0.0492	TCGA-43-5670	Up
KRT81	9.5	3.04e-07	TCGA-77-8007	Up
AQP9	-5.85	0.0172	TCGA-43-6771	Down
AQP9	-5.76	0.0195	TCGA-43-6771	Down
INSM1	11.17	0.000363	TCGA-22-5483	Up
INSM1	9.61	0.000434	TCGA-22-5483	Up
INSM1	7.66	0.0159	TCGA-22-5489	Up
INSM1	6.68	0.0437	TCGA-56-8309	Up
INSM1	7.39	0.0255	TCGA-22-5489	Up
AQP4	-9.59	0.00153	TCGA-22-4593	Down
AQP4	-6.13	0.0445	TCGA-34-7107	Down
AQP4	-8.73	0.000574	TCGA-90-6837	Down
AQP4	-11.29	0.00275	TCGA-22-5482	Down
AQP4	-10.92	0.00107	TCGA-56-7582	Down
AQP4	-9.7	0.000559	TCGA-56-8201	Down
AQP4	-13.83	1.57e-05	TCGA-43-6771	Down
AQP4	-6.9	0.0321	TCGA-43-6143	Down
AQP4	-7.1	0.0147	TCGA-43-6647	Down
AQP4	-12.39	0.00132	TCGA-22-5471	Down
AQP4	-6.92	0.0327	TCGA-43-6143	Down
AQP4	-8.86	0.000407	TCGA-90-6837	Down
AQP4	-12.9	0.00043	TCGA-43-5670	Down
AQP4	-7.45	0.000275	TCGA-77-8008	Down
AQP4	-10.85	4.94e-05	TCGA-77-7335	Down
AQP4	-9.37	0.0082	TCGA-22-5483	Down
AQP4	-12.13	0.0016	TCGA-22-5471	Down
AQP4	-9.51	0.0108	TCGA-56-7579	Down
AQP4	-13.01	3.12e-05	TCGA-43-6771	Down
AQP4	-5.66	0.0482	TCGA-85-7710	Down
AQP4	-6.27	0.0385	TCGA-34-7107	Down
AQP4	-11.63	0.00146	TCGA-22-5482	Down
AQP4	-9.42	0.00187	TCGA-22-4593	Down
AQP4	-10.84	0.00128	TCGA-77-7337	Down
AQP4	-7.12	0.0139	TCGA-43-6647	Down
AQP4	-9.13	0.000216	TCGA-77-8007	Down
AQP4	-10.23	0.000898	TCGA-90-7767	Down
AQP4	-8.29	0.00903	TCGA-56-7580	Down
AQP4	-12.98	0.000159	TCGA-43-7657	Down
AQP4	-10.97	0.00722	TCGA-56-7823	Down
AQP4	-9.12	0.00565	TCGA-51-4081	Down
AQP4	-9.27	0.0061	TCGA-22-5483	Down
AQP3	-6.05	0.0197	TCGA-56-7582	Down
CXCR1	-8.62	1.37e-05	TCGA-60-2709	Down
CXCR1	-8.74	4.82e-06	TCGA-60-2709	Down
IL1A	6.19	2e-05	TCGA-77-8008	Up
HYAL1	-5.44	0.00358	TCGA-77-8007	Down
HYAL1	-5.49	0.0382	TCGA-43-6771	Down
HYAL1	-5.62	0.0302	TCGA-43-6771	Down
HOXB9	inf	0.0283	TCGA-22-5471	Up
HOXB9	8.97	0.00586	TCGA-43-7657	Up
HOXB9	9.89	0.00845	TCGA-43-7658	Up
HOXB9	10.11	0.00877	TCGA-22-5489	Up
HOXB9	10.45	0.00962	TCGA-56-8083	Up
HOXB9	inf	0.00187	TCGA-22-5489	Up
HOXB9	12.44	2.61e-05	TCGA-22-5483	Up
HOXB9	inf	8.27e-06	TCGA-22-5483	Up
NR4A1	-5.09	0.0256	TCGA-77-8007	Down
NR4A1	-4.76	0.0368	TCGA-77-8008	Down
SOX8	5.87	0.0285	TCGA-22-5489	Up
SOX8	5.77	0.0288	TCGA-22-5489	Up
GSTA1	6.57	0.0443	TCGA-56-7580	Up
GSTA1	-9.36	0.00576	TCGA-43-7658	Down
GSTA1	4.39	0.00815	TCGA-22-4609	Up
GSTA1	-9.04	0.000718	TCGA-77-8007	Down
GSTA1	-6.98	5.7e-05	TCGA-56-8309	Down
GSTA1	-8.21	0.00811	TCGA-43-5670	Down
CXCL1	6.07	0.0215	TCGA-77-7337	Up
CXCL1	-6.58	0.0267	TCGA-34-7107	Down
CXCL1	-8.34	0.0269	TCGA-22-5481	Down
CXCL1	-6.91	0.0155	TCGA-34-7107	Down
CXCL1	-4.87	0.011	TCGA-60-2709	Down
CXCL1	4.12	0.0397	TCGA-22-5472	Up
CXCL1	-5.08	0.00663	TCGA-60-2709	Down
CXCL1	4.2	0.0259	TCGA-22-5472	Up
CXCL1	4.26	0.0485	TCGA-34-8454	Up
CXCL1	-7.84	0.0306	TCGA-22-5481	Down
H19	6.84	0.0357	TCGA-92-7340	Up
H19	6.24	0.0165	TCGA-22-4609	Up
H19	4	0.0397	TCGA-77-7335	Up
H19	-4.32	0.0492	TCGA-22-5489	Down
GJB2	7.28	0.0217	TCGA-22-5482	Up
GJB2	4.32	0.0405	TCGA-60-2709	Up
GJB2	8.15	0.0211	TCGA-22-5491	Up
GJB2	7.22	5.46e-05	TCGA-77-7335	Up
GJB2	9.44	3.26e-05	TCGA-90-6837	Up
GJB2	4.47	0.0224	TCGA-60-2709	Up
GJB2	8.13	0.0206	TCGA-22-5491	Up
GJB2	8.34	0.00273	TCGA-85-7710	Up
GJB2	8.25	0.000112	TCGA-22-4609	Up
GJB2	10.22	0.0067	TCGA-77-7338	Up
GJB2	8.15	0.00347	TCGA-56-7222	Up
GJB2	8.81	0.00105	TCGA-43-6647	Up
GJB2	9.57	0.0106	TCGA-77-7337	Up
GJB2	9.61	2.08e-05	TCGA-90-6837	Up
GJB2	7.22	0.00145	TCGA-56-8201	Up
GJB2	6.73	0.000559	TCGA-58-8386	Up
GJB2	8.72	0.0012	TCGA-43-6647	Up
GJB2	7.37	0.0213	TCGA-22-5471	Up
GJB2	7.35	0.024	TCGA-22-5482	Up
GJB2	7.07	0.00336	TCGA-34-8454	Up
GJB2	8.4	0.0189	TCGA-56-7579	Up
GJB2	9.81	0.00756	TCGA-56-7582	Up
GJB2	6.25	0.000144	TCGA-56-7731	Up
GJB2	6.64	0.0116	TCGA-43-7657	Up
GJB2	4.05	0.0485	TCGA-22-5472	Up
GJB2	7.25	0.0209	TCGA-22-5471	Up
GATA2	-5.4	0.0141	TCGA-77-7338	Down
GATA2	-3.84	0.0234	TCGA-77-8008	Down
GABRA3	10.21	0.0188	TCGA-22-4593	Up
GABRA3	8.14	0.0234	TCGA-90-6837	Up
GABRA3	9.89	0.0116	TCGA-22-5483	Up
GABRA3	9.55	0.00356	TCGA-22-5483	Up
GABRA3	inf	0.00458	TCGA-22-4593	Up
GABRA3	inf	0.0131	TCGA-77-7142	Up
GABRA3	inf	0.0182	TCGA-60-2709	Up
TRIM29	6.59	0.00748	TCGA-77-7335	Up
TRIM29	5.88	0.00174	TCGA-77-8008	Up
TRIM29	8.14	0.00495	TCGA-22-4593	Up
TRIM29	5.13	0.0348	TCGA-58-8386	Up
TRIM29	7.75	0.0111	TCGA-90-6837	Up
TRIM29	7.1	0.0103	TCGA-22-4609	Up
TRIM29	8.03	0.00404	TCGA-22-4593	Up
TRIM29	4.13	0.0416	TCGA-56-7731	Up
TRIM29	6.81	0.00749	TCGA-34-8454	Up
TRIM29	7.52	0.0182	TCGA-56-7222	Up
TRIM29	5.32	0.041	TCGA-43-6647	Up
TRIM29	7.74	0.00633	TCGA-90-6837	Up
TRIM29	5.14	0.0482	TCGA-56-8201	Up
TPX2	5.86	0.00439	TCGA-43-6647	Up
TPX2	5.91	0.02	TCGA-22-4593	Up
TPX2	6.7	0.0335	TCGA-22-5471	Up
TPX2	5.94	0.0191	TCGA-22-4593	Up
TPX2	5.76	0.000298	TCGA-22-4609	Up
TPX2	4.09	0.0294	TCGA-56-7731	Up
TPX2	5.44	0.0157	TCGA-77-7338	Up
TPX2	4.71	0.0203	TCGA-34-8454	Up
TPX2	6.22	0.0252	TCGA-77-7337	Up
TPX2	6.35	0.0111	TCGA-92-7340	Up
[truncated: 1,606 more rows]
