# Supplementary material for: A Database of Lung Cancer-Related Genes for the Identification of Subtype-Specific Prognostic Biomarkers
Source: Biology (Basel). 2023 Feb 24;12(3):357. doi: 10.3390/biology12030357 (PMC10045015; doi:10.3390/biology12030357)
Supplement: Supplementary file 1 [file biology-12-00357-s001.zip › Table S4. Co-expressed long non-coding RNA for lung cancer-related genes in the TCGA LUAD dataset.xlsx]

## Sheet: TableS4_LUAD_co-lncRNA
Gene_dbLCGL	lncRNA_Mitranscriptome	Correlation_Coefficient	Raw_P-value
EGFR	T333063	0.309992	0.000411805
EGFR	T315547	0.354949	4.53873e-05
EGFR	T315547	0.354949	4.53873e-05
EGFR	T315547	0.354949	4.53873e-05
EGFR	T315547	0.354949	4.53873e-05
EGFR	T315547	0.354949	4.53873e-05
EGFR	T315547	0.354949	4.53873e-05
EGFR	T315546	0.355006	4.52514e-05
EGFR	T227657	0.310174	0.000408421
EGFR	T227657	0.310174	0.000408421
EGFR	T227657	0.310174	0.000408421
EGFR	T227657	0.310174	0.000408421
EGFR	T301689	0.511119	9.63151e-10
EGFR	T301684	0.460378	5.82976e-08
EGFR	T275470	0.366113	2.48692e-05
EGFR	T132367	0.431621	4.5103e-07
EGFR	T284392	0.356726	4.13035e-05
EGFR	T133910	0.359516	3.5581e-05
EGFR	T231972	0.347702	6.62815e-05
EGFR	T008594	0.381912	1.02099e-05
EGFR	T008594	0.381912	1.02099e-05
EGFR	T008594	0.381912	1.02099e-05
EGFR	T008594	0.381912	1.02099e-05
EGFR	T008594	0.381912	1.02099e-05
EGFR	T008594	0.381912	1.02099e-05
EGFR	T099417	0.48567	8.19689e-09
EGFR	T099413	0.52624	2.47632e-10
EGFR	T099413	0.52624	2.47632e-10
EGFR	T225551	0.348277	6.43402e-05
EGFR	T173457	0.310698	0.000398813
EGFR	T268340	0.509775	1.08326e-09
EGFR	T313163	0.359204	3.61823e-05
EGFR	T093697	0.325662	0.000198372
EGFR	T028911	0.314433	0.000336162
EGFR	T028911	0.314433	0.000336162
EGFR	T028911	0.314433	0.000336162
EGFR	T028911	0.314433	0.000336162
EGFR	T028911	0.314433	0.000336162
EGFR	T028911	0.314433	0.000336162
EGFR	T002820	0.34515	7.55733e-05
EGFR	T002820	0.34515	7.55733e-05
EGFR	T301687	0.505512	1.56735e-09
EGFR	T301569	0.308987	0.000430972
EGFR	T195854	0.569881	3.29523e-12
EGFR	T131799	0.471356	2.53684e-08
EGFR	T047112	0.356057	4.27992e-05
EGFR	T025063	0.304044	0.000537795
EGFR	T074432	0.306092	0.000490888
EGFR	T074432	0.306092	0.000490888
EGFR	T062713	0.48307	1.01028e-08
EGFR	T274229	0.475089	1.89887e-08
EGFR	T067729	0.322496	0.000230662
EGFR	T305712	0.335583	0.000122348
EGFR	T266629	0.400635	3.34309e-06
EGFR	T353114	0.416893	1.19818e-06
EGFR	T159341	0.377558	1.31098e-05
EGFR	T350516	0.410244	1.83486e-06
EGFR	T350516	0.410244	1.83486e-06
EGFR	T077598	0.379742	1.15694e-05
EGFR	T291002	0.345297	7.50039e-05
EGFR	T056015	0.306856	0.000474371
EGFR	T131803	0.300362	0.000632661
EGFR	T289511	0.329243	0.000166931
EGFR	T012632	0.490724	5.43207e-09
EGFR	T271716	0.475273	1.87175e-08
EGFR	T141594	0.33331	0.000136872
EGFR	T141594	0.33331	0.000136872
EGFR	T252674	0.398856	3.72823e-06
EGFR	T092544	0.513582	7.75435e-10
EGFR	T322787	0.452367	1.05063e-07
EGFR	T322787	0.452367	1.05063e-07
EGFR	T252691	0.320485	0.000253624
EGFR	T364376	0.33199	0.000146027
EGFR	T309928	0.316594	0.000304185
EGFR	T309928	0.316594	0.000304185
EGFR	T340718	0.320961	0.000248009
EGFR	T162622	0.415198	1.33688e-06
EGFR	T371950	0.308336	0.000443817
EGFR	T046289	0.395264	4.63725e-06
EGFR	T099429	0.454102	9.25957e-08
EGFR	T099429	0.454102	9.25957e-08
EGFR	T305410	0.366309	2.46033e-05
EGFR	T107057	0.439906	2.54991e-07
EGFR	T107057	0.439906	2.54991e-07
EGFR	T107057	0.439906	2.54991e-07
EGFR	T107057	0.439906	2.54991e-07
EGFR	T056308	0.316241	0.000309207
EGFR	T056308	0.316241	0.000309207
EGFR	T098272	0.347057	6.8523e-05
EGFR	T268338	0.304616	0.000524298
EGFR	T268338	0.304616	0.000524298
EGFR	T268338	0.304616	0.000524298
EGFR	T117279	0.472842	2.26146e-08
EGFR	T117279	0.472842	2.26146e-08
EGFR	T238033	0.315849	0.000314875
EGFR	T238033	0.315849	0.000314875
EGFR	T378958	0.411088	1.73915e-06
EGFR	T003937	0.309422	0.000422572
EGFR	T160321	0.372555	1.7395e-05
EGFR	T116962	0.524858	2.81145e-10
EGFR	T321448	0.305193	0.000510999
EGFR	T321448	0.305193	0.000510999
EGFR	T321448	0.305193	0.000510999
EGFR	T259966	0.514679	7.03725e-10
EGFR	T259961	0.423969	7.53634e-07
EGFR	T288161	0.453948	9.3643e-08
EGFR	T028905	0.34191	8.912e-05
EGFR	T028905	0.34191	8.912e-05
EGFR	T274232	0.338716	0.000104668
EGFR	T268337	0.399662	3.54883e-06
EGFR	T127600	0.569881	3.29523e-12
EGFR	T330589	0.569881	3.29523e-12
EGFR	T274230	0.60493	6.29397e-14
EGFR	T274234	0.524148	3.00024e-10
EGFR	T074425	0.312567	0.000366229
EGFR	T074425	0.312567	0.000366229
EGFR	T012633	0.367278	2.33255e-05
EGFR	T020194	0.342824	8.50832e-05
EGFR	T273030	0.355851	4.32697e-05
EGFR	T150947	0.382703	9.75247e-06
EGFR	T226589	0.351041	5.57321e-05
EGFR	T226583	0.482916	1.02287e-08
EGFR	T226587	0.340326	9.65393e-05
EGFR	T047575	0.473222	2.19576e-08
EGFR	T081028	0.354118	4.74223e-05
EGFR	T081028	0.354118	4.74223e-05
EGFR	T081028	0.354118	4.74223e-05
EGFR	T081028	0.354118	4.74223e-05
EGFR	T256663	0.413246	1.51547e-06
EGFR	T256663	0.413246	1.51547e-06
EGFR	T163664	0.314058	0.000342001
EGFR	T310840	0.300071	0.00064078
EGFR	T310840	0.300071	0.00064078
EGFR	T013455	0.56122	8.1673e-12
EGFR	T106961	0.569629	3.38466e-12
EGFR	T237949	0.33191	0.000146599
EGFR	T255260	0.362951	2.95556e-05
EGFR	T298717	0.440573	2.43398e-07
EGFR	T149630	0.372482	1.74668e-05
EGFR	T074683	0.347856	6.57578e-05
EGFR	T231472	0.30541	0.000506079
EGFR	T372519	0.54171	5.74779e-11
EGFR	T056534	0.472972	2.23876e-08
EGFR	T358887	0.427494	5.95852e-07
EGFR	T114742	0.569881	3.29523e-12
EGFR	T114743	0.569897	3.28975e-12
KRAS	T171366	0.311059	0.000392322
KRAS	T171366	0.311059	0.000392322
KRAS	T271578	0.574465	2.01641e-12
KRAS	T279190	0.448982	1.34148e-07
KRAS	T024292	0.429728	5.12714e-07
KRAS	T013908	0.574465	2.01641e-12
KRAS	T075928	0.520409	4.21424e-10
KRAS	T097509	0.573873	2.14932e-12
KRAS	T372229	0.444215	1.88408e-07
KRAS	T312665	0.334417	0.000129606
KRAS	T321974	0.309564	0.000419862
KRAS	T341681	0.451577	1.11256e-07
KRAS	T320448	0.328172	0.00017581
TP53	T264835	0.428088	5.72563e-07
TP53	T264833	0.429602	5.17076e-07
TP53	T036965	0.33462	0.000128316
TP53	T036963	0.33462	0.000128316
TP53	T046568	0.314992	0.000327596
TP53	T267053	0.348423	6.38583e-05
TP53	T005138	-0.359494	3.56231e-05
TP53	T276661	0.382513	9.86052e-06
TP53	T203313	0.335307	0.00012403
ALK	T379044	0.66353	2.52813e-17
ALK	T264029	0.337219	0.000112796
ALK	T276241	0.767795	9.80843e-26
ALK	T371433	0.55502	1.53936e-11
ALK	T359995	0.348605	6.32567e-05
ALK	T348638	0.711207	1.04759e-20
ALK	T348638	0.711207	1.04759e-20
ALK	T039170	0.445393	1.73322e-07
ALK	T371471	0.684053	1.06059e-18
ALK	T239473	0.398452	3.82122e-06
ALK	T253939	0.319643	0.000263856
ALK	T184589	0.624571	5.49605e-15
ALK	T114198	0.585087	6.27155e-13
ALK	T077153	0.493665	4.26246e-09
ALK	T096957	0.755882	1.45639e-24
ALK	T131826	0.481451	1.14978e-08
ALK	T345094	0.300183	0.00063764
ALK	T268218	0.773446	2.57604e-26
ALK	T204953	0.349173	6.1424e-05
ALK	T204950	0.302067	0.000586966
ALK	T371425	0.311339	0.000387345
ALK	T263325	0.303945	0.000540168
ALK	T315272	0.300386	0.000632001
ALK	T025981	0.426753	6.26135e-07
ALK	T184588	0.336659	0.000115985
ALK	T190501	0.397595	4.02607e-06
ALK	T345101	0.440369	2.46886e-07
ALK	T357480	0.374229	1.58328e-05
ALK	T358355	0.521521	3.811e-10
ALK	T020274	0.491607	5.05176e-09
ALK	T071515	0.398823	3.73571e-06
ALK	T299155	0.313851	0.000345278
ALK	T299155	0.313851	0.000345278
ALK	T299155	0.313851	0.000345278
ALK	T226222	0.354249	4.70965e-05
ALK	T077989	0.731719	2.21425e-22
ALK	T030498	0.322383	0.00023189
ALK	T345100	0.603355	7.59848e-14
ALK	T074686	0.313199	0.000355777
ALK	T074679	0.302167	0.000584385
ALK	T074671	0.508854	1.17371e-09
ALK	T077990	0.600976	1.00781e-13
ALK	T345096	0.612174	2.61172e-14
ALK	T345098	0.401276	3.21376e-06
ALK	T377054	0.300611	0.00062578
ALK	T348306	0.30972	0.00041691
VEGFA	T125427	0.338066	0.000108127
VEGFA	T125427	0.338066	0.000108127
VEGFA	T261546	0.354916	4.54653e-05
VEGFA	T352066	0.357838	3.89259e-05
VEGFA	T196113	0.354786	4.57802e-05
VEGFA	T377380	0.316364	0.00030745
VEGFA	T196499	0.368543	2.17517e-05
VEGFA	T332197	0.351061	5.5676e-05
VEGFA	T297832	0.367822	2.26358e-05
VEGFA	T283443	0.389063	6.71907e-06
VEGFA	T032571	0.356147	4.25942e-05
VEGFA	T032571	0.356147	4.25942e-05
VEGFA	T094121	0.300781	0.000621135
VEGFA	T379130	0.313717	0.000347419
VEGFA	T049697	0.365143	2.62265e-05
VEGFA	T315080	0.332088	0.000145324
VEGFA	T313028	0.326007	0.000195121
VEGFA	T340905	0.348365	6.40499e-05
VEGFA	T340905	0.348365	6.40499e-05
VEGFA	T309003	0.363088	2.93363e-05
VEGFA	T049702	0.306962	0.000472124
VEGFA	T049701	0.313604	0.000349219
VEGFA	T049701	0.313604	0.000349219
VEGFA	T014412	0.359439	3.57296e-05
VEGFA	T238349	0.33984	9.89295e-05
VEGFA	T154153	0.344596	7.77413e-05
VEGFA	T154153	0.344596	7.77413e-05
VEGFA	T154153	0.344596	7.77413e-05
VEGFA	T154153	0.344596	7.77413e-05
VEGFA	T154153	0.344596	7.77413e-05
VEGFA	T097521	0.369153	2.10295e-05
VEGFA	T256958	0.334702	0.000127795
VEGFA	T072305	0.304559	0.000525619
VEGFA	T257246	0.300468	0.000629729
VEGFA	T013655	0.354523	4.64217e-05
VEGFA	T013655	0.354523	4.64217e-05
VEGFA	T037551	0.357603	3.94188e-05
VEGFA	T253909	0.358583	3.7406e-05
VEGFA	T253909	0.358583	3.7406e-05
VEGFA	T092450	0.314223	0.000339416
VEGFA	T173176	0.30222	0.000583022
VEGFA	T013830	0.380883	1.08346e-05
VEGFA	T013830	0.380883	1.08346e-05
VEGFA	T183272	0.367866	2.25813e-05
VEGFA	T080933	0.315277	0.000323325
VEGFA	T049690	0.320028	0.000259127
VEGFA	T226011	0.306923	0.000472948
VEGFA	T226011	0.306923	0.000472948
VEGFA	T226011	0.306923	0.000472948
VEGFA	T226011	0.306923	0.000472948
VEGFA	T226011	0.306923	0.000472948
VEGFA	T247795	0.308355	0.000443446
VEGFA	T104997	0.37361	1.63947e-05
VEGFA	T105002	0.319112	0.000270508
VEGFA	T114280	0.3401	9.76452e-05
VEGFA	T160027	0.325838	0.000196706
VEGFA	T347784	0.367734	2.27463e-05
VEGFA	T282056	0.367822	2.26358e-05
VEGFA	T320449	0.312815	0.000362096
ERBB2	T100139	0.333213	0.000137526
ERBB2	T100139	0.333213	0.000137526
ERBB2	T244587	0.329667	0.000163532
MET	T188105	0.623543	6.27098e-15
MET	T187313	0.354017	4.76771e-05
MET	T273105	0.322074	0.000235312
MET	T319151	0.304055	0.000537531
MET	T319151	0.304055	0.000537531
MET	T319151	0.304055	0.000537531
MET	T291543	0.38452	8.775e-06
MET	T291543	0.38452	8.775e-06
MET	T291543	0.38452	8.775e-06
MET	T033227	0.319428	0.000266526
MET	T220823	0.342842	8.50077e-05
MET	T292972	0.364656	2.69348e-05
MET	T292972	0.364656	2.69348e-05
MET	T304271	0.31171	0.000380855
MET	T304570	0.342156	8.80185e-05
MET	T221233	0.409238	1.95555e-06
MET	T046727	0.344302	7.89194e-05
MET	T046727	0.344302	7.89194e-05
MET	T033243	0.308654	0.000437501
MET	T089468	0.30801	0.000450393
MET	T071393	0.301529	0.000601042
MET	T071393	0.301529	0.000601042
MET	T183486	0.337659	0.000110349
MET	T252349	0.327386	0.00018261
MET	T227161	0.321841	0.000237917
MET	T004820	0.323095	0.000224202
MET	T004822	0.360244	3.42156e-05
MET	T291552	0.44208	2.18997e-07
MET	T291552	0.44208	2.18997e-07
MET	T291552	0.44208	2.18997e-07
MET	T261765	0.623543	6.27098e-15
MET	T273528	0.35721	4.02523e-05
MET	T259968	0.307304	0.000464913
MET	T303229	0.485177	8.52975e-09
MET	T264151	0.396681	4.25604e-06
MET	T379109	0.357359	3.99341e-05
MET	T226052	0.353721	4.84275e-05
MET	T135921	0.390542	6.15471e-06
MET	T309166	0.308296	0.000444628
MET	T221529	0.405544	2.46638e-06
MET	T375969	0.341791	8.96591e-05
MET	T226222	0.348653	6.30999e-05
MET	T047559	0.300543	0.000627673
MET	T105484	0.409368	1.93948e-06
MET	T075204	0.442885	2.0695e-07
MET	T074599	0.308401	0.000442521
MET	T183900	0.321935	0.000236859
MET	T292135	0.623543	6.27098e-15
ERCC1	T026462	0.476343	1.72146e-08
ERCC1	T036856	0.416011	1.26858e-06
ERCC1	T308234	0.484394	9.08491e-09
ERCC1	T327399	0.312871	0.000361159
ERCC1	T275267	0.47591	1.78081e-08
ERCC1	T068835	0.427749	5.85751e-07
ERCC1	T195975	0.520795	4.06982e-10
ERCC1	T195975	0.520795	4.06982e-10
ERCC1	T183143	0.350591	5.70584e-05
ERCC1	T364242	0.354134	4.73832e-05
ERCC1	T347130	0.397101	4.14893e-06
ERCC1	T304271	0.330484	0.000157166
ERCC1	T007825	0.479754	1.31573e-08
ERCC1	T007825	0.479754	1.31573e-08
ERCC1	T068860	0.360893	3.30387e-05
ERCC1	T108742	0.36982	2.02647e-05
ERCC1	T134130	0.366007	2.50147e-05
ERCC1	T246513	0.470029	2.80964e-08
ERCC1	T110528	0.329777	0.000162659
ERCC1	T062480	0.339287	0.000101715
ERCC1	T266268	0.359713	3.52071e-05
ERCC1	T287428	0.37286	1.70999e-05
ERCC1	T287428	0.37286	1.70999e-05
ERCC1	T287428	0.37286	1.70999e-05
ERCC1	T315763	0.328164	0.00017588
ERCC1	T059666	0.463782	4.51797e-08
ERCC1	T092868	0.377635	1.30523e-05
ERCC1	T289398	0.303308	0.000555645
ERCC1	T289398	0.303308	0.000555645
ERCC1	T289398	0.303308	0.000555645
ERCC1	T315507	0.520981	4.00178e-10
ERCC1	T113473	0.31329	0.00035429
ERCC1	T346388	0.419977	9.80253e-07
ERCC1	T074681	0.392439	5.49583e-06
ERCC1	T340803	0.395984	4.43981e-06
ERCC1	T358880	0.433263	4.03309e-07
GSTM1	T355828	0.387092	7.54758e-06
GSTM1	T042149	0.427499	5.9565e-07
GSTM1	T037769	0.823579	2.51495e-32
GSTM1	T181972	0.937233	1.40154e-58
GSTM1	T315059	0.449622	1.28113e-07
GSTM1	T200943	0.366343	2.45573e-05
GSTM1	T175957	0.617802	1.29815e-14
GSTM1	T175957	0.617802	1.29815e-14
GSTM1	T094391	0.382575	9.82521e-06
GSTM1	T071199	0.71954	2.27871e-21
GSTM1	T196823	0.611427	2.86287e-14
GSTM1	T196823	0.611427	2.86287e-14
GSTM1	T196823	0.611427	2.86287e-14
GSTM1	T308219	0.38567	8.20456e-06
GSTM1	T048555	0.34387	8.06761e-05
GSTM1	T236754	0.742284	2.63734e-23
GSTM1	T030615	0.90868	7.176e-49
GSTM1	T030615	0.90868	7.176e-49
GSTM1	T030615	0.90868	7.176e-49
GSTM1	T030615	0.90868	7.176e-49
GSTM1	T241203	0.527308	2.24408e-10
GSTM1	T113939	0.435976	3.34851e-07
GSTM1	T265783	0.317483	0.000291883
GSTM1	T224643	0.372752	1.72045e-05
GSTM1	T139372	0.401976	3.07802e-06
GSTM1	T244322	0.855929	2.5304e-37
GSTM1	T362344	0.377184	1.33919e-05
GSTM1	T315976	0.406949	2.25868e-06
GSTM1	T315976	0.406949	2.25868e-06
GSTM1	T343678	0.90665	2.63071e-48
GSTM1	T102260	0.440608	2.42807e-07
GSTM1	T171935	0.500556	2.39306e-09
GSTM1	T337750	0.35429	4.69942e-05
GSTM1	T081411	0.32836	0.000174227
GSTM1	T256517	0.304035	0.000538004
GSTM1	T349334	0.316309	0.000308239
GSTM1	T067038	0.897807	5.44659e-46
GSTM1	T021064	0.380689	1.09564e-05
GSTM1	T315084	0.570867	2.96691e-12
GSTM1	T085741	0.301114	0.000612115
GSTM1	T085741	0.301114	0.000612115
GSTM1	T244587	0.375832	1.44612e-05
GSTM1	T193441	0.304087	0.000536777
GSTM1	T193441	0.304087	0.000536777
GSTM1	T193441	0.304087	0.000536777
GSTM1	T193441	0.304087	0.000536777
GSTM1	T355830	0.374798	1.53327e-05
GSTM1	T355830	0.374798	1.53327e-05
GSTM1	T351238	0.937233	1.40154e-58
GSTM1	T188116	0.519946	4.39427e-10
GSTM1	T118954	0.301484	0.000602232
GSTM1	T253451	0.310572	0.000401097
GSTM1	T026440	0.305546	0.000502996
GSTM1	T196818	0.456273	7.89857e-08
GSTM1	T196818	0.456273	7.89857e-08
GSTM1	T196818	0.456273	7.89857e-08
GSTM1	T196818	0.456273	7.89857e-08
GSTM1	T205478	0.937233	1.40154e-58
GSTM1	T321610	0.937233	1.40154e-58
GSTM1	T234330	0.771751	3.86239e-26
GSTM1	T032800	0.356082	4.27413e-05
GSTM1	T239254	0.392442	5.49508e-06
GSTM1	T014806	0.386208	7.9501e-06
GSTM1	T336324	0.899158	2.49052e-46
GSTM1	T196778	0.365002	2.64298e-05
GSTM1	T196778	0.365002	2.64298e-05
GSTM1	T196778	0.365002	2.64298e-05
GSTM1	T257088	0.690217	3.88764e-19
GSTM1	T331332	0.804605	7.57144e-30
GSTM1	T196812	0.497062	3.21199e-09
GSTM1	T196812	0.497062	3.21199e-09
GSTM1	T196812	0.497062	3.21199e-09
GSTM1	T310788	0.937233	1.40154e-58
GSTM1	T310787	0.415619	1.3011e-06
GSTM1	T328100	0.396786	4.22913e-06
GSTM1	T280609	0.466025	3.81377e-08
GSTM1	T068160	0.395278	4.63359e-06
GSTM1	T358826	0.351474	5.4487e-05
GSTM1	T272256	0.39279	5.38146e-06
GSTM1	T098170	0.562497	7.15645e-12
GSTM1	T104994	0.932734	8.91713e-57
GSTM1	T328288	0.414948	1.35852e-06
GSTM1	T200495	0.429893	5.07016e-07
GSTM1	T105008	0.933359	5.09468e-57
GSTM1	T098200	0.761315	4.33919e-25
GSTM1	T095968	0.748883	6.61834e-24
GSTM1	T360914	0.930343	7.21956e-56
GSTM1	T190276	0.37965	1.16309e-05
GSTM1	T098169	0.562497	7.15641e-12
GSTM1	T098168	0.562497	7.15646e-12
GSTM1	T215013	0.342739	8.5455e-05
GSTM1	T346279	0.911834	8.96013e-50
XRCC1	T382856	0.309012	0.000430494
XRCC1	T079649	0.333236	0.000137372
XRCC1	T079649	0.333236	0.000137372
XRCC1	T079649	0.333236	0.000137372
XRCC1	T322195	0.502281	2.06695e-09
XRCC1	T347130	0.300863	0.000618901
XRCC1	T092818	0.304292	0.000531893
XRCC1	T333022	0.330505	0.000157002
XRCC1	T349738	0.488902	6.30556e-09
XRCC1	T015502	0.360313	3.40879e-05
XRCC1	T071257	0.307217	0.000466741
XRCC1	T343933	0.336654	0.00011601
XRCC1	T104617	0.34057	9.53603e-05
XRCC1	T255147	0.496729	3.30264e-09
XRCC1	T206481	0.397629	4.01778e-06
XRCC1	T304962	0.373236	1.67425e-05
XRCC1	T363059	0.379772	1.15497e-05
CDKN2A	T308234	0.348207	6.45754e-05
CDKN2A	T195975	0.321301	0.000244062
CDKN2A	T195975	0.321301	0.000244062
CDKN2A	T029045	0.372327	1.7619e-05
CDKN2A	T133834	0.393678	5.10233e-06
CDKN2A	T195778	0.447212	1.52274e-07
CDKN2A	T321153	0.3395	0.000100632
CDKN2A	T364070	0.447212	1.52274e-07
CDKN2A	T137781	0.433994	3.83638e-07
CDKN2A	T315979	0.401093	3.25021e-06
CDKN2A	T359913	0.320361	0.000255111
CDKN2A	T342721	0.313849	0.000345311
CDKN2A	T342722	0.315208	0.000324355
CDKN2A	T077153	0.322049	0.000235584
CDKN2A	T064774	0.447212	1.52274e-07
CDKN2A	T364313	0.348881	6.23589e-05
CDKN2A	T011282	0.348881	6.23589e-05
CDKN2A	T327964	0.473303	2.1821e-08
CDKN2A	T376602	0.32685	0.000187378
CDKN2A	T224771	0.307338	0.00046421
CDKN2A	T224771	0.307338	0.00046421
CDKN2A	T364239	0.405904	2.41146e-06
CDKN2A	T188092	0.327869	0.0001784
CDKN2A	T087351	0.325968	0.000195482
CDKN2A	T273101	0.447212	1.52274e-07
CDKN2A	T364293	0.319007	0.000271832
CDKN2A	T184538	0.316979	0.000298798
CDKN2A	T315507	0.317389	0.000293164
CDKN2A	T248581	0.403718	2.76333e-06
CDKN2A	T102007	0.447212	1.52274e-07
CDKN2A	T109545	0.447116	1.53323e-07
TERT	T309938	0.322576	0.000229784
TERT	T309938	0.322576	0.000229784
TERT	T076230	0.657416	6.20055e-17
TERT	T177897	0.610755	3.10852e-14
TERT	T177897	0.610755	3.10852e-14
TERT	T177897	0.610755	3.10852e-14
TERT	T177897	0.610755	3.10852e-14
TERT	T334872	0.352168	5.25431e-05
TERT	T334872	0.352168	5.25431e-05
TERT	T076550	0.459789	6.09109e-08
TERT	T154791	0.547147	3.37926e-11
TERT	T154791	0.547147	3.37926e-11
TERT	T154791	0.547147	3.37926e-11
TERT	T082674	0.381094	1.07034e-05
TERT	T323982	0.370494	1.95188e-05
TERT	T323982	0.370494	1.95188e-05
TERT	T330111	0.436089	3.3224e-07
TERT	T330111	0.436089	3.3224e-07
TERT	T330111	0.436089	3.3224e-07
TERT	T330111	0.436089	3.3224e-07
TERT	T089479	0.394826	4.76173e-06
TERT	T047635	0.332457	0.00014272
TERT	T219477	0.627756	3.64142e-15
TERT	T219477	0.627756	3.64142e-15
TERT	T219474	0.398	3.92797e-06
TERT	T219474	0.398	3.92797e-06
TERT	T219475	0.460594	5.73657e-08
TERT	T219475	0.460594	5.73657e-08
TERT	T219475	0.460594	5.73657e-08
TERT	T219475	0.460594	5.73657e-08
TERT	T087206	0.538348	7.94549e-11
TERT	T015419	0.33324	0.000137342
TERT	T087209	0.525198	2.7253e-10
TERT	T028355	0.7122	8.76002e-21
TERT	T286149	0.343625	8.16911e-05
TERT	T286149	0.343625	8.16911e-05
TERT	T286149	0.343625	8.16911e-05
TERT	T117619	0.54788	3.14338e-11
TERT	T322133	0.807602	3.207e-30
TERT	T117615	0.42954	5.19253e-07
TERT	T117615	0.42954	5.19253e-07
TERT	T256817	0.324283	0.00021188
TERT	T256817	0.324283	0.00021188
TERT	T256817	0.324283	0.00021188
TERT	T329692	0.651698	1.4084e-16
TERT	T290637	0.320603	0.000252218
TERT	T290637	0.320603	0.000252218
TERT	T162217	0.469456	2.93592e-08
TERT	T042128	0.668581	1.18567e-17
TERT	T042128	0.668581	1.18567e-17
TERT	T139804	0.652272	1.298e-16
TERT	T177898	0.400896	3.28989e-06
TERT	T177898	0.400896	3.28989e-06
TERT	T077101	0.38235	9.95435e-06
TERT	T117245	0.334079	0.000131787
TERT	T117245	0.334079	0.000131787
TERT	T117245	0.334079	0.000131787
TERT	T117245	0.334079	0.000131787
TERT	T117245	0.334079	0.000131787
TERT	T117245	0.334079	0.000131787
TERT	T117245	0.334079	0.000131787
TERT	T117245	0.334079	0.000131787
TERT	T117245	0.334079	0.000131787
TERT	T069226	0.461664	5.29622e-08
TERT	T184438	0.319688	0.000263299
TERT	T113219	0.7122	8.76002e-21
TERT	T032788	0.444115	1.89751e-07
TERT	T167566	0.374916	1.52301e-05
TERT	T167566	0.374916	1.52301e-05
TERT	T273532	0.482341	1.07101e-08
TERT	T071429	0.378227	1.26187e-05
TERT	T160908	0.669827	9.81496e-18
TERT	T160908	0.669827	9.81496e-18
TERT	T160908	0.669827	9.81496e-18
TERT	T371159	0.567936	4.04964e-12
TERT	T033749	0.323596	0.000218925
TERT	T033749	0.323596	0.000218925
TERT	T077165	0.333412	0.000136187
TERT	T336465	0.446301	1.6249e-07
TERT	T287340	0.733189	1.65689e-22
TERT	T287340	0.733189	1.65689e-22
TERT	T333022	0.616887	1.45588e-14
TERT	T190848	0.360423	3.38867e-05
TERT	T072489	0.349662	5.98843e-05
TERT	T111748	0.354644	4.61256e-05
TERT	T110272	0.304086	0.000536806
TERT	T318494	0.388655	6.88316e-06
TERT	T032794	0.512533	8.50604e-10
TERT	T032794	0.512533	8.50604e-10
TERT	T032794	0.512533	8.50604e-10
TERT	T032794	0.512533	8.50604e-10
TERT	T032794	0.512533	8.50604e-10
TERT	T277406	0.437126	3.09292e-07
TERT	T201465	0.362628	3.00797e-05
TERT	T278241	0.327883	0.000178285
TERT	T235227	0.318562	0.000277559
TERT	T108346	0.519167	4.71335e-10
TERT	T203543	0.341793	8.96488e-05
TERT	T155657	0.342796	8.52044e-05
TERT	T119440	0.377617	1.30656e-05
TERT	T318510	0.433521	3.96268e-07
TERT	T001974	0.697506	1.14815e-19
TERT	T351259	0.484132	9.27843e-09
TERT	T350695	0.302359	0.000579445
TERT	T350693	0.454608	8.92369e-08
TERT	T238383	0.7122	8.76002e-21
TERT	T350692	0.406286	2.35454e-06
TERT	T001895	0.506838	1.398e-09
TERT	T350590	0.318994	0.000272003
TERT	T350592	0.656926	6.65649e-17
TERT	T350592	0.656926	6.65649e-17
TERT	T119441	0.435756	3.39953e-07
TERT	T119441	0.435756	3.39953e-07
TERT	T136972	0.30855	0.000439556
TERT	T077605	0.519506	4.57203e-10
TERT	T287676	0.553026	1.88229e-11
TERT	T107518	0.33748	0.000111339
TERT	T351196	0.616759	1.4794e-14
TERT	T252633	0.38075	1.09179e-05
TERT	T155633	0.336317	0.000117973
TERT	T155632	0.476576	1.69033e-08
TERT	T351178	0.617813	1.29637e-14
TERT	T081453	0.430048	5.01759e-07
TERT	T081453	0.430048	5.01759e-07
TERT	T354834	0.3253	0.000201835
TERT	T071276	0.32554	0.00019953
TERT	T071276	0.32554	0.00019953
TERT	T071276	0.32554	0.00019953
TERT	T071276	0.32554	0.00019953
TERT	T117107	0.317819	0.00028734
TERT	T076032	0.454827	8.78175e-08
TERT	T076032	0.454827	8.78175e-08
TERT	T320545	0.301834	0.000593035
TERT	T084495	0.526502	2.41733e-10
TERT	T033697	0.550207	2.49543e-11
TERT	T255669	0.429634	5.15972e-07
TERT	T255669	0.429634	5.15972e-07
TERT	T056755	0.360504	3.3739e-05
TERT	T289235	0.389806	6.42972e-06
TERT	T289235	0.389806	6.42972e-06
TERT	T289235	0.389806	6.42972e-06
TERT	T320524	0.463947	4.46236e-08
TERT	T320524	0.463947	4.46236e-08
TERT	T320524	0.463947	4.46236e-08
TERT	T076228	0.662556	2.92041e-17
TERT	T076229	0.690903	3.47103e-19
TERT	T309928	0.321202	0.000245199
TERT	T309928	0.321202	0.000245199
TERT	T262736	0.394572	4.83512e-06
TERT	T262736	0.394572	4.83512e-06
TERT	T036720	0.433879	3.86695e-07
TERT	T036720	0.433879	3.86695e-07
TERT	T036720	0.433879	3.86695e-07
TERT	T208634	0.519022	4.77553e-10
TERT	T270263	0.416534	1.22635e-06
TERT	T137479	0.658626	5.1998e-17
TERT	T137479	0.658626	5.1998e-17
TERT	T137479	0.658626	5.1998e-17
TERT	T060613	0.399847	3.50862e-06
TERT	T060613	0.399847	3.50862e-06
TERT	T060613	0.399847	3.50862e-06
TERT	T163473	0.487969	6.80374e-09
TERT	T139194	0.318109	0.00028349
TERT	T036883	0.665066	2.01113e-17
TERT	T120034	0.310983	0.000393671
TERT	T293467	0.535388	1.05345e-10
TERT	T082951	0.352518	5.15889e-05
TERT	T187653	0.439803	2.56833e-07
TERT	T187653	0.439803	2.56833e-07
TERT	T187653	0.439803	2.56833e-07
TERT	T150923	0.478104	1.49902e-08
TERT	T150923	0.478104	1.49902e-08
TERT	T042137	0.369664	2.04414e-05
TERT	T071746	0.333936	0.000132719
TERT	T071746	0.333936	0.000132719
TERT	T071746	0.333936	0.000132719
TERT	T071746	0.333936	0.000132719
TERT	T072551	0.388215	7.06464e-06
TERT	T337275	0.337289	0.0001124
TERT	T297590	0.331677	0.000148278
TERT	T148887	0.506513	1.43784e-09
TERT	T169636	0.696267	1.41621e-19
TERT	T167572	0.331592	0.000148893
TERT	T287691	0.513606	7.73846e-10
TERT	T351174	0.854098	5.21977e-37
TERT	T203119	0.380133	1.13127e-05
TERT	T203119	0.380133	1.13127e-05
TERT	T177938	0.312917	0.000360402
TERT	T287674	0.662199	3.07883e-17
TERT	T287672	0.601527	9.44246e-14
TERT	T167413	0.441997	2.20279e-07
TERT	T167413	0.441997	2.20279e-07
TERT	T054685	0.302028	0.00058798
TERT	T227353	0.653337	1.11523e-16
TERT	T320798	0.588538	4.2518e-13
TERT	T287339	0.54956	2.66141e-11
TERT	T287339	0.54956	2.66141e-11
TERT	T244192	0.80872	2.3186e-30
TERT	T147128	0.549064	2.79565e-11
TERT	T032612	0.4625	4.97475e-08
TERT	T032612	0.4625	4.97475e-08
TERT	T210237	0.341766	8.97722e-05
TERT	T257555	0.431809	4.453e-07
TERT	T077374	0.385852	8.1178e-06
TERT	T078831	0.51716	5.64284e-10
TERT	T351205	0.404016	2.71255e-06
TERT	T253920	0.454505	8.99119e-08
TERT	T319653	0.488818	6.34887e-09
TERT	T148925	0.303077	0.000561343
TERT	T148925	0.303077	0.000561343
TERT	T256815	0.453309	9.81079e-08
TERT	T275660	0.374239	1.58235e-05
TERT	T119282	0.629408	2.93566e-15
TERT	T162218	0.347431	6.72137e-05
TERT	T378657	0.344204	7.93126e-05
TERT	T184261	0.345745	7.33034e-05
TERT	T106203	0.373883	1.61446e-05
TERT	T351184	0.831551	1.8569e-33
TERT	T351183	0.371369	1.85891e-05
TERT	T351189	0.631294	2.29199e-15
TERT	T350589	0.622275	7.3735e-15
TERT	T350589	0.622275	7.3735e-15
TERT	T350587	0.486847	7.45265e-09
TERT	T350587	0.486847	7.45265e-09
TERT	T367411	0.414034	1.44082e-06
TERT	T367411	0.414034	1.44082e-06
TERT	T256469	0.348363	6.40558e-05
TERT	T077619	0.515511	6.53625e-10
TERT	T077619	0.515511	6.53625e-10
TERT	T077619	0.515511	6.53625e-10
TERT	T077612	0.579905	1.11459e-12
TERT	T077612	0.579905	1.11459e-12
TERT	T077612	0.579905	1.11459e-12
TERT	T075756	0.40693	2.26133e-06
TERT	T328595	0.316035	0.000312174
TERT	T328595	0.316035	0.000312174
TERT	T092109	0.359676	3.5277e-05
TERT	T116658	0.314855	0.000329678
TERT	T206481	0.318604	0.00027701
TERT	T077424	0.538651	7.71816e-11
TERT	T030179	0.7122	8.76002e-21
TERT	T258342	0.358797	3.69812e-05
TERT	T128925	0.598082	1.41663e-13
TERT	T128926	0.415107	1.34473e-06
TERT	T203065	0.871771	3.07327e-40
TERT	T259774	0.513186	8.03062e-10
TERT	T259774	0.513186	8.03062e-10
TERT	T351192	0.538912	7.52733e-11
TERT	T313595	0.466833	3.58674e-08
TERT	T212616	0.705156	3.06723e-20
TERT	T212614	0.688208	5.40675e-19
TERT	T138407	0.481124	1.18008e-08
TERT	T120996	0.436528	3.22338e-07
TERT	T132320	0.765195	1.79119e-25
TERT	T024160	0.540633	6.37838e-11
TERT	T304962	0.313676	0.000348065
TERT	T238888	0.520279	4.26385e-10
TERT	T217857	0.342574	8.61735e-05
TERT	T285473	0.343863	8.07062e-05
TERT	T285470	0.582995	7.92018e-13
TERT	T034244	0.546462	3.61526e-11
TERT	T074677	0.335332	0.000123878
TERT	T074675	0.542381	5.38599e-11
TERT	T283831	0.333998	0.000132315
TERT	T331546	0.341841	8.94343e-05
TERT	T191711	0.502765	1.98335e-09
TERT	T025961	0.53915	7.35727e-11
TERT	T074663	0.376002	1.4322e-05
TERT	T050385	0.493803	4.21392e-09
TERT	T207970	0.7122	8.76002e-21
AKT1	T275568	0.338994	0.00010322
AKT1	T275564	0.448302	1.40854e-07
AKT1	T254672	0.348264	6.4383e-05
AKT1	T254672	0.348264	6.4383e-05
AKT1	T353403	0.307498	0.000460883
AKT1	T291198	0.313486	0.000351111
AKT1	T048595	0.323691	0.000217933
AKT1	T333819	0.317472	0.000292034
AKT1	T333819	0.317472	0.000292034
AKT1	T333819	0.317472	0.000292034
AKT1	T168482	0.300963	0.000616194
AKT1	T364581	0.361051	3.2759e-05
AKT1	T364581	0.361051	3.2759e-05
AKT1	T364581	0.361051	3.2759e-05
AKT1	T195198	0.302056	0.000587243
AKT1	T066953	0.310352	0.000405127
AKT1	T059102	0.423581	7.73271e-07
AKT1	T059102	0.423581	7.73271e-07
AKT1	T059102	0.423581	7.73271e-07
AKT1	T194026	0.471898	2.43282e-08
AKT1	T194026	0.471898	2.43282e-08
AKT1	T123737	0.303558	0.000549518
AKT1	T148768	0.35074	5.66143e-05
AKT1	T148768	0.35074	5.66143e-05
AKT1	T148768	0.35074	5.66143e-05
AKT1	T324337	0.375768	1.45136e-05
AKT1	T324337	0.375768	1.45136e-05
AKT1	T163008	0.639444	7.71231e-16
AKT1	T163008	0.639444	7.71231e-16
AKT1	T117175	0.30565	0.000500685
AKT1	T241117	0.350793	5.64603e-05
AKT1	T241117	0.350793	5.64603e-05
AKT1	T241117	0.350793	5.64603e-05
AKT1	T241117	0.350793	5.64603e-05
AKT1	T241117	0.350793	5.64603e-05
AKT1	T165981	0.37372	1.62934e-05
AKT1	T061395	0.305939	0.00049426
AKT1	T061395	0.305939	0.00049426
AKT1	T061395	0.305939	0.00049426
AKT1	T061395	0.305939	0.00049426
AKT1	T061395	0.305939	0.00049426
AKT1	T061395	0.305939	0.00049426
AKT1	T061395	0.305939	0.00049426
AKT1	T061395	0.305939	0.00049426
AKT1	T056769	0.445928	1.6686e-07
AKT1	T056764	0.677811	2.85918e-18
AKT1	T056766	0.391571	5.78869e-06
AKT1	T145003	0.310491	0.000402578
AKT1	T202998	0.353667	4.85636e-05
AKT1	T060449	0.328528	0.000172813
AKT1	T060449	0.328528	0.000172813
AKT1	T060449	0.328528	0.000172813
AKT1	T224837	0.440908	2.37751e-07
AKT1	T297424	0.726141	6.54226e-22
AKT1	T162983	0.311401	0.000386246
AKT1	T081667	0.375711	1.45605e-05
AKT1	T081667	0.375711	1.45605e-05
AKT1	T356489	0.380181	1.12812e-05
AKT1	T044900	0.305339	0.000507674
AKT1	T338722	0.382167	1.00606e-05
AKT1	T092657	0.437257	3.06506e-07
AKT1	T030051	0.373377	1.66104e-05
AKT1	T154062	0.327922	0.000177947
AKT1	T330617	0.517746	5.35457e-10
AKT1	T206889	0.320035	0.000259052
AKT1	T082674	0.304316	0.000531337
AKT1	T017486	0.344377	7.86151e-05
AKT1	T369242	0.360329	3.40584e-05
AKT1	T055817	0.371289	1.86723e-05
AKT1	T307745	0.343952	8.03413e-05
AKT1	T307745	0.343952	8.03413e-05
AKT1	T133951	0.309023	0.000430263
AKT1	T133951	0.309023	0.000430263
AKT1	T133951	0.309023	0.000430263
AKT1	T120068	0.385611	8.23316e-06
AKT1	T014702	0.366309	2.46034e-05
AKT1	T346493	0.425146	6.96984e-07
AKT1	T102696	0.665456	1.89751e-17
AKT1	T166425	0.407668	2.15891e-06
AKT1	T166425	0.407668	2.15891e-06
AKT1	T370751	0.307488	0.000461089
AKT1	T171443	0.324067	0.000214068
AKT1	T317391	0.530124	1.72819e-10
AKT1	T145024	0.40879	2.01157e-06
AKT1	T145024	0.40879	2.01157e-06
AKT1	T145024	0.40879	2.01157e-06
AKT1	T145024	0.40879	2.01157e-06
AKT1	T145024	0.40879	2.01157e-06
AKT1	T307913	0.328587	0.000172323
AKT1	T307913	0.328587	0.000172323
AKT1	T145022	0.304044	0.000537794
AKT1	T302636	0.312286	0.000370964
AKT1	T322118	0.318189	0.000282434
AKT1	T322118	0.318189	0.000282434
AKT1	T174167	0.323161	0.000223493
AKT1	T165464	0.32655	0.000190099
AKT1	T165464	0.32655	0.000190099
AKT1	T081648	0.596212	1.7621e-13
AKT1	T081648	0.596212	1.7621e-13
AKT1	T081649	0.373873	1.61534e-05
AKT1	T081649	0.373873	1.61534e-05
AKT1	T081649	0.373873	1.61534e-05
AKT1	T331181	0.709036	1.54497e-20
AKT1	T081645	0.369577	2.054e-05
AKT1	T252337	0.532394	1.39742e-10
AKT1	T232291	0.433553	3.95386e-07
AKT1	T115171	0.526128	2.50206e-10
AKT1	T017712	0.341139	9.26626e-05
AKT1	T017712	0.341139	9.26626e-05
AKT1	T014165	0.412982	1.54124e-06
AKT1	T170471	0.355616	4.38118e-05
AKT1	T132184	0.300966	0.000616109
AKT1	T132184	0.300966	0.000616109
AKT1	T275816	0.356464	4.18825e-05
AKT1	T275816	0.356464	4.18825e-05
AKT1	T275816	0.356464	4.18825e-05
AKT1	T275812	0.457035	7.46789e-08
AKT1	T275812	0.457035	7.46789e-08
AKT1	T275812	0.457035	7.46789e-08
AKT1	T057599	0.436362	3.2606e-07
AKT1	T057599	0.436362	3.2606e-07
AKT1	T057599	0.436362	3.2606e-07
AKT1	T203783	0.318995	0.000271987
AKT1	T203781	0.449683	1.27559e-07
AKT1	T309756	0.446393	1.61428e-07
AKT1	T235657	0.445033	1.77807e-07
AKT1	T235657	0.445033	1.77807e-07
AKT1	T235657	0.445033	1.77807e-07
AKT1	T235657	0.445033	1.77807e-07
AKT1	T127418	0.446277	1.62772e-07
AKT1	T340567	0.492996	4.50512e-09
AKT1	T340567	0.492996	4.50512e-09
AKT1	T340567	0.492996	4.50512e-09
AKT1	T272951	0.488889	6.31248e-09
AKT1	T272951	0.488889	6.31248e-09
AKT1	T272951	0.488889	6.31248e-09
AKT1	T180348	0.422878	8.10032e-07
AKT1	T180348	0.422878	8.10032e-07
AKT1	T097637	0.362788	2.98184e-05
AKT1	T267044	0.41301	1.5385e-06
AKT1	T039351	0.407859	2.13319e-06
AKT1	T093640	0.339602	0.000100121
AKT1	T174146	0.336743	0.000115502
AKT1	T174146	0.336743	0.000115502
AKT1	T137300	0.317036	0.00029801
AKT1	T378089	0.390006	6.35363e-06
AKT1	T287156	0.441129	2.34114e-07
AKT1	T287156	0.441129	2.34114e-07
AKT1	T287156	0.441129	2.34114e-07
AKT1	T301609	0.378887	1.68172e-05
AKT1	T238556	0.367008	2.36752e-05
AKT1	T238556	0.367008	2.36752e-05
AKT1	T238556	0.367008	2.36752e-05
AKT1	T238556	0.367008	2.36752e-05
AKT1	T238556	0.367008	2.36752e-05
AKT1	T238556	0.367008	2.36752e-05
AKT1	T238557	0.346778	6.95143e-05
AKT1	T288899	0.315364	0.000322023
AKT1	T349016	0.40707	2.24155e-06
AKT1	T349016	0.40707	2.24155e-06
AKT1	T349016	0.40707	2.24155e-06
AKT1	T349016	0.40707	2.24155e-06
AKT1	T169449	0.408762	2.0152e-06
AKT1	T169449	0.408762	2.0152e-06
AKT1	T045739	0.398512	3.80738e-06
AKT1	T139868	0.472781	2.27225e-08
AKT1	T209379	0.487896	6.8441e-09
AKT1	T316249	0.302326	0.000580306
AKT1	T062567	0.328205	0.000175536
AKT1	T018075	0.34886	6.24284e-05
AKT1	T018074	0.368151	2.2229e-05
AKT1	T043199	0.51337	7.90107e-10
AKT1	T043199	0.51337	7.90107e-10
AKT1	T043199	0.51337	7.90107e-10
AKT1	T180581	0.312272	0.000371193
AKT1	T180581	0.312272	0.000371193
AKT1	T180581	0.312272	0.000371193
AKT1	T330840	0.33985	9.88782e-05
AKT1	T054927	0.325835	0.000196737
AKT1	T344191	0.32603	0.000194903
AKT1	T344191	0.32603	0.000194903
AKT1	T344191	0.32603	0.000194903
AKT1	T344191	0.32603	0.000194903
AKT1	T229419	0.377753	1.29644e-05
AKT1	T229419	0.377753	1.29644e-05
AKT1	T229419	0.377753	1.29644e-05
AKT1	T229419	0.377753	1.29644e-05
AKT1	T157162	0.707521	2.02213e-20
AKT1	T157160	0.334095	0.000131679
AKT1	T261712	0.339344	0.000101425
AKT1	T354672	0.371946	1.79988e-05
AKT1	T354672	0.371946	1.79988e-05
AKT1	T148546	0.303594	0.000548642
AKT1	T018854	0.301115	0.000612086
AKT1	T218476	0.692087	2.85253e-19
AKT1	T148466	0.332196	0.000144562
AKT1	T320000	0.443626	1.96414e-07
AKT1	T273104	0.302493	0.000576025
AKT1	T026450	0.380528	1.10582e-05
AKT1	T341003	0.373258	1.6722e-05
AKT1	T167588	0.330917	0.000153886
AKT1	T228930	0.456664	7.67465e-08
AKT1	T116384	0.322268	0.000233157
AKT1	T116384	0.322268	0.000233157
AKT1	T297185	0.345263	7.51348e-05
AKT1	T297180	0.526082	2.51267e-10
AKT1	T353732	0.320802	0.000249872
AKT1	T353732	0.320802	0.000249872
AKT1	T353732	0.320802	0.000249872
AKT1	T189689	0.391642	5.76392e-06
AKT1	T153059	0.369611	2.05019e-05
AKT1	T153055	0.431576	4.52417e-07
AKT1	T153055	0.431576	4.52417e-07
AKT1	T153055	0.431576	4.52417e-07
AKT1	T153055	0.431576	4.52417e-07
AKT1	T334251	0.34318	8.35583e-05
AKT1	T102768	0.407286	2.21147e-06
AKT1	T102768	0.407286	2.21147e-06
AKT1	T085537	0.359204	3.61821e-05
AKT1	T085537	0.359204	3.61821e-05
AKT1	T276755	0.366779	2.3976e-05
AKT1	T149419	0.377947	1.28221e-05
AKT1	T149419	0.377947	1.28221e-05
AKT1	T272992	0.458761	6.57372e-08
AKT1	T272992	0.458761	6.57372e-08
AKT1	T272992	0.458761	6.57372e-08
AKT1	T155545	0.335721	0.000121509
AKT1	T149512	0.554821	1.57072e-11
AKT1	T149512	0.554821	1.57072e-11
AKT1	T149512	0.554821	1.57072e-11
AKT1	T150081	0.406915	2.26358e-06
AKT1	T150081	0.406915	2.26358e-06
AKT1	T150081	0.406915	2.26358e-06
AKT1	T150081	0.406915	2.26358e-06
AKT1	T087497	0.337469	0.000111396
AKT1	T274592	0.329154	0.000167656
AKT1	T274592	0.329154	0.000167656
AKT1	T056763	0.344256	7.91032e-05
AKT1	T333157	0.30623	0.000487864
AKT1	T282351	0.45022	1.22713e-07
AKT1	T093350	0.317386	0.000293204
AKT1	T266820	0.57343	2.25439e-12
AKT1	T266820	0.57343	2.25439e-12
AKT1	T266820	0.57343	2.25439e-12
AKT1	T266820	0.57343	2.25439e-12
AKT1	T266820	0.57343	2.25439e-12
AKT1	T266820	0.57343	2.25439e-12
AKT1	T266820	0.57343	2.25439e-12
AKT1	T266820	0.57343	2.25439e-12
AKT1	T177754	0.309337	0.000424206
AKT1	T352540	0.402843	2.91738e-06
AKT1	T284138	0.322239	0.000233484
AKT1	T284138	0.322239	0.000233484
AKT1	T037255	0.55244	5.70346e-10
AKT1	T188538	0.391542	5.79855e-06
AKT1	T106452	0.542724	6.2266e-11
AKT1	T322051	0.310515	0.000402148
AKT1	T371084	0.405931	2.40738e-06
AKT1	T235636	0.40163	3.14442e-06
AKT1	T059561	0.340705	9.47159e-05
AKT1	T044429	0.327934	0.000177846
AKT1	T167566	0.393816	5.06012e-06
AKT1	T167566	0.393816	5.06012e-06
AKT1	T135830	0.361719	3.15969e-05
AKT1	T286655	0.306538	0.000481173
AKT1	T272285	0.337414	0.000111704
AKT1	T016199	0.397824	3.97036e-06
AKT1	T016199	0.397824	3.97036e-06
AKT1	T016199	0.397824	3.97036e-06
AKT1	T016199	0.397824	3.97036e-06
AKT1	T265047	0.327373	0.00018272
AKT1	T265047	0.327373	0.00018272
AKT1	T198006	0.492163	4.82568e-09
AKT1	T295531	0.364043	2.78513e-05
AKT1	T240667	0.332853	0.000139981
AKT1	T092682	0.407996	2.11487e-06
AKT1	T092682	0.407996	2.11487e-06
AKT1	T359956	0.41343	1.49769e-06
AKT1	T359956	0.41343	1.49769e-06
AKT1	T359956	0.41343	1.49769e-06
AKT1	T359954	0.309729	0.000416732
AKT1	T359954	0.309729	0.000416732
AKT1	T359954	0.309729	0.000416732
AKT1	T359954	0.309729	0.000416732
AKT1	T055022	0.320354	0.000255192
AKT1	T186059	0.398688	3.76669e-06
AKT1	T355400	0.517348	5.5485e-10
AKT1	T340488	0.317046	0.000297879
AKT1	T340488	0.317046	0.000297879
AKT1	T340488	0.317046	0.000297879
AKT1	T138508	0.405843	2.42066e-06
AKT1	T138508	0.405843	2.42066e-06
AKT1	T138508	0.405843	2.42066e-06
AKT1	T306301	0.306634	0.000479112
AKT1	T306301	0.306634	0.000479112
AKT1	T241014	0.311753	0.000380093
AKT1	T029715	0.31121	0.00038962
AKT1	T029715	0.31121	0.00038962
AKT1	T029710	0.309397	0.000423063
AKT1	T029710	0.309397	0.000423063
AKT1	T272818	0.389807	6.42908e-06
AKT1	T272818	0.389807	6.42908e-06
AKT1	T272818	0.389807	6.42908e-06
AKT1	T272818	0.389807	6.42908e-06
AKT1	T038943	0.301474	0.000602494
AKT1	T081660	0.413989	1.44493e-06
AKT1	T314343	0.300486	0.000629223
AKT1	T314343	0.300486	0.000629223
AKT1	T314343	0.300486	0.000629223
AKT1	T266258	0.32409	0.000213839
AKT1	T373163	0.300364	0.000632615
AKT1	T038413	0.36481	2.67089e-05
AKT1	T353085	0.353253	4.96347e-05
AKT1	T064152	0.37333	1.66545e-05
AKT1	T096077	0.312594	0.000365778
AKT1	T135594	0.599746	1.16528e-13
AKT1	T375697	0.500242	2.45757e-09
AKT1	T119501	0.303068	0.000561587
AKT1	T152326	0.446123	1.64563e-07
AKT1	T152326	0.446123	1.64563e-07
AKT1	T152326	0.446123	1.64563e-07
AKT1	T152326	0.446123	1.64563e-07
AKT1	T152326	0.446123	1.64563e-07
AKT1	T152326	0.446123	1.64563e-07
AKT1	T195668	0.646622	2.87542e-16
AKT1	T195668	0.646622	2.87542e-16
AKT1	T247556	0.315446	0.0003208
AKT1	T247556	0.315446	0.0003208
AKT1	T247556	0.315446	0.0003208
AKT1	T247557	0.350385	5.76738e-05
AKT1	T247557	0.350385	5.76738e-05
AKT1	T247557	0.350385	5.76738e-05
AKT1	T139598	0.348759	6.27554e-05
AKT1	T139598	0.348759	6.27554e-05
AKT1	T121246	0.354539	4.63812e-05
AKT1	T289144	0.57115	2.8786e-12
AKT1	T133268	0.642519	5.07002e-16
AKT1	T037848	0.585024	6.31565e-13
AKT1	T037848	0.585024	6.31565e-13
AKT1	T037844	0.584197	6.92751e-13
AKT1	T037844	0.584197	6.92751e-13
AKT1	T322202	0.362158	3.0856e-05
AKT1	T322202	0.362158	3.0856e-05
AKT1	T322202	0.362158	3.0856e-05
AKT1	T314150	0.306793	0.000475711
AKT1	T317598	0.320829	0.000249553
AKT1	T317598	0.320829	0.000249553
AKT1	T054064	0.312905	0.000360604
AKT1	T054064	0.312905	0.000360604
AKT1	T054064	0.312905	0.000360604
AKT1	T095243	0.363624	2.84933e-05
AKT1	T095243	0.363624	2.84933e-05
AKT1	T095243	0.363624	2.84933e-05
AKT1	T095243	0.363624	2.84933e-05
AKT1	T307419	0.34734	6.75317e-05
AKT1	T307419	0.34734	6.75317e-05
AKT1	T307419	0.34734	6.75317e-05
AKT1	T307419	0.34734	6.75317e-05
AKT1	T148999	0.315907	0.000314035
AKT1	T045632	0.320378	0.000254903
AKT1	T292950	0.42351	7.76888e-07
AKT1	T292950	0.42351	7.76888e-07
AKT1	T292950	0.42351	7.76888e-07
AKT1	T150289	0.336345	0.000117809
AKT1	T202512	0.347861	6.57405e-05
AKT1	T202512	0.347861	6.57405e-05
AKT1	T202512	0.347861	6.57405e-05
AKT1	T325122	0.370789	1.92008e-05
AKT1	T105835	0.333309	0.000136877
AKT1	T105835	0.333309	0.000136877
AKT1	T121387	0.362775	2.98396e-05
AKT1	T036924	0.374622	1.54851e-05
AKT1	T272834	0.35069	5.67629e-05
AKT1	T272832	0.362627	3.00805e-05
AKT1	T272838	0.442525	2.12265e-07
AKT1	T319437	0.447637	1.47717e-07
AKT1	T225285	0.350474	5.74067e-05
AKT1	T040582	0.312761	0.000362983
AKT1	T040582	0.312761	0.000362983
AKT1	T348942	0.525314	2.69646e-10
AKT1	T042721	0.550428	2.44117e-11
AKT1	T042721	0.550428	2.44117e-11
AKT1	T153691	0.383956	9.06806e-06
AKT1	T153690	0.398109	3.90199e-06
AKT1	T153690	0.398109	3.90199e-06
AKT1	T153690	0.398109	3.90199e-06
AKT1	T093125	0.326562	0.000189986
AKT1	T059038	0.346699	6.97971e-05
AKT1	T045846	0.329437	0.000211163
AKT1	T045846	0.329437	0.000211163
AKT1	T262687	0.356896	4.09322e-05
AKT1	T262687	0.356896	4.09322e-05
AKT1	T262687	0.356896	4.09322e-05
AKT1	T262687	0.356896	4.09322e-05
AKT1	T063706	0.305369	0.000506985
AKT1	T237322	0.502681	1.99753e-09
AKT1	T159691	0.315992	0.000312803
AKT1	T277464	0.432288	4.31035e-07
AKT1	T277464	0.432288	4.31035e-07
AKT1	T277464	0.432288	4.31035e-07
AKT1	T275648	0.372894	1.70675e-05
AKT1	T275648	0.372894	1.70675e-05
AKT1	T132004	0.396569	4.28506e-06
AKT1	T207123	0.437401	3.03463e-07
AKT1	T207123	0.437401	3.03463e-07
AKT1	T039115	0.380978	1.07753e-05
AKT1	T337018	0.318871	0.000273579
AKT1	T319605	0.585117	6.25033e-13
AKT1	T295574	0.441563	2.27092e-07
AKT1	T295574	0.441563	2.27092e-07
AKT1	T295574	0.441563	2.27092e-07
AKT1	T264354	0.492291	4.7751e-09
AKT1	T264354	0.492291	4.7751e-09
AKT1	T271074	0.321347	0.00024353
AKT1	T271074	0.321347	0.00024353
AKT1	T113436	0.31725	0.000295066
AKT1	T113436	0.31725	0.000295066
AKT1	T233440	0.327225	0.000184028
AKT1	T233440	0.327225	0.000184028
AKT1	T192228	0.313054	0.000358148
AKT1	T306347	0.335113	0.000125226
AKT1	T172564	0.327646	0.000180334
AKT1	T196762	0.343959	8.03112e-05
AKT1	T196762	0.343959	8.03112e-05
AKT1	T321689	0.347336	6.75432e-05
AKT1	T321689	0.347336	6.75432e-05
AKT1	T321689	0.347336	6.75432e-05
AKT1	T321689	0.347336	6.75432e-05
AKT1	T167661	0.393017	5.30874e-06
AKT1	T062414	0.302279	0.000581494
AKT1	T001690	0.457405	7.26677e-08
AKT1	T001690	0.457405	7.26677e-08
AKT1	T097775	0.320637	0.000251817
AKT1	T015720	0.360919	3.29929e-05
AKT1	T085821	0.363115	2.92944e-05
AKT1	T268324	0.475259	1.87387e-08
AKT1	T268324	0.475259	1.87387e-08
AKT1	T268324	0.475259	1.87387e-08
AKT1	T100135	0.335054	0.000125592
AKT1	T100135	0.335054	0.000125592
AKT1	T100135	0.335054	0.000125592
AKT1	T100137	0.430592	4.8361e-07
AKT1	T100137	0.430592	4.8361e-07
AKT1	T136857	0.32773	0.000179601
AKT1	T104735	0.374084	1.59625e-05
AKT1	T104735	0.374084	1.59625e-05
AKT1	T190477	0.378695	1.2285e-05
AKT1	T077368	0.332878	0.000139804
AKT1	T077368	0.332878	0.000139804
AKT1	T093695	0.346405	7.08601e-05
AKT1	T275664	0.383207	9.47184e-06
AKT1	T330024	0.582191	8.65957e-13
AKT1	T337258	0.309684	0.000417599
AKT1	T200482	0.397723	3.99483e-06
AKT1	T200482	0.397723	3.99483e-06
AKT1	T110423	0.435216	3.52816e-07
AKT1	T000778	0.309759	0.000416181
AKT1	T099578	0.300699	0.000623387
AKT1	T373538	0.327911	0.000178044
AKT1	T228294	0.310368	0.00040483
AKT1	T132685	0.318414	0.000279485
AKT1	T204814	0.384653	8.70698e-06
AKT1	T070189	0.448724	1.36652e-07
AKT1	T070189	0.448724	1.36652e-07
AKT1	T070189	0.448724	1.36652e-07
AKT1	T070189	0.448724	1.36652e-07
AKT1	T070189	0.448724	1.36652e-07
AKT1	T036427	0.4192	1.03127e-06
AKT1	T162545	0.387502	7.36765e-06
AKT1	T162545	0.387502	7.36765e-06
AKT1	T169170	0.34317	8.36019e-05
AKT1	T355977	0.528084	2.0887e-10
AKT1	T077644	0.340312	9.66102e-05
AKT1	T293002	0.519483	4.58148e-10
AKT1	T293002	0.519483	4.58148e-10
AKT1	T293002	0.519483	4.58148e-10
AKT1	T127076	0.46912	3.01257e-08
AKT1	T156688	0.336941	0.000114368
AKT1	T113567	0.318055	0.000284203
AKT1	T314340	0.456774	7.61259e-08
AKT1	T092686	0.316133	0.000310771
AKT1	T094121	0.329778	0.000162656
AKT1	T036397	0.462933	4.816e-08
AKT1	T186359	0.302701	0.000570773
AKT1	T186359	0.302701	0.000570773
AKT1	T186359	0.302701	0.000570773
AKT1	T119122	0.32125	0.000244653
AKT1	T107664	0.304409	0.000529138
AKT1	T259325	0.3967	4.25124e-06
AKT1	T274020	0.383939	9.07682e-06
AKT1	T191068	0.351205	5.52592e-05
AKT1	T191068	0.351205	5.52592e-05
AKT1	T070161	0.525221	2.71946e-10
AKT1	T063682	0.339578	0.000100241
AKT1	T063682	0.339578	0.000100241
AKT1	T063682	0.339578	0.000100241
AKT1	T214688	0.39501	4.70914e-06
AKT1	T214687	0.39501	4.70914e-06
AKT1	T214684	0.386425	7.84963e-06
AKT1	T308889	0.391539	5.79975e-06
AKT1	T220566	0.681888	1.50013e-18
AKT1	T075537	0.310118	0.000409465
AKT1	T326446	0.466717	3.61871e-08
AKT1	T351804	0.754192	2.10898e-24
AKT1	T191277	0.375128	1.50491e-05
AKT1	T191277	0.375128	1.50491e-05
AKT1	T296014	0.403452	2.80928e-06
AKT1	T274566	0.325155	0.000203245
AKT1	T274566	0.325155	0.000203245
AKT1	T353805	0.332159	0.000144819
AKT1	T353805	0.332159	0.000144819
AKT1	T353805	0.332159	0.000144819
AKT1	T353800	0.32436	0.000211108
AKT1	T117476	0.477255	1.60263e-08
AKT1	T117478	0.313806	0.000345987
AKT1	T117478	0.313806	0.000345987
AKT1	T117478	0.313806	0.000345987
AKT1	T354897	0.415701	1.2942e-06
AKT1	T354897	0.415701	1.2942e-06
AKT1	T354897	0.415701	1.2942e-06
AKT1	T354897	0.415701	1.2942e-06
AKT1	T354897	0.415701	1.2942e-06
AKT1	T354897	0.415701	1.2942e-06
AKT1	T354897	0.415701	1.2942e-06
AKT1	T035679	0.347077	6.8451e-05
AKT1	T180224	0.368855	2.1379e-05
AKT1	T152322	0.333598	0.000134947
AKT1	T152322	0.333598	0.000134947
AKT1	T152322	0.333598	0.000134947
AKT1	T152322	0.333598	0.000134947
AKT1	T152322	0.333598	0.000134947
AKT1	T152322	0.333598	0.000134947
AKT1	T152322	0.333598	0.000134947
AKT1	T168088	0.427607	5.91367e-07
AKT1	T050283	0.536533	9.44837e-11
AKT1	T050283	0.536533	9.44837e-11
AKT1	T050283	0.536533	9.44837e-11
AKT1	T153639	0.362973	2.95207e-05
AKT1	T267095	0.348691	6.29765e-05
AKT1	T025806	0.310729	0.000398257
AKT1	T253564	0.418868	1.05386e-06
AKT1	T190485	0.393888	5.03827e-06
AKT1	T190485	0.393888	5.03827e-06
AKT1	T190485	0.393888	5.03827e-06
AKT1	T297996	0.334153	0.000131309
AKT1	T333135	0.330782	0.000154899
AKT1	T150403	0.315949	0.000313422
AKT1	T333265	0.360311	3.40931e-05
AKT1	T333265	0.360311	3.40931e-05
AKT1	T333265	0.360311	3.40931e-05
AKT1	T348825	0.406583	2.31106e-06
AKT1	T348825	0.406583	2.31106e-06
AKT1	T348825	0.406583	2.31106e-06
AKT1	T348825	0.406583	2.31106e-06
AKT1	T348825	0.406583	2.31106e-06
AKT1	T348825	0.406583	2.31106e-06
AKT1	T259709	0.331384	0.000150415
AKT1	T041024	0.383836	9.13181e-06
AKT1	T041024	0.383836	9.13181e-06
AKT1	T129960	0.329909	0.000161623
AKT1	T129960	0.329909	0.000161623
AKT1	T368980	0.583131	7.80134e-13
AKT1	T093538	0.441906	2.217e-07
AKT1	T093537	0.396258	4.36672e-06
AKT1	T093537	0.396258	4.36672e-06
AKT1	T093537	0.396258	4.36672e-06
AKT1	T093537	0.396258	4.36672e-06
AKT1	T093537	0.396258	4.36672e-06
AKT1	T162728	0.314907	0.00032889
AKT1	T067321	0.341257	9.21116e-05
AKT1	T093098	0.422684	8.20476e-07
AKT1	T364847	0.326809	0.000187744
AKT1	T364847	0.326809	0.000187744
AKT1	T364847	0.326809	0.000187744
AKT1	T163670	0.313711	0.000347506
AKT1	T134020	0.314061	0.00034196
AKT1	T163183	0.347783	6.60037e-05
AKT1	T167577	0.30345	0.000552167
AKT1	T261126	0.397885	3.95559e-06
AKT1	T261126	0.397885	3.95559e-06
AKT1	T261126	0.397885	3.95559e-06
AKT1	T169292	0.304477	0.000527547
AKT1	T260527	0.312363	0.000369659
AKT1	T007587	0.333011	0.000138896
AKT1	T123682	0.335358	0.000123714
AKT1	T123682	0.335358	0.000123714
AKT1	T123682	0.335358	0.000123714
AKT1	T161135	0.30367	0.000546797
AKT1	T161135	0.30367	0.000546797
AKT1	T153613	0.359347	3.59065e-05
AKT1	T153614	0.394108	4.972e-06
AKT1	T153614	0.394108	4.972e-06
AKT1	T153614	0.394108	4.972e-06
AKT1	T141309	0.55787	1.15222e-11
AKT1	T335236	0.455039	8.64653e-08
AKT1	T335236	0.455039	8.64653e-08
AKT1	T360964	0.556693	1.29906e-11
AKT1	T222063	0.31966	0.000263648
AKT1	T055278	0.367576	2.2945e-05
AKT1	T055279	0.530309	1.69851e-10
AKT1	T055279	0.530309	1.69851e-10
AKT1	T055279	0.530309	1.69851e-10
AKT1	T295065	0.495767	3.579e-09
AKT1	T156561	0.327411	0.000182391
AKT1	T156561	0.327411	0.000182391
AKT1	T156561	0.327411	0.000182391
AKT1	T156561	0.327411	0.000182391
AKT1	T206811	0.300663	0.000624376
AKT1	T206811	0.300663	0.000624376
AKT1	T035222	0.372403	1.75441e-05
AKT1	T288821	0.32923	0.000167036
AKT1	T146532	0.408437	2.05696e-06
AKT1	T342446	0.323729	0.000217545
AKT1	T342446	0.323729	0.000217545
AKT1	T256037	0.497216	3.1708e-09
AKT1	T256037	0.497216	3.1708e-09
AKT1	T328110	0.421946	8.61379e-07
AKT1	T124124	0.311782	0.000379595
AKT1	T182488	0.53845	7.86788e-11
AKT1	T120974	0.342447	8.67266e-05
AKT1	T120973	0.418144	1.10472e-06
AKT1	T120973	0.418144	1.10472e-06
AKT1	T005289	0.352697	5.11048e-05
AKT1	T042079	0.385472	8.30009e-06
AKT1	T333187	0.314901	0.000328985
AKT1	T330987	0.304329	0.000531035
AKT1	T068195	0.321507	0.000241697
AKT1	T068195	0.321507	0.000241697
AKT1	T068195	0.321507	0.000241697
AKT1	T204951	0.499297	2.66181e-09
AKT1	T204951	0.499297	2.66181e-09
AKT1	T152816	0.306466	0.000482728
AKT1	T119187	0.376391	1.40098e-05
AKT1	T105978	0.382925	9.62803e-06
AKT1	T105978	0.382925	9.62803e-06
AKT1	T117915	0.405736	2.43689e-06
AKT1	T091002	0.549586	2.65446e-11
AKT1	T091002	0.549586	2.65446e-11
AKT1	T091002	0.549586	2.65446e-11
AKT1	T104377	0.351282	5.50356e-05
AKT1	T198572	0.328114	0.000176303
AKT1	T198572	0.328114	0.000176303
AKT1	T167146	0.316386	0.00030714
AKT1	T307868	0.429715	5.13144e-07
AKT1	T307868	0.429715	5.13144e-07
AKT1	T002711	0.489593	5.95937e-09
AKT1	T002711	0.489593	5.95937e-09
AKT1	T002711	0.489593	5.95937e-09
AKT1	T002710	0.531692	1.49252e-10
AKT1	T002710	0.531692	1.49252e-10
AKT1	T002710	0.531692	1.49252e-10
AKT1	T002710	0.531692	1.49252e-10
AKT1	T169318	0.351383	5.47464e-05
AKT1	T223870	0.454528	8.97637e-08
AKT1	T027468	0.436996	3.12079e-07
AKT1	T375351	0.433224	4.04371e-07
AKT1	T375351	0.433224	4.04371e-07
AKT1	T105568	0.379244	1.19049e-05
AKT1	T215907	0.391842	5.69563e-06
AKT1	T035928	0.301285	0.000607538
AKT1	T166959	0.480579	1.23239e-08
AKT1	T166959	0.480579	1.23239e-08
AKT1	T271716	0.463972	4.45404e-08
AKT1	T147078	0.30401	0.000538603
AKT1	T147078	0.30401	0.000538603
AKT1	T269691	0.350641	5.69084e-05
AKT1	T342624	0.33908	0.000102775
AKT1	T203015	0.340491	9.57395e-05
AKT1	T203015	0.340491	9.57395e-05
AKT1	T203015	0.340491	9.57395e-05
AKT1	T293376	0.351385	5.4742e-05
AKT1	T293376	0.351385	5.4742e-05
AKT1	T293376	0.351385	5.4742e-05
AKT1	T293376	0.351385	5.4742e-05
AKT1	T293376	0.351385	5.4742e-05
AKT1	T060417	0.361536	3.19121e-05
AKT1	T060417	0.361536	3.19121e-05
AKT1	T060417	0.361536	3.19121e-05
AKT1	T309621	0.389446	6.56842e-06
AKT1	T309621	0.389446	6.56842e-06
AKT1	T285215	0.311945	0.000376784
AKT1	T285215	0.311945	0.000376784
AKT1	T285215	0.311945	0.000376784
AKT1	T285215	0.311945	0.000376784
AKT1	T242348	0.301432	0.000603627
AKT1	T242348	0.301432	0.000603627
AKT1	T242348	0.301432	0.000603627
AKT1	T242348	0.301432	0.000603627
AKT1	T242348	0.301432	0.000603627
AKT1	T242348	0.301432	0.000603627
AKT1	T242348	0.301432	0.000603627
AKT1	T346504	0.355299	4.45535e-05
AKT1	T244169	0.332334	0.000143589
AKT1	T081619	0.348705	6.29304e-05
AKT1	T081619	0.348705	6.29304e-05
AKT1	T208670	0.468053	3.26846e-08
AKT1	T208670	0.468053	3.26846e-08
AKT1	T171559	0.340977	9.34239e-05
AKT1	T092173	0.307102	0.000469168
AKT1	T092173	0.307102	0.000469168
AKT1	T092175	0.302423	0.000577809
AKT1	T092175	0.302423	0.000577809
AKT1	T143050	0.360085	3.45104e-05
AKT1	T313616	0.402796	2.92594e-06
AKT1	T337675	0.438552	2.80194e-07
AKT1	T198161	0.314403	0.000336622
AKT1	T198161	0.314403	0.000336622
AKT1	T290497	0.373191	1.67856e-05
AKT1	T290495	0.376441	1.39702e-05
AKT1	T055823	0.304618	0.000524249
AKT1	T360114	0.359244	3.61053e-05
AKT1	T158045	0.330492	0.000157107
AKT1	T158045	0.330492	0.000157107
AKT1	T061389	0.532065	1.44124e-10
AKT1	T016624	0.39835	3.84512e-06
AKT1	T016624	0.39835	3.84512e-06
AKT1	T016624	0.39835	3.84512e-06
AKT1	T164341	0.525133	2.74146e-10
AKT1	T324409	0.304468	0.000527748
AKT1	T298876	0.532429	1.39284e-10
AKT1	T298876	0.532429	1.39284e-10
AKT1	T081494	0.428414	5.60176e-07
AKT1	T107161	0.365271	2.60439e-05
AKT1	T107161	0.365271	2.60439e-05
AKT1	T107161	0.365271	2.60439e-05
AKT1	T107161	0.365271	2.60439e-05
AKT1	T107161	0.365271	2.60439e-05
AKT1	T325752	0.484779	8.80795e-09
AKT1	T071238	0.499397	2.63938e-09
AKT1	T134780	0.31791	0.000286125
AKT1	T194030	0.387546	7.34886e-06
AKT1	T194030	0.387546	7.34886e-06
AKT1	T076482	0.329303	0.000166451
AKT1	T076482	0.329303	0.000166451
AKT1	T076482	0.329303	0.000166451
AKT1	T264932	0.367349	2.32348e-05
AKT1	T324340	0.325883	0.000196286
AKT1	T324340	0.325883	0.000196286
AKT1	T081804	0.476883	1.65015e-08
AKT1	T166629	0.431204	4.63968e-07
AKT1	T166625	0.315166	0.000324987
AKT1	T191307	0.356141	4.26092e-05
AKT1	T219859	0.324353	0.000211174
AKT1	T096516	0.431593	4.51878e-07
AKT1	T096516	0.431593	4.51878e-07
AKT1	T330837	0.428504	5.56799e-07
AKT1	T204930	0.330933	0.000153761
AKT1	T204930	0.330933	0.000153761
AKT1	T330838	0.446665	1.5833e-07
AKT1	T064024	0.330976	0.000153442
AKT1	T064024	0.330976	0.000153442
AKT1	T064024	0.330976	0.000153442
AKT1	T064024	0.330976	0.000153442
AKT1	T175227	0.329916	0.000161565
AKT1	T239183	0.381552	1.04246e-05
AKT1	T095722	0.307283	0.000465351
AKT1	T233755	0.347674	6.63758e-05
AKT1	T331179	0.608897	3.89895e-14
AKT1	T295963	0.310036	0.000410983
AKT1	T371485	0.394047	4.99028e-06
AKT1	T116595	0.443907	1.92555e-07
AKT1	T154078	0.321671	0.000239832
AKT1	T201518	0.364619	2.69889e-05
AKT1	T201517	0.367044	2.36287e-05
AKT1	T303925	0.6715	7.60305e-18
AKT1	T114694	0.392391	5.51169e-06
AKT1	T207212	0.455956	8.08482e-08
AKT1	T207212	0.455956	8.08482e-08
AKT1	T207212	0.455956	8.08482e-08
AKT1	T207212	0.455956	8.08482e-08
AKT1	T207212	0.455956	8.08482e-08
AKT1	T207212	0.455956	8.08482e-08
AKT1	T332663	0.338586	0.000105352
AKT1	T332663	0.338586	0.000105352
AKT1	T123372	0.38683	7.66474e-06
AKT1	T071210	0.36924	2.09276e-05
AKT1	T071210	0.36924	2.09276e-05
AKT1	T036557	0.362849	2.97208e-05
AKT1	T116064	0.47899	1.39773e-08
AKT1	T342913	0.432373	4.28531e-07
AKT1	T239530	0.321249	0.000244658
AKT1	T235641	0.417979	1.1167e-06
AKT1	T235641	0.417979	1.1167e-06
AKT1	T235641	0.417979	1.1167e-06
AKT1	T235641	0.417979	1.1167e-06
AKT1	T014433	0.415899	1.27778e-06
AKT1	T014435	0.350708	5.67091e-05
AKT1	T014435	0.350708	5.67091e-05
AKT1	T014434	0.402692	2.94478e-06
AKT1	T253797	0.370533	1.94768e-05
AKT1	T328268	0.302166	0.000584422
AKT1	T328268	0.302166	0.000584422
AKT1	T138109	0.389158	6.68138e-06
AKT1	T370745	0.36551	2.57052e-05
AKT1	T370745	0.36551	2.57052e-05
AKT1	T287575	0.636536	1.14176e-15
AKT1	T151780	0.311528	0.000384024
AKT1	T350656	0.315153	0.000325176
AKT1	T196149	0.418823	1.05694e-06
AKT1	T083979	0.354713	4.59578e-05
AKT1	T083979	0.354713	4.59578e-05
AKT1	T133104	0.438756	2.76248e-07
AKT1	T133104	0.438756	2.76248e-07
AKT1	T133104	0.438756	2.76248e-07
AKT1	T150560	0.369459	2.06749e-05
AKT1	T268514	0.403441	2.81129e-06
AKT1	T060610	0.417355	1.16285e-06
AKT1	T060610	0.417355	1.16285e-06
AKT1	T060613	0.382695	9.75714e-06
AKT1	T060613	0.382695	9.75714e-06
AKT1	T060613	0.382695	9.75714e-06
AKT1	T345611	0.35249	5.16626e-05
AKT1	T312843	0.358238	3.81035e-05
AKT1	T150404	0.347622	6.65556e-05
AKT1	T196460	0.392389	5.51235e-06
AKT1	T196460	0.392389	5.51235e-06
AKT1	T228870	0.39171	5.74065e-06
AKT1	T218748	0.303045	0.000562147
AKT1	T006495	0.472154	2.38514e-08
AKT1	T139445	0.407273	2.21317e-06
AKT1	T208524	0.644986	3.60866e-16
AKT1	T323010	0.351128	5.54809e-05
AKT1	T323010	0.351128	5.54809e-05
AKT1	T217002	0.441167	2.3349e-07
AKT1	T266776	0.406927	2.26186e-06
AKT1	T266776	0.406927	2.26186e-06
AKT1	T016152	0.33554	0.00012261
AKT1	T070832	0.333341	0.00013666
AKT1	T181967	0.459158	6.38327e-08
AKT1	T315841	0.364879	2.66084e-05
AKT1	T315842	0.745815	1.2653e-23
AKT1	T275278	0.341417	9.13707e-05
AKT1	T275278	0.341417	9.13707e-05
AKT1	T275278	0.341417	9.13707e-05
AKT1	T313855	0.390971	5.9992e-06
AKT1	T332601	0.319153	0.000269989
AKT1	T332601	0.319153	0.000269989
AKT1	T241165	0.412132	1.6272e-06
AKT1	T241165	0.412132	1.6272e-06
AKT1	T241166	0.463971	4.45415e-08
AKT1	T241166	0.463971	4.45415e-08
AKT1	T241166	0.463971	4.45415e-08
AKT1	T241166	0.463971	4.45415e-08
AKT1	T241166	0.463971	4.45415e-08
AKT1	T126061	0.331215	0.000151664
AKT1	T064936	0.428495	5.57123e-07
AKT1	T064932	0.406207	2.36622e-06
AKT1	T050678	0.341647	9.03145e-05
AKT1	T178792	0.405459	2.47949e-06
AKT1	T191271	0.40329	2.8377e-06
AKT1	T317341	0.315105	0.000325897
AKT1	T059189	0.361731	3.15764e-05
AKT1	T059189	0.361731	3.15764e-05
AKT1	T354661	0.39123	5.90742e-06
AKT1	T345056	0.345937	7.25861e-05
AKT1	T345055	0.344009	8.01077e-05
AKT1	T345055	0.344009	8.01077e-05
AKT1	T345055	0.344009	8.01077e-05
AKT1	T345055	0.344009	8.01077e-05
AKT1	T345055	0.344009	8.01077e-05
AKT1	T043645	0.455104	8.60587e-08
AKT1	T043645	0.455104	8.60587e-08
AKT1	T043645	0.455104	8.60587e-08
AKT1	T043645	0.455104	8.60587e-08
AKT1	T295926	0.300873	0.000618622
AKT1	T295926	0.300873	0.000618622
AKT1	T284161	0.408841	2.00512e-06
AKT1	T195569	0.474763	1.94784e-08
AKT1	T007966	0.350748	5.65927e-05
AKT1	T365863	0.464226	4.36958e-08
AKT1	T155929	0.369244	2.09234e-05
AKT1	T155929	0.369244	2.09234e-05
AKT1	T114653	0.348446	6.37805e-05
AKT1	T114653	0.348446	6.37805e-05
AKT1	T114653	0.348446	6.37805e-05
AKT1	T334324	0.346395	7.08963e-05
AKT1	T224762	0.315304	0.000322917
AKT1	T224762	0.315304	0.000322917
AKT1	T351984	0.422577	8.26331e-07
AKT1	T351984	0.422577	8.26331e-07
AKT1	T351982	0.353912	4.79419e-05
AKT1	T353728	0.300792	0.000620837
AKT1	T353728	0.300792	0.000620837
AKT1	T353728	0.300792	0.000620837
AKT1	T353728	0.300792	0.000620837
AKT1	T353728	0.300792	0.000620837
AKT1	T353728	0.300792	0.000620837
AKT1	T353728	0.300792	0.000620837
AKT1	T270747	0.397026	4.168e-06
AKT1	T270748	0.393512	5.15362e-06
AKT1	T299596	0.303302	0.000555784
AKT1	T165021	0.310012	0.000411421
AKT1	T064190	0.305507	0.000503882
AKT1	T052267	0.366929	2.37787e-05
AKT1	T063793	0.482687	1.04177e-08
AKT1	T076646	0.308981	0.000431088
AKT1	T076646	0.308981	0.000431088
AKT1	T149408	0.405732	2.43756e-06
AKT1	T149408	0.405732	2.43756e-06
AKT1	T149408	0.405732	2.43756e-06
AKT1	T227447	0.39764	4.01525e-06
AKT1	T053709	0.342253	8.75852e-05
AKT1	T137435	0.35229	5.22086e-05
AKT1	T196811	0.345513	7.41809e-05
AKT1	T275647	0.400945	3.27992e-06
AKT1	T275647	0.400945	3.27992e-06
AKT1	T380107	0.415458	1.31467e-06
AKT1	T275646	0.410514	1.80375e-06
AKT1	T275646	0.410514	1.80375e-06
AKT1	T275645	0.455853	8.14616e-08
AKT1	T112944	0.424437	7.30613e-07
AKT1	T274582	0.612285	2.57631e-14
AKT1	T041872	0.340787	9.43224e-05
AKT1	T204950	0.323873	0.000216061
AKT1	T190484	0.312275	0.000371149
AKT1	T190484	0.312275	0.000371149
AKT1	T343933	0.305669	0.000500248
AKT1	T339483	0.475694	1.81117e-08
AKT1	T339483	0.475694	1.81117e-08
AKT1	T339483	0.475694	1.81117e-08
AKT1	T339483	0.475694	1.81117e-08
AKT1	T060210	0.323952	0.000215246
AKT1	T054093	0.308363	0.000443277
AKT1	T054093	0.308363	0.000443277
AKT1	T054093	0.308363	0.000443277
AKT1	T190140	0.389319	6.61781e-06
AKT1	T252348	0.363528	2.86438e-05
AKT1	T252346	0.318102	0.00028358
AKT1	T218463	0.539235	7.29714e-11
AKT1	T238653	0.388485	6.95257e-06
AKT1	T238653	0.388485	6.95257e-06
AKT1	T116827	0.473256	2.19009e-08
AKT1	T350820	0.47348	2.15226e-08
AKT1	T129768	0.329583	0.000164203
AKT1	T129768	0.329583	0.000164203
AKT1	T171687	0.574087	2.10029e-12
AKT1	T081143	0.372971	1.6994e-05
AKT1	T207121	0.374219	1.58418e-05
AKT1	T207121	0.374219	1.58418e-05
AKT1	T063599	0.324862	0.000206109
AKT1	T226787	0.381311	1.05703e-05
AKT1	T029050	0.407816	2.13902e-06
AKT1	T029050	0.407816	2.13902e-06
AKT1	T333338	0.331092	0.000152576
AKT1	T234245	0.331578	0.000149
AKT1	T234245	0.331578	0.000149
AKT1	T175631	0.375586	1.46642e-05
AKT1	T318426	0.35285	5.06957e-05
AKT1	T318426	0.35285	5.06957e-05
AKT1	T309701	0.470273	2.75738e-08
AKT1	T197874	0.316486	0.000305714
AKT1	T322061	0.46004	5.97828e-08
AKT1	T238775	0.362851	2.97168e-05
AKT1	T149935	0.401849	3.10215e-06
AKT1	T106670	0.324789	0.000206829
AKT1	T106670	0.324789	0.000206829
AKT1	T106670	0.324789	0.000206829
AKT1	T106670	0.324789	0.000206829
AKT1	T106670	0.324789	0.000206829
AKT1	T106670	0.324789	0.000206829
AKT1	T352949	0.35256	5.14746e-05
AKT1	T201904	0.358987	3.66067e-05
AKT1	T201904	0.358987	3.66067e-05
AKT1	T320751	0.332042	0.000145652
AKT1	T365373	0.309736	0.000416618
AKT1	T365373	0.309736	0.000416618
AKT1	T042672	0.360146	3.43966e-05
AKT1	T003062	0.35966	3.53076e-05
AKT1	T093344	0.321049	0.000246981
AKT1	T093343	0.310916	0.000394874
AKT1	T068757	0.325194	0.000202859
AKT1	T068757	0.325194	0.000202859
AKT1	T068757	0.325194	0.000202859
AKT1	T068757	0.325194	0.000202859
AKT1	T068757	0.325194	0.000202859
AKT1	T068757	0.325194	0.000202859
AKT1	T140467	0.459427	6.25667e-08
AKT1	T162261	0.308612	0.00043833
AKT1	T305646	0.395051	4.69751e-06
AKT1	T305644	0.339247	0.000101919
AKT1	T340491	0.339807	9.90915e-05
AKT1	T340491	0.339807	9.90915e-05
AKT1	T291162	0.372871	1.70898e-05
AKT1	T220845	0.458753	6.57738e-08
AKT1	T169313	0.512156	8.79328e-10
AKT1	T334988	0.313593	0.000349392
AKT1	T170399	0.32938	0.000165829
AKT1	T153065	0.343126	8.37903e-05
AKT1	T048439	0.322392	0.000231798
AKT1	T048439	0.322392	0.000231798
AKT1	T239427	0.324307	0.000211643
AKT1	T115989	0.639423	7.73492e-16
AKT1	T322043	0.491902	4.93063e-09
AKT1	T322043	0.491902	4.93063e-09
AKT1	T331729	0.32935	0.000166065
AKT1	T331729	0.32935	0.000166065
AKT1	T364935	0.455353	8.45043e-08
AKT1	T091126	0.367608	2.29048e-05
AKT1	T161420	0.309746	0.00041642
AKT1	T056758	0.349475	6.04688e-05
AKT1	T077158	0.321286	0.000244234
AKT1	T350521	0.3046	0.000524677
AKT1	T190661	0.394359	4.89752e-06
AKT1	T190661	0.394359	4.89752e-06
AKT1	T225330	0.326862	0.000187272
AKT1	T032800	0.3376	0.000110673
AKT1	T168220	0.341517	9.0909e-05
AKT1	T168220	0.341517	9.0909e-05
AKT1	T168220	0.341517	9.0909e-05
AKT1	T269766	0.330747	0.000155165
AKT1	T203653	0.32293	0.000225963
AKT1	T198693	0.425703	6.71601e-07
AKT1	T063059	0.338616	0.000105194
AKT1	T063059	0.338616	0.000105194
AKT1	T063059	0.338616	0.000105194
AKT1	T063059	0.338616	0.000105194
AKT1	T186040	0.353601	4.87332e-05
AKT1	T143535	0.323383	0.000221149
AKT1	T312829	0.311063	0.000392241
AKT1	T312829	0.311063	0.000392241
AKT1	T373822	0.332702	0.000141021
AKT1	T018800	0.38657	7.78294e-06
AKT1	T018800	0.38657	7.78294e-06
AKT1	T165059	0.470814	2.64513e-08
AKT1	T350191	0.393928	5.0262e-06
AKT1	T350191	0.393928	5.0262e-06
AKT1	T191192	0.391387	5.85247e-06
AKT1	T116373	0.305842	0.000496401
AKT1	T116373	0.305842	0.000496401
AKT1	T154635	0.407096	2.23794e-06
AKT1	T116377	0.592412	2.73356e-13
AKT1	T116377	0.592412	2.73356e-13
AKT1	T050680	0.494927	3.8385e-09
AKT1	T180578	0.316436	0.000306431
AKT1	T180578	0.316436	0.000306431
AKT1	T014809	0.352895	5.05774e-05
AKT1	T173635	0.630183	2.65247e-15
AKT1	T187563	0.410327	1.82519e-06
AKT1	T146110	0.417068	1.18468e-06
AKT1	T077107	0.37516	1.50216e-05
AKT1	T024055	0.306891	0.000473617
AKT1	T054687	0.301982	0.000589167
AKT1	T054687	0.301982	0.000589167
AKT1	T191082	0.514752	6.99175e-10
AKT1	T150930	0.394195	4.94599e-06
AKT1	T113553	0.325825	0.000196824
AKT1	T113553	0.325825	0.000196824
AKT1	T208906	0.352101	5.27277e-05
AKT1	T335756	0.3017	0.000596538
AKT1	T094389	0.597399	1.53451e-13
AKT1	T259376	0.318374	0.000280006
AKT1	T275639	0.492248	4.79217e-09
AKT1	T220834	0.489808	5.85557e-09
AKT1	T054998	0.349121	6.15896e-05
AKT1	T017590	0.335311	0.000124008
AKT1	T288949	0.360175	3.43432e-05
AKT1	T288949	0.360175	3.43432e-05
AKT1	T015468	0.493088	4.47094e-09
AKT1	T037858	0.376168	1.41879e-05
AKT1	T037858	0.376168	1.41879e-05
AKT1	T037859	0.486996	7.36295e-09
AKT1	T037853	0.43855	2.80244e-07
AKT1	T037853	0.43855	2.80244e-07
AKT1	T037856	0.578683	1.27452e-12
AKT1	T037856	0.578683	1.27452e-12
AKT1	T256976	0.39433	4.90604e-06
AKT1	T103912	0.513949	7.50742e-10
AKT1	T349147	0.413123	1.52745e-06
AKT1	T348439	0.445414	1.73066e-07
AKT1	T219714	0.431986	4.3997e-07
AKT1	T219714	0.431986	4.3997e-07
AKT1	T219714	0.431986	4.3997e-07
AKT1	T219714	0.431986	4.3997e-07
AKT1	T102471	0.313107	0.000357268
AKT1	T102471	0.313107	0.000357268
AKT1	T177272	0.323179	0.000223301
AKT1	T306332	0.405686	2.4445e-06
AKT1	T306332	0.405686	2.4445e-06
AKT1	T306332	0.405686	2.4445e-06
AKT1	T306332	0.405686	2.4445e-06
AKT1	T306332	0.405686	2.4445e-06
AKT1	T306331	0.418205	1.10038e-06
AKT1	T306331	0.418205	1.10038e-06
AKT1	T306331	0.418205	1.10038e-06
AKT1	T306331	0.418205	1.10038e-06
AKT1	T306331	0.418205	1.10038e-06
AKT1	T306331	0.418205	1.10038e-06
AKT1	T306331	0.418205	1.10038e-06
AKT1	T053318	0.304194	0.000534217
AKT1	T053318	0.304194	0.000534217
AKT1	T053318	0.304194	0.000534217
AKT1	T264929	0.366685	2.40996e-05
AKT1	T027825	0.304763	0.000520877
AKT1	T027825	0.304763	0.000520877
AKT1	T027825	0.304763	0.000520877
AKT1	T027825	0.304763	0.000520877
AKT1	T196777	0.300965	0.000616129
AKT1	T196777	0.300965	0.000616129
AKT1	T196777	0.300965	0.000616129
AKT1	T129702	0.326852	0.000187365
AKT1	T191200	0.347298	6.76788e-05
AKT1	T225277	0.30406	0.000537417
AKT1	T188905	0.38351	9.30613e-06
AKT1	T066838	0.314443	0.000336002
AKT1	T147080	0.351166	5.53706e-05
AKT1	T147080	0.351166	5.53706e-05
AKT1	T147080	0.351166	5.53706e-05
AKT1	T179786	0.548755	2.88261e-11
AKT1	T186945	0.384488	8.79128e-06
AKT1	T310723	0.307293	0.000465151
AKT1	T365082	0.321038	0.000247108
AKT1	T152336	0.33949	0.000100683
AKT1	T152336	0.33949	0.000100683
AKT1	T107631	0.348216	6.45431e-05
AKT1	T325587	0.322348	0.000232274
AKT1	T325584	0.338848	0.00010398
AKT1	T325584	0.338848	0.00010398
AKT1	T328842	0.366791	2.3959e-05
AKT1	T138055	0.515786	6.37825e-10
AKT1	T275652	0.603807	7.19932e-14
AKT1	T275657	0.578927	1.24094e-12
AKT1	T079593	0.354338	4.68764e-05
AKT1	T079593	0.354338	4.68764e-05
AKT1	T079593	0.354338	4.68764e-05
AKT1	T079593	0.354338	4.68764e-05
AKT1	T079593	0.354338	4.68764e-05
AKT1	T158332	0.388209	7.06687e-06
AKT1	T158332	0.388209	7.06687e-06
AKT1	T287834	0.344524	7.80307e-05
AKT1	T287834	0.344524	7.80307e-05
AKT1	T046066	0.30485	0.00051887
AKT1	T310721	0.31266	0.000364668
AKT1	T094678	0.312934	0.000360115
AKT1	T092453	0.366071	2.49262e-05
AKT1	T092450	0.328643	0.000171857
AKT1	T025532	0.310152	0.00040883
AKT1	T025532	0.310152	0.00040883
AKT1	T148949	0.495358	3.70334e-09
AKT1	T148949	0.495358	3.70334e-09
AKT1	T148949	0.495358	3.70334e-09
AKT1	T148949	0.495358	3.70334e-09
AKT1	T284980	0.419923	9.83709e-07
AKT1	T295984	0.31324	0.000355108
AKT1	T081622	0.616153	1.59549e-14
AKT1	T081622	0.616153	1.59549e-14
AKT1	T340385	0.319668	0.000263552
AKT1	T340385	0.319668	0.000263552
AKT1	T340385	0.319668	0.000263552
AKT1	T227255	0.305022	0.000514912
AKT1	T227255	0.305022	0.000514912
AKT1	T227254	0.320836	0.000249466
AKT1	T036956	0.394145	4.96095e-06
AKT1	T378692	0.354729	4.5918e-05
AKT1	T378692	0.354729	4.5918e-05
AKT1	T378692	0.354729	4.5918e-05
AKT1	T321693	0.404969	2.5564e-06
AKT1	T321693	0.404969	2.5564e-06
AKT1	T259430	0.315459	0.00032061
AKT1	T259430	0.315459	0.00032061
AKT1	T259438	0.559849	9.40671e-12
AKT1	T259438	0.559849	9.40671e-12
AKT1	T036641	0.404619	2.6128e-06
AKT1	T146739	0.518986	4.79093e-10
AKT1	T341364	0.378748	1.2248e-05
AKT1	T309780	0.7514	3.86186e-24
AKT1	T160541	0.419056	1.04105e-06
AKT1	T160541	0.419056	1.04105e-06
AKT1	T160541	0.419056	1.04105e-06
AKT1	T164426	0.374924	1.52237e-05
AKT1	T164426	0.374924	1.52237e-05
AKT1	T067108	0.490193	5.67382e-09
AKT1	T028252	0.373459	1.65344e-05
AKT1	T264489	0.307771	0.000455256
AKT1	T247070	0.388226	7.06001e-06
AKT1	T139523	0.366305	2.46079e-05
AKT1	T307580	0.358679	3.72152e-05
AKT1	T237117	0.370598	1.9406e-05
AKT1	T335717	0.397063	4.15846e-06
AKT1	T335717	0.397063	4.15846e-06
AKT1	T294365	0.367994	2.2422e-05
AKT1	T154311	0.33381	0.000133547
AKT1	T154311	0.33381	0.000133547
AKT1	T154311	0.33381	0.000133547
AKT1	T109441	0.31747	0.000309105
AKT1	T138070	0.366188	2.47667e-05
AKT1	T138070	0.366188	2.47667e-05
AKT1	T265000	0.309075	0.000429251
AKT1	T088605	0.53961	7.03936e-11
AKT1	T083987	0.40873	2.01923e-06
AKT1	T220722	0.30935	0.000423957
AKT1	T191079	0.488352	6.59468e-09
AKT1	T191079	0.488352	6.59468e-09
AKT1	T191079	0.488352	6.59468e-09
AKT1	T336991	0.37355	1.645e-05
AKT1	T013839	0.346311	7.12034e-05
AKT1	T292016	0.37028	1.97528e-05
AKT1	T299308	0.310093	0.000409916
AKT1	T299308	0.310093	0.000409916
AKT1	T039526	0.361112	3.26519e-05
AKT1	T148927	0.311611	0.000382575
AKT1	T016921	0.457055	7.45682e-08
AKT1	T048147	0.435171	3.53907e-07
AKT1	T048147	0.435171	3.53907e-07
AKT1	T048147	0.435171	3.53907e-07
AKT1	T313516	0.413192	1.52069e-06
AKT1	T355139	0.451319	1.13354e-07
AKT1	T061103	0.310865	0.000395794
AKT1	T304063	0.464389	4.31624e-08
AKT1	T304063	0.464389	4.31624e-08
AKT1	T226588	0.433935	3.85198e-07
AKT1	T280464	0.476693	1.67482e-08
AKT1	T016547	0.616269	1.57268e-14
AKT1	T326452	0.328948	0.000169337
AKT1	T289914	0.370709	1.9287e-05
AKT1	T036625	0.452575	1.03484e-07
AKT1	T167034	0.315533	0.000319511
AKT1	T167034	0.315533	0.000319511
AKT1	T127415	0.400523	3.36617e-06
AKT1	T227256	0.339476	0.000100755
AKT1	T227256	0.339476	0.000100755
AKT1	T123256	0.307581	0.000459179
AKT1	T123256	0.307581	0.000459179
AKT1	T123256	0.307581	0.000459179
AKT1	T123256	0.307581	0.000459179
AKT1	T169153	0.328018	0.000177128
AKT1	T169153	0.328018	0.000177128
AKT1	T169153	0.328018	0.000177128
AKT1	T169153	0.328018	0.000177128
AKT1	T169153	0.328018	0.000177128
[truncated: 168,363 more rows]
