# Supplementary material for: A Database of Lung Cancer-Related Genes for the Identification of Subtype-Specific Prognostic Biomarkers
Source: Biology (Basel). 2023 Feb 24;12(3):357. doi: 10.3390/biology12030357 (PMC10045015; doi:10.3390/biology12030357)
Supplement: Supplementary file 1 [file biology-12-00357-s001.zip › Table S5. Co-expressed long non-coding RNA for lung cancer-related genes in the TCGA LUSC dataset.xlsx]

## Sheet: TableS5_LUSC_co-lncRNA
Gene_dbLCGL	lncRNA_Mitranscriptome	Correlation_Coefficient	Raw_P-value
EGFR	T095107	0.486403	2.9257e-09
EGFR	T342426	0.424642	3.50246e-07
EGFR	T342426	0.424642	3.50246e-07
EGFR	T323304	0.45658	3.31976e-08
EGFR	T172376	0.347762	4.10491e-05
EGFR	T132944	0.32853	0.000113034
EGFR	T231507	0.388738	3.76364e-06
EGFR	T154062	0.374292	9.07066e-06
EGFR	T123341	0.328054	0.000115811
EGFR	T103853	0.304424	0.000367217
EGFR	T103851	0.631475	3.67198e-16
EGFR	T342807	0.395166	2.51024e-06
EGFR	T342807	0.395166	2.51024e-06
EGFR	T342807	0.395166	2.51024e-06
EGFR	T113182	0.41294	7.82968e-07
EGFR	T298417	0.417893	5.59066e-07
EGFR	T067026	0.431527	2.15055e-07
EGFR	T029237	0.31532	0.000218258
EGFR	T213386	0.804658	1.88842e-31
EGFR	T347199	0.398374	2.04424e-06
EGFR	T347199	0.398374	2.04424e-06
EGFR	T347199	0.398374	2.04424e-06
EGFR	T352506	0.355897	2.62061e-05
EGFR	T095177	0.648827	3.03796e-17
EGFR	T160157	0.434005	1.79968e-07
EGFR	T093622	0.342718	5.38867e-05
EGFR	T205483	0.804698	1.86609e-31
EGFR	T305611	0.313535	0.000238
EGFR	T371340	0.456829	3.25619e-08
EGFR	T274108	0.47775	6.06367e-09
EGFR	T184298	0.311708	0.000259913
EGFR	T292445	0.742744	1.40849e-24
EGFR	T041353	0.554188	4.51486e-12
EGFR	T254937	0.537689	2.49649e-11
EGFR	T350271	0.304636	0.000363579
EGFR	T364070	0.804698	1.86609e-31
EGFR	T319606	0.804698	1.86609e-31
EGFR	T273186	0.319209	0.000180386
EGFR	T006801	0.343713	5.1088e-05
EGFR	T332052	0.311397	0.00026383
EGFR	T332057	0.356911	2.47577e-05
EGFR	T332059	0.804698	1.86609e-31
EGFR	T127616	0.688449	5.34204e-20
EGFR	T127616	0.688449	5.34204e-20
EGFR	T141856	0.634011	2.57643e-16
EGFR	T324174	0.398144	2.07469e-06
EGFR	T324174	0.398144	2.07469e-06
EGFR	T324174	0.398144	2.07469e-06
EGFR	T033700	0.487382	2.69073e-09
EGFR	T352451	0.334473	8.32443e-05
EGFR	T044529	0.311345	0.000264487
EGFR	T241096	0.553737	4.73702e-12
EGFR	T084315	0.399129	1.94725e-06
EGFR	T065536	0.444353	8.41945e-08
EGFR	T032457	0.804698	1.86609e-31
EGFR	T272529	0.804698	1.86609e-31
EGFR	T096957	0.674774	5.33044e-19
EGFR	T368474	0.804698	1.86609e-31
EGFR	T098648	0.443868	8.7295e-08
EGFR	T098648	0.443868	8.7295e-08
EGFR	T098648	0.443868	8.7295e-08
EGFR	T098647	0.330072	0.000104471
EGFR	T098647	0.330072	0.000104471
EGFR	T278767	0.804393	2.04472e-31
EGFR	T129279	0.804698	1.86609e-31
EGFR	T129279	0.804698	1.86609e-31
EGFR	T129279	0.804698	1.86609e-31
EGFR	T223871	0.401493	1.67089e-06
EGFR	T327658	0.598741	2.69996e-14
EGFR	T340907	0.804698	1.86609e-31
EGFR	T278759	0.529277	5.76405e-11
EGFR	T089619	0.321169	0.000163705
EGFR	T132339	0.804128	2.21366e-31
EGFR	T314395	0.447043	6.88218e-08
EGFR	T071513	0.401181	1.705e-06
EGFR	T381219	0.316852	0.000202533
EGFR	T381217	0.804698	1.86609e-31
EGFR	T381212	0.317152	0.000199583
EGFR	T341305	0.30635	0.00033543
EGFR	T071905	0.306638	0.000330909
EGFR	T262886	0.613552	4.10783e-15
EGFR	T213363	0.690864	3.51167e-20
EGFR	T315008	0.80453	1.96233e-31
EGFR	T059479	0.312044	0.000255748
EGFR	T284143	0.370408	1.14099e-05
EGFR	T284143	0.370408	1.14099e-05
EGFR	T089347	0.439489	1.20706e-07
EGFR	T186021	0.3784	7.09288e-06
EGFR	T344510	0.368502	1.27556e-05
EGFR	T198371	0.407372	1.13603e-06
EGFR	T366600	0.722599	9.42451e-23
EGFR	T075928	0.554693	4.27839e-12
EGFR	T203679	0.317854	0.000192827
EGFR	T132442	0.45912	2.72366e-08
EGFR	T173619	0.520725	1.31857e-10
EGFR	T264130	0.394812	2.56733e-06
EGFR	T203874	0.356787	2.49311e-05
EGFR	T004847	0.359561	2.13233e-05
EGFR	T340479	0.557672	3.10863e-12
EGFR	T076861	0.352472	3.17036e-05
EGFR	T089514	0.620383	1.66657e-15
EGFR	T173158	0.404465	1.37605e-06
EGFR	T151186	0.804867	1.77344e-31
EGFR	T194499	0.310262	0.000278572
EGFR	T056572	0.312377	0.000251684
EGFR	T173176	0.55054	6.64306e-12
EGFR	T309780	0.523143	1.04594e-10
EGFR	T269087	0.345759	4.57575e-05
EGFR	T324162	0.641353	9.06282e-17
EGFR	T324162	0.641353	9.06282e-17
EGFR	T188208	0.449647	5.65219e-08
EGFR	T188209	0.364607	1.59862e-05
EGFR	T001964	0.804698	1.86609e-31
EGFR	T001964	0.804698	1.86609e-31
EGFR	T057660	0.804698	1.86609e-31
EGFR	T249699	0.410395	9.28952e-07
EGFR	T192024	0.423098	3.90136e-07
EGFR	T037127	0.372214	1.02588e-05
EGFR	T037127	0.372214	1.02588e-05
EGFR	T364293	0.330493	0.00010224
EGFR	T289076	0.804436	2.01841e-31
EGFR	T289076	0.804436	2.01841e-31
EGFR	T132267	0.502513	7.12785e-10
EGFR	T081420	0.314123	0.00023132
EGFR	T167158	0.318432	0.000187422
EGFR	T067636	0.366008	1.47447e-05
EGFR	T067636	0.366008	1.47447e-05
EGFR	T153271	0.552664	5.3085e-12
EGFR	T226222	0.559592	2.52601e-12
EGFR	T339955	0.511996	2.99746e-10
EGFR	T115207	0.325434	0.000132241
EGFR	T115207	0.325434	0.000132241
EGFR	T327662	0.489149	2.31163e-09
EGFR	T327662	0.489149	2.31163e-09
EGFR	T127762	0.317128	0.000199818
EGFR	T127762	0.317128	0.000199818
EGFR	T127762	0.317128	0.000199818
EGFR	T306869	0.64727	3.82416e-17
EGFR	T023137	0.476308	6.83376e-09
EGFR	T077989	0.501085	8.102e-10
EGFR	T292892	0.308835	0.00029819
EGFR	T185217	0.408721	1.03873e-06
EGFR	T132329	0.440596	1.11254e-07
EGFR	T189901	0.3073	0.000320712
EGFR	T203314	0.628375	5.63831e-16
EGFR	T203318	0.648523	3.17799e-17
EGFR	T030536	0.345065	4.75033e-05
EGFR	T185220	0.383489	5.2061e-06
EGFR	T283117	0.446414	7.21539e-08
EGFR	T377053	0.305433	0.000350238
EGFR	T109874	0.517991	1.70961e-10
EGFR	T217857	0.389657	3.55369e-06
EGFR	T172821	0.323615	0.000144899
EGFR	T034243	0.308108	0.000308664
EGFR	T278264	0.662184	3.98497e-18
EGFR	T075198	0.804158	2.19405e-31
EGFR	T074684	0.804313	2.09416e-31
EGFR	T122776	0.804698	1.86609e-31
EGFR	T122775	0.804698	1.86609e-31
EGFR	T202096	0.479577	5.20792e-09
EGFR	T102972	0.630166	4.40383e-16
EGFR	T320423	0.341758	5.6719e-05
EGFR	T189968	0.67131	9.36313e-19
EGFR	T010603	0.383752	5.12302e-06
EGFR	T215008	0.52557	8.27431e-11
EGFR	T161185	0.669673	1.21868e-18
EGFR	T161187	0.675302	4.88876e-19
EGFR	T317176	0.804698	1.86609e-31
EGFR	T308964	0.306567	0.000332015
EGFR	T190930	0.388403	3.84299e-06
EGFR	T263959	0.334517	8.3051e-05
EGFR	T340784	0.329984	0.000104947
EGFR	T292135	0.4127	7.95737e-07
EGFR	T346389	0.501584	7.74752e-10
EGFR	T348307	0.306787	0.000328594
KRAS	T327855	0.41941	5.03751e-07
KRAS	T327855	0.41941	5.03751e-07
KRAS	T181493	0.440735	1.10125e-07
KRAS	T350291	0.379725	6.54754e-06
KRAS	T111815	0.311722	0.000259747
KRAS	T176285	0.534723	3.36222e-11
KRAS	T230009	0.622375	1.27575e-15
KRAS	T061258	0.320573	0.000168621
KRAS	T061258	0.320573	0.000168621
KRAS	T364581	0.324169	0.00014093
KRAS	T364581	0.324169	0.00014093
KRAS	T364581	0.324169	0.00014093
KRAS	T099562	0.350885	3.46024e-05
KRAS	T323301	0.303559	0.000382367
KRAS	T331623	0.73348	1.02046e-23
KRAS	T129676	0.423391	3.82262e-07
KRAS	T129675	0.337023	7.28624e-05
KRAS	T230701	0.474045	8.23382e-09
KRAS	T177475	0.600457	2.18162e-14
KRAS	T294244	0.377062	7.68751e-06
KRAS	T324337	0.329695	0.00010651
KRAS	T324337	0.329695	0.00010651
KRAS	T165981	0.386449	4.33868e-06
KRAS	T126035	0.346443	4.40964e-05
KRAS	T126034	0.455384	3.64217e-08
KRAS	T229128	0.443019	9.29899e-08
KRAS	T216399	0.446481	7.17897e-08
KRAS	T217446	0.363817	1.67286e-05
KRAS	T217446	0.363817	1.67286e-05
KRAS	T004456	0.310919	0.00026994
KRAS	T206054	0.34198	5.60543e-05
KRAS	T273985	0.557753	3.0817e-12
KRAS	T070327	0.555475	3.93547e-12
KRAS	T173769	0.457553	3.07803e-08
KRAS	T289222	0.460464	2.45119e-08
KRAS	T280760	0.654967	1.20944e-17
KRAS	T329662	0.31822	0.000189387
KRAS	T030051	0.330461	0.000102408
KRAS	T253488	0.344793	4.82065e-05
KRAS	T154791	0.377379	7.54235e-06
KRAS	T154791	0.377379	7.54235e-06
KRAS	T154791	0.377379	7.54235e-06
KRAS	T196786	0.384071	5.02369e-06
KRAS	T196783	0.36703	1.38968e-05
KRAS	T196789	0.323264	0.000147471
KRAS	T235237	0.360698	1.99912e-05
KRAS	T235237	0.360698	1.99912e-05
KRAS	T278243	0.444249	8.48503e-08
KRAS	T030862	0.353014	3.07658e-05
KRAS	T030862	0.353014	3.07658e-05
KRAS	T030862	0.353014	3.07658e-05
KRAS	T030862	0.353014	3.07658e-05
KRAS	T066064	0.431559	2.14563e-07
KRAS	T066064	0.431559	2.14563e-07
KRAS	T120068	0.301831	0.000414399
KRAS	T354764	0.327775	0.000117463
KRAS	T354764	0.327775	0.000117463
KRAS	T021354	0.426069	3.16855e-07
KRAS	T021354	0.426069	3.16855e-07
KRAS	T213034	0.369751	1.18578e-05
KRAS	T343035	0.412311	8.1683e-07
KRAS	T081645	0.318065	0.000190842
KRAS	T212172	0.621599	1.41609e-15
KRAS	T212172	0.621599	1.41609e-15
KRAS	T350782	0.397344	2.1841e-06
KRAS	T350782	0.397344	2.1841e-06
KRAS	T212862	0.356125	2.5873e-05
KRAS	T212862	0.356125	2.5873e-05
KRAS	T124030	0.368822	1.25202e-05
KRAS	T110182	0.585174	1.39448e-13
KRAS	T175025	0.305338	0.0003518
KRAS	T217036	0.337316	7.17496e-05
KRAS	T181757	0.513947	2.49986e-10
KRAS	T120518	0.576877	3.6676e-13
KRAS	T124208	0.381397	5.91572e-06
KRAS	T121844	0.303006	0.000392368
KRAS	T125480	0.304693	0.000362619
KRAS	T221134	0.453431	4.23362e-08
KRAS	T027959	0.364154	1.64082e-05
KRAS	T204497	0.318053	0.000190952
KRAS	T191060	0.371032	1.09988e-05
KRAS	T234355	0.337031	7.28326e-05
KRAS	T072636	0.338962	6.57906e-05
KRAS	T074283	0.388949	3.71439e-06
KRAS	T074283	0.388949	3.71439e-06
KRAS	T074283	0.388949	3.71439e-06
KRAS	T322753	0.374604	8.90375e-06
KRAS	T248637	0.353061	3.0686e-05
KRAS	T351417	0.316017	0.000210963
KRAS	T351417	0.316017	0.000210963
KRAS	T351417	0.316017	0.000210963
KRAS	T351417	0.316017	0.000210963
KRAS	T350231	0.627843	6.0665e-16
KRAS	T350231	0.627843	6.0665e-16
KRAS	T350231	0.627843	6.0665e-16
KRAS	T350231	0.627843	6.0665e-16
KRAS	T043360	0.376416	7.99071e-06
KRAS	T061237	0.383669	5.14897e-06
KRAS	T275874	0.405088	1.32085e-06
KRAS	T290799	0.305111	0.000355562
KRAS	T234728	0.430495	2.31529e-07
KRAS	T234728	0.430495	2.31529e-07
KRAS	T234728	0.430495	2.31529e-07
KRAS	T234728	0.430495	2.31529e-07
KRAS	T277675	0.342263	5.52139e-05
KRAS	T114881	0.311174	0.000266664
KRAS	T114881	0.311174	0.000266664
KRAS	T114881	0.311174	0.000266664
KRAS	T279067	0.621045	1.52542e-15
KRAS	T012139	0.395844	2.40398e-06
KRAS	T254423	0.323332	0.00014697
KRAS	T254423	0.323332	0.00014697
KRAS	T018075	0.303079	0.00039103
KRAS	T018074	0.313906	0.000233762
KRAS	T094547	0.340316	6.12431e-05
KRAS	T325046	0.31158	0.000261521
KRAS	T167528	0.310838	0.000270998
KRAS	T167528	0.310838	0.000270998
KRAS	T206900	0.447915	6.44427e-08
KRAS	T216550	0.457806	3.01786e-08
KRAS	T216550	0.457806	3.01786e-08
KRAS	T283696	0.432232	2.0446e-07
KRAS	T283696	0.432232	2.0446e-07
KRAS	T283696	0.432232	2.0446e-07
KRAS	T002199	0.367518	1.35079e-05
KRAS	T094575	0.426653	3.04081e-07
KRAS	T094575	0.426653	3.04081e-07
KRAS	T349805	0.331756	9.58161e-05
KRAS	T349805	0.331756	9.58161e-05
KRAS	T332019	0.332985	8.99254e-05
KRAS	T167996	0.484549	3.42598e-09
KRAS	T167996	0.484549	3.42598e-09
KRAS	T167996	0.484549	3.42598e-09
KRAS	T281892	0.571535	6.73976e-13
KRAS	T281892	0.571535	6.73976e-13
KRAS	T019483	0.475664	7.20676e-09
KRAS	T170431	0.311832	0.000258375
KRAS	T167588	0.367756	1.33227e-05
KRAS	T242781	0.440426	1.12659e-07
KRAS	T119766	0.333329	8.83381e-05
KRAS	T044153	0.362328	1.8218e-05
KRAS	T077101	0.36471	1.58911e-05
KRAS	T078121	0.476943	6.48365e-09
KRAS	T009444	0.302295	0.000405555
KRAS	T333157	0.469187	1.22306e-08
KRAS	T000487	0.459553	2.63272e-08
KRAS	T000487	0.459553	2.63272e-08
KRAS	T000487	0.459553	2.63272e-08
KRAS	T000487	0.459553	2.63272e-08
KRAS	T000486	0.50085	8.27415e-10
KRAS	T000486	0.50085	8.27415e-10
KRAS	T000486	0.50085	8.27415e-10
KRAS	T000485	0.579321	2.76629e-13
KRAS	T244128	0.378236	7.1634e-06
KRAS	T244128	0.378236	7.1634e-06
KRAS	T244128	0.378236	7.1634e-06
KRAS	T055042	0.319677	0.000176267
KRAS	T055044	0.382495	5.53248e-06
KRAS	T055044	0.382495	5.53248e-06
KRAS	T177754	0.536532	2.80488e-11
KRAS	T177755	0.538894	2.21028e-11
KRAS	T164230	0.383387	5.23893e-06
KRAS	T164230	0.383387	5.23893e-06
KRAS	T132293	0.461861	2.19577e-08
KRAS	T242782	0.339146	6.51574e-05
KRAS	T228009	0.300987	0.00043093
KRAS	T368008	0.355931	2.61558e-05
KRAS	T322051	0.31514	0.000220172
KRAS	T117821	0.344873	4.79981e-05
KRAS	T117821	0.344873	4.79981e-05
KRAS	T177106	0.420716	4.60297e-07
KRAS	T059561	0.309395	0.000290341
KRAS	T078697	0.371315	1.08176e-05
KRAS	T335814	0.543024	1.45079e-11
KRAS	T099041	0.801902	4.29131e-31
KRAS	T183988	0.389901	3.49986e-06
KRAS	T256941	0.352496	3.16608e-05
KRAS	T231743	0.336468	7.50131e-05
KRAS	T004492	0.347449	4.17523e-05
KRAS	T094535	0.385704	4.54306e-06
KRAS	T094535	0.385704	4.54306e-06
KRAS	T305655	0.358823	2.22325e-05
KRAS	T355400	0.372141	1.03035e-05
KRAS	T005018	0.365774	1.49451e-05
KRAS	T349035	0.335925	7.71745e-05
KRAS	T349035	0.335925	7.71745e-05
KRAS	T081660	0.37792	7.301e-06
KRAS	T081661	0.403487	1.46713e-06
KRAS	T266258	0.356089	2.59256e-05
KRAS	T256551	0.33361	8.70568e-05
KRAS	T170039	0.354101	2.89656e-05
KRAS	T170039	0.354101	2.89656e-05
KRAS	T170039	0.354101	2.89656e-05
KRAS	T170039	0.354101	2.89656e-05
KRAS	T096077	0.462109	2.15318e-08
KRAS	T122282	0.378375	7.10388e-06
KRAS	T234216	0.300485	0.000441042
KRAS	T229378	0.465521	1.64196e-08
KRAS	T229378	0.465521	1.64196e-08
KRAS	T229378	0.465521	1.64196e-08
KRAS	T229379	0.302997	0.000392524
KRAS	T229379	0.302997	0.000392524
KRAS	T229379	0.302997	0.000392524
KRAS	T180044	0.525021	8.72608e-11
KRAS	T375697	0.423386	3.82372e-07
KRAS	T114826	0.451415	4.94078e-08
KRAS	T318504	0.45643	3.35862e-08
KRAS	T318504	0.45643	3.35862e-08
KRAS	T168005	0.382552	5.51352e-06
KRAS	T322034	0.397981	2.0966e-06
KRAS	T094392	0.433625	1.84961e-07
KRAS	T121718	0.316613	0.00020492
KRAS	T094393	0.550613	6.59216e-12
KRAS	T176656	0.367285	1.36926e-05
KRAS	T176656	0.367285	1.36926e-05
KRAS	T133268	0.435179	1.6531e-07
KRAS	T023959	0.366409	1.44062e-05
KRAS	T239260	0.304666	0.000363064
KRAS	T009217	0.350595	3.51587e-05
KRAS	T325122	0.311208	0.000266231
KRAS	T005221	0.475639	7.22167e-09
KRAS	T118005	0.308211	0.000307169
KRAS	T118005	0.308211	0.000307169
KRAS	T118005	0.308211	0.000307169
KRAS	T118005	0.308211	0.000307169
KRAS	T272832	0.356464	2.7267e-05
KRAS	T166883	0.573295	5.5218e-13
KRAS	T166887	0.647978	3.44496e-17
KRAS	T166888	0.523446	1.01591e-10
KRAS	T319437	0.33259	9.17779e-05
KRAS	T137233	0.362059	1.85008e-05
KRAS	T137233	0.362059	1.85008e-05
KRAS	T137234	0.34543	4.65785e-05
KRAS	T137234	0.34543	4.65785e-05
KRAS	T225287	0.407377	1.13569e-06
KRAS	T225285	0.312352	0.00025198
KRAS	T127444	0.365965	1.47806e-05
KRAS	T140995	0.301224	0.000426215
KRAS	T140995	0.301224	0.000426215
KRAS	T196780	0.34032	6.12288e-05
KRAS	T196780	0.34032	6.12288e-05
KRAS	T196782	0.424809	3.46166e-07
KRAS	T243432	0.301496	0.00042089
KRAS	T231037	0.305314	0.000352195
KRAS	T231744	0.361835	1.87386e-05
KRAS	T006618	0.419519	4.99956e-07
KRAS	T006618	0.419519	4.99956e-07
KRAS	T006619	0.59169	6.39856e-14
KRAS	T241245	0.353175	3.04923e-05
KRAS	T237326	0.366859	1.4035e-05
KRAS	T077165	0.476643	6.64703e-09
KRAS	T098208	0.392406	2.99012e-06
KRAS	T098209	0.308291	0.000305994
KRAS	T098209	0.308291	0.000305994
KRAS	T098209	0.308291	0.000305994
KRAS	T098209	0.308291	0.000305994
KRAS	T248153	0.306074	0.000339834
KRAS	T067835	0.304888	0.000359312
KRAS	T292971	0.343742	5.10082e-05
KRAS	T292971	0.343742	5.10082e-05
KRAS	T072488	0.331955	9.48384e-05
KRAS	T072488	0.331955	9.48384e-05
KRAS	T177088	0.375554	8.41366e-06
KRAS	T166536	0.335006	8.0967e-05
KRAS	T196769	0.329292	0.000108726
KRAS	T196769	0.329292	0.000108726
KRAS	T048821	0.391953	3.07673e-06
KRAS	T259131	0.417034	5.92942e-07
KRAS	T070338	0.458364	2.88942e-08
KRAS	T230111	0.378006	7.26357e-06
KRAS	T002637	0.307017	0.000325036
KRAS	T324193	0.455162	3.70508e-08
KRAS	T100137	0.335335	7.95866e-05
KRAS	T100137	0.335335	7.95866e-05
KRAS	T234101	0.408989	1.02033e-06
KRAS	T192664	0.338064	6.89832e-05
KRAS	T192664	0.338064	6.89832e-05
KRAS	T192664	0.338064	6.89832e-05
KRAS	T178870	0.310834	0.000271047
KRAS	T178870	0.310834	0.000271047
KRAS	T022090	0.452492	4.55002e-08
KRAS	T125750	0.304127	0.000372348
KRAS	T056894	0.303769	0.000378639
KRAS	T228296	0.560586	2.26746e-12
KRAS	T228294	0.501643	7.70712e-10
KRAS	T349119	0.331773	9.57304e-05
KRAS	T235222	0.518574	1.61786e-10
KRAS	T235222	0.518574	1.61786e-10
KRAS	T235222	0.518574	1.61786e-10
KRAS	T032259	0.314024	0.000232433
KRAS	T012270	0.364491	1.60927e-05
KRAS	T012270	0.364491	1.60927e-05
KRAS	T012270	0.364491	1.60927e-05
KRAS	T012270	0.364491	1.60927e-05
KRAS	T288424	0.399482	1.90333e-06
KRAS	T163141	0.312231	0.000253458
KRAS	T026968	0.317811	0.000193232
KRAS	T372050	0.434609	1.7228e-07
KRAS	T296035	0.324113	0.000141328
KRAS	T024798	0.328667	0.000112251
KRAS	T024798	0.328667	0.000112251
KRAS	T180242	0.311153	0.000266934
KRAS	T103126	0.321288	0.000162738
KRAS	T103126	0.321288	0.000162738
KRAS	T356018	0.393417	2.80494e-06
KRAS	T119122	0.300278	0.000445278
KRAS	T000305	0.350239	3.58512e-05
KRAS	T000306	0.48167	4.36962e-09
KRAS	T258634	0.483922	3.61325e-09
KRAS	T258634	0.483922	3.61325e-09
KRAS	T081965	0.383399	5.23502e-06
KRAS	T296204	0.331895	9.51304e-05
KRAS	T296204	0.331895	9.51304e-05
KRAS	T296204	0.331895	9.51304e-05
KRAS	T319132	0.424953	3.42695e-07
KRAS	T299288	0.414413	7.08738e-07
KRAS	T243500	0.31245	0.000250803
KRAS	T336364	0.316613	0.00020492
KRAS	T318510	0.345611	4.61256e-05
KRAS	T008378	0.381313	5.94613e-06
KRAS	T214684	0.375496	8.44256e-06
KRAS	T037587	0.495378	1.34425e-09
KRAS	T366746	0.42259	4.04193e-07
KRAS	T366746	0.42259	4.04193e-07
KRAS	T151551	0.321632	0.000159984
KRAS	T151551	0.321632	0.000159984
KRAS	T151551	0.321632	0.000159984
KRAS	T151551	0.321632	0.000159984
KRAS	T151551	0.321632	0.000159984
KRAS	T151551	0.321632	0.000159984
KRAS	T170306	0.47641	6.77623e-09
KRAS	T229041	0.378045	7.24659e-06
KRAS	T229041	0.378045	7.24659e-06
KRAS	T211130	0.358612	2.24985e-05
KRAS	T191903	0.30771	0.000314555
KRAS	T191903	0.30771	0.000314555
KRAS	T296014	0.310074	0.000281089
KRAS	T353805	0.733757	9.62919e-24
KRAS	T353805	0.733757	9.62919e-24
KRAS	T353805	0.733757	9.62919e-24
KRAS	T353800	0.703855	3.42084e-21
KRAS	T206895	0.326941	0.000122541
KRAS	T206895	0.326941	0.000122541
KRAS	T206895	0.326941	0.000122541
KRAS	T099727	0.497468	1.11797e-09
KRAS	T168088	0.413141	7.72391e-07
KRAS	T235524	0.308848	0.000297998
KRAS	T235524	0.308848	0.000297998
KRAS	T137853	0.309792	0.000284896
KRAS	T253564	0.333531	8.74174e-05
KRAS	T281710	0.396752	2.26851e-06
KRAS	T032456	0.316613	0.00020492
KRAS	T297995	0.463699	1.89838e-08
KRAS	T267404	0.30186	0.000413843
KRAS	T120300	0.301166	0.000427367
KRAS	T093537	0.608997	7.4071e-15
KRAS	T093537	0.608997	7.4071e-15
KRAS	T093537	0.608997	7.4071e-15
KRAS	T093537	0.608997	7.4071e-15
KRAS	T093537	0.608997	7.4071e-15
KRAS	T165114	0.471847	9.85629e-09
KRAS	T165113	0.405703	1.26847e-06
KRAS	T161633	0.430475	2.31863e-07
KRAS	T148269	0.436245	1.53e-07
KRAS	T148265	0.388038	3.93127e-06
KRAS	T003930	0.626402	7.38966e-16
KRAS	T067663	0.474426	7.9804e-09
KRAS	T067663	0.474426	7.9804e-09
KRAS	T067663	0.474426	7.9804e-09
KRAS	T283345	0.471784	9.90674e-09
KRAS	T007587	0.3322	9.36474e-05
KRAS	T090882	0.439759	1.18333e-07
KRAS	T090882	0.439759	1.18333e-07
KRAS	T090882	0.439759	1.18333e-07
KRAS	T014513	0.421073	4.49075e-07
KRAS	T029617	0.320194	0.000171817
KRAS	T029617	0.320194	0.000171817
KRAS	T029615	0.367284	1.36929e-05
KRAS	T029615	0.367284	1.36929e-05
KRAS	T133395	0.317596	0.000195285
KRAS	T191717	0.345325	4.68435e-05
KRAS	T156561	0.340154	6.17698e-05
KRAS	T156561	0.340154	6.17698e-05
KRAS	T156561	0.340154	6.17698e-05
KRAS	T156561	0.340154	6.17698e-05
KRAS	T012213	0.426196	3.1402e-07
KRAS	T021661	0.441633	1.03052e-07
KRAS	T299378	0.31407	0.00023191
KRAS	T256037	0.370559	1.13091e-05
KRAS	T256037	0.370559	1.13091e-05
KRAS	T044563	0.323002	0.000149414
KRAS	T135933	0.381961	5.71575e-06
KRAS	T115643	0.38824	3.88221e-06
KRAS	T115643	0.38824	3.88221e-06
KRAS	T238360	0.356968	2.46788e-05
KRAS	T238360	0.356968	2.46788e-05
KRAS	T238360	0.356968	2.46788e-05
KRAS	T124124	0.431824	2.10535e-07
KRAS	T182488	0.316684	0.000204203
KRAS	T340296	0.393613	2.77043e-06
KRAS	T191949	0.336785	7.37782e-05
KRAS	T191949	0.336785	7.37782e-05
KRAS	T118355	0.328882	0.000111026
KRAS	T118355	0.328882	0.000111026
KRAS	T174480	0.348604	3.92075e-05
KRAS	T302913	0.450126	5.45048e-08
KRAS	T300985	0.383882	5.08225e-06
KRAS	T280557	0.36698	1.39368e-05
KRAS	T280557	0.36698	1.39368e-05
KRAS	T320563	0.302504	0.00040163
KRAS	T354380	0.455249	3.68043e-08
KRAS	T354382	0.406242	1.22419e-06
KRAS	T065452	0.350347	3.56406e-05
KRAS	T065452	0.350347	3.56406e-05
KRAS	T065452	0.350347	3.56406e-05
KRAS	T175508	0.319512	0.000177705
KRAS	T109649	0.409458	9.88957e-07
KRAS	T202002	0.592607	5.72638e-14
KRAS	T002710	0.308993	0.00029595
KRAS	T002710	0.308993	0.00029595
KRAS	T002710	0.308993	0.00029595
KRAS	T002710	0.308993	0.00029595
KRAS	T006713	0.415298	6.67417e-07
KRAS	T006713	0.415298	6.67417e-07
KRAS	T350149	0.314284	0.000229522
KRAS	T226513	0.325283	0.000133255
KRAS	T127481	0.439015	1.24979e-07
KRAS	T034491	0.30388	0.000376672
KRAS	T289215	0.686512	7.45598e-20
KRAS	T289219	0.644062	6.11988e-17
KRAS	T242349	0.470068	1.13896e-08
KRAS	T304357	0.385601	4.5719e-06
KRAS	T107830	0.320763	0.000167037
KRAS	T264788	0.502748	6.97861e-10
KRAS	T106730	0.465802	1.6055e-08
KRAS	T006967	0.306861	0.000327437
KRAS	T237230	0.396875	2.25072e-06
KRAS	T092173	0.311341	0.000264532
KRAS	T092173	0.311341	0.000264532
KRAS	T028364	0.570692	7.41126e-13
KRAS	T074375	0.331847	9.53673e-05
KRAS	T335940	0.36927	1.21967e-05
KRAS	T029619	0.485441	3.17567e-09
KRAS	T029619	0.485441	3.17567e-09
KRAS	T029619	0.485441	3.17567e-09
KRAS	T029619	0.485441	3.17567e-09
KRAS	T007374	0.57841	3.07377e-13
KRAS	T007376	0.371679	1.05876e-05
KRAS	T148570	0.384183	4.9892e-06
KRAS	T229157	0.342003	5.59836e-05
KRAS	T286118	0.349325	3.76937e-05
KRAS	T061389	0.417346	5.80426e-07
KRAS	T056755	0.592174	6.03462e-14
KRAS	T098145	0.425132	3.38402e-07
KRAS	T098145	0.425132	3.38402e-07
KRAS	T299453	0.411827	8.43896e-07
KRAS	T299453	0.411827	8.43896e-07
KRAS	T253106	0.349376	3.75887e-05
KRAS	T343001	0.300974	0.000431184
KRAS	T320528	0.411434	8.66459e-07
KRAS	T320523	0.553282	4.97158e-12
KRAS	T320525	0.322538	0.000152919
KRAS	T292986	0.690142	3.98256e-20
KRAS	T196790	0.329698	0.000106494
KRAS	T196790	0.329698	0.000106494
KRAS	T343836	0.397347	2.1837e-06
KRAS	T031478	0.347161	4.2411e-05
KRAS	T194030	0.323712	0.000144195
KRAS	T194030	0.323712	0.000144195
KRAS	T159666	0.300903	0.000432598
KRAS	T159666	0.300903	0.000432598
KRAS	T159666	0.300903	0.000432598
KRAS	T159666	0.300903	0.000432598
KRAS	T159666	0.300903	0.000432598
KRAS	T159666	0.300903	0.000432598
KRAS	T159666	0.300903	0.000432598
KRAS	T159667	0.313998	0.000232731
KRAS	T159667	0.313998	0.000232731
KRAS	T159667	0.313998	0.000232731
KRAS	T230820	0.38898	3.70719e-06
KRAS	T166624	0.331336	9.79099e-05
KRAS	T166626	0.305135	0.000355175
KRAS	T166627	0.388348	3.85619e-06
KRAS	T126024	0.665128	2.51135e-18
KRAS	T126024	0.665128	2.51135e-18
KRAS	T187346	0.385628	4.56445e-06
KRAS	T099782	0.496953	1.17003e-09
KRAS	T099781	0.657604	8.09007e-18
KRAS	T096516	0.488931	2.35544e-09
KRAS	T096516	0.488931	2.35544e-09
KRAS	T096512	0.432305	2.03395e-07
KRAS	T096512	0.432305	2.03395e-07
KRAS	T220458	0.344605	4.86977e-05
KRAS	T220458	0.344605	4.86977e-05
KRAS	T220458	0.344605	4.86977e-05
KRAS	T220458	0.344605	4.86977e-05
KRAS	T175227	0.306156	0.000338511
KRAS	T213368	0.326944	0.000122525
KRAS	T218487	0.365049	1.55839e-05
KRAS	T218487	0.365049	1.55839e-05
KRAS	T218487	0.365049	1.55839e-05
KRAS	T218487	0.365049	1.55839e-05
KRAS	T343020	0.464336	1.80469e-08
KRAS	T295963	0.338301	6.81281e-05
KRAS	T212169	0.373314	9.61284e-06
KRAS	T212169	0.373314	9.61284e-06
KRAS	T212169	0.373314	9.61284e-06
KRAS	T212169	0.373314	9.61284e-06
KRAS	T030047	0.421284	4.42565e-07
KRAS	T154078	0.459928	2.55645e-08
KRAS	T171842	0.302675	0.00039845
KRAS	T171842	0.302675	0.00039845
KRAS	T220606	0.339392	6.43156e-05
KRAS	T029621	0.579826	2.60901e-13
KRAS	T029621	0.579826	2.60901e-13
KRAS	T099198	0.502414	7.19112e-10
KRAS	T005671	0.634552	2.38778e-16
KRAS	T366789	0.325223	0.000133656
KRAS	T366789	0.325223	0.000133656
KRAS	T320330	0.396398	2.32045e-06
KRAS	T320330	0.396398	2.32045e-06
KRAS	T108902	0.315347	0.00021797
KRAS	T137479	0.513402	2.63008e-10
KRAS	T137479	0.513402	2.63008e-10
KRAS	T137479	0.513402	2.63008e-10
KRAS	T300753	0.369322	1.21597e-05
KRAS	T156338	0.35767	2.37251e-05
KRAS	T382846	0.400279	1.80779e-06
KRAS	T382846	0.400279	1.80779e-06
KRAS	T382846	0.400279	1.80779e-06
KRAS	T178407	0.598079	2.93036e-14
KRAS	T028138	0.307261	0.000321308
KRAS	T028138	0.307261	0.000321308
KRAS	T028138	0.307261	0.000321308
KRAS	T028138	0.307261	0.000321308
KRAS	T249970	0.555235	4.03784e-12
KRAS	T249970	0.555235	4.03784e-12
KRAS	T249970	0.555235	4.03784e-12
KRAS	T125816	0.423236	3.86397e-07
KRAS	T302620	0.378334	9.07463e-06
KRAS	T031820	0.456582	3.31922e-08
KRAS	T004425	0.492041	1.79974e-09
KRAS	T100203	0.42673	3.0244e-07
KRAS	T094542	0.36905	1.2354e-05
KRAS	T094542	0.36905	1.2354e-05
KRAS	T004423	0.399497	1.9015e-06
KRAS	T254334	0.371834	1.04916e-05
KRAS	T254335	0.331941	9.49069e-05
KRAS	T006598	0.544743	1.21549e-11
KRAS	T344060	0.8014	4.97648e-31
KRAS	T330641	0.323207	0.000147892
KRAS	T323010	0.510056	3.58638e-10
KRAS	T323010	0.510056	3.58638e-10
KRAS	T229304	0.332075	9.42538e-05
KRAS	T038735	0.368009	1.41686e-05
KRAS	T259865	0.347052	4.2663e-05
KRAS	T181966	0.310378	0.000277022
KRAS	T181966	0.310378	0.000277022
KRAS	T181966	0.310378	0.000277022
KRAS	T005654	0.599254	2.53368e-14
KRAS	T293467	0.507457	4.5526e-10
KRAS	T048043	0.323075	0.000148868
KRAS	T304127	0.47892	5.50145e-09
KRAS	T166666	0.762325	1.59792e-26
KRAS	T217009	0.332813	9.07254e-05
KRAS	T300739	0.594682	4.44846e-14
KRAS	T060496	0.381915	5.73198e-06
KRAS	T316693	0.705464	2.54104e-21
KRAS	T316693	0.705464	2.54104e-21
KRAS	T099650	0.376752	7.83159e-06
KRAS	T008670	0.303822	0.000377699
KRAS	T008670	0.303822	0.000377699
KRAS	T008670	0.303822	0.000377699
KRAS	T189180	0.344038	5.02031e-05
KRAS	T171884	0.314137	0.000231158
KRAS	T078703	0.392294	3.01121e-06
KRAS	T078703	0.392294	3.01121e-06
KRAS	T078703	0.392294	3.01121e-06
KRAS	T330239	0.49134	1.91276e-09
KRAS	T003796	0.333817	8.6129e-05
KRAS	T003797	0.577705	3.3345e-13
KRAS	T299596	0.467881	1.35892e-08
KRAS	T257264	0.327012	0.000122106
KRAS	T231383	0.51896	1.55967e-10
KRAS	T114897	0.345353	4.67732e-05
KRAS	T152911	0.326221	0.00012709
KRAS	T072551	0.303533	0.000382843
KRAS	T227447	0.70102	5.74708e-21
KRAS	T300716	0.313138	0.000242611
KRAS	T300715	0.507984	4.33846e-10
KRAS	T300715	0.507984	4.33846e-10
KRAS	T170215	0.40462	1.36217e-06
KRAS	T008990	0.302571	0.00040039
KRAS	T207121	0.335489	7.89501e-05
KRAS	T207121	0.335489	7.89501e-05
KRAS	T172511	0.322114	0.000156184
KRAS	T006985	0.310576	0.000274417
KRAS	T006985	0.310576	0.000274417
KRAS	T006985	0.310576	0.000274417
KRAS	T006985	0.310576	0.000274417
KRAS	T262116	0.337549	7.08762e-05
KRAS	T381368	0.307324	0.000320343
KRAS	T252797	0.30527	0.000352925
KRAS	T141420	0.339764	6.30588e-05
KRAS	T141420	0.339764	6.30588e-05
KRAS	T340309	0.316401	0.000207045
KRAS	T017896	0.339985	6.23277e-05
KRAS	T304128	0.331443	9.7369e-05
KRAS	T174328	0.461975	2.1761e-08
KRAS	T174328	0.461975	2.1761e-08
KRAS	T174328	0.461975	2.1761e-08
KRAS	T174328	0.461975	2.1761e-08
KRAS	T174328	0.461975	2.1761e-08
KRAS	T174328	0.461975	2.1761e-08
KRAS	T174329	0.473096	8.89998e-09
KRAS	T326349	0.464355	1.80187e-08
KRAS	T326349	0.464355	1.80187e-08
KRAS	T326349	0.464355	1.80187e-08
KRAS	T326349	0.464355	1.80187e-08
KRAS	T326349	0.464355	1.80187e-08
KRAS	T174327	0.347872	4.08038e-05
KRAS	T174327	0.347872	4.08038e-05
KRAS	T174327	0.347872	4.08038e-05
KRAS	T174327	0.347872	4.08038e-05
KRAS	T174327	0.347872	4.08038e-05
KRAS	T174327	0.347872	4.08038e-05
KRAS	T360604	0.343128	5.2716e-05
KRAS	T360604	0.343128	5.2716e-05
KRAS	T235516	0.326771	0.000123603
KRAS	T331660	0.395249	2.49695e-06
KRAS	T242797	0.663655	3.16601e-18
KRAS	T322061	0.407133	1.15418e-06
KRAS	T356080	0.50351	6.51494e-10
KRAS	T328756	0.319769	0.000175465
KRAS	T328758	0.340678	6.00774e-05
KRAS	T272610	0.301571	0.000419414
KRAS	T007917	0.396297	2.33551e-06
KRAS	T370854	0.489272	2.2873e-09
KRAS	T261742	0.316613	0.00020492
KRAS	T127042	0.314871	0.000223079
KRAS	T003062	0.431275	2.18983e-07
KRAS	T111765	0.353266	3.03402e-05
KRAS	T184348	0.346437	4.41088e-05
KRAS	T175844	0.593178	5.34291e-14
KRAS	T175844	0.593178	5.34291e-14
KRAS	T375181	0.338902	6.6001e-05
KRAS	T321981	0.344477	4.90338e-05
KRAS	T374160	0.328606	0.000112601
KRAS	T291162	0.442618	9.57983e-08
KRAS	T371666	0.309378	0.000290576
KRAS	T241512	0.323661	0.000144567
KRAS	T241512	0.323661	0.000144567
KRAS	T241512	0.323661	0.000144567
KRAS	T056650	0.374044	9.20527e-06
KRAS	T344005	0.406654	1.19132e-06
KRAS	T243460	0.444667	8.2244e-08
KRAS	T240849	0.309904	0.000283374
KRAS	T048439	0.310177	0.000279702
KRAS	T048439	0.310177	0.000279702
KRAS	T243799	0.308132	0.000308311
KRAS	T127005	0.5118	3.05235e-10
KRAS	T111511	0.49035	2.08397e-09
KRAS	T322043	0.421148	4.4675e-07
KRAS	T322043	0.421148	4.4675e-07
KRAS	T128605	0.353551	2.98639e-05
KRAS	T177939	0.512855	2.76747e-10
KRAS	T216172	0.3373	7.1809e-05
KRAS	T350528	0.395103	2.52022e-06
KRAS	T350528	0.395103	2.52022e-06
KRAS	T363113	0.350707	3.49429e-05
KRAS	T319098	0.525261	8.52609e-11
KRAS	T211022	0.360511	2.02048e-05
KRAS	T261765	0.301188	0.000426938
KRAS	T079226	0.333863	8.59232e-05
KRAS	T269900	0.475297	7.42856e-09
KRAS	T158433	0.371994	1.03933e-05
KRAS	T333019	0.360087	2.06969e-05
KRAS	T351805	0.391668	3.13239e-06
KRAS	T203388	0.482486	4.07958e-09
KRAS	T005701	0.318549	0.000186352
KRAS	T003937	0.724074	7.01676e-23
KRAS	T127943	0.501266	7.97161e-10
KRAS	T143531	0.306975	0.000325677
KRAS	T120907	0.398937	1.97139e-06
KRAS	T319959	0.463959	1.85965e-08
KRAS	T319959	0.463959	1.85965e-08
KRAS	T130777	0.314146	0.000231063
KRAS	T130777	0.314146	0.000231063
KRAS	T373822	0.374324	9.05308e-06
KRAS	T237567	0.347135	4.24699e-05
KRAS	T354381	0.380531	6.23538e-06
KRAS	T116377	0.514774	2.31397e-10
KRAS	T116377	0.514774	2.31397e-10
KRAS	T180296	0.451099	5.06107e-08
KRAS	T180296	0.451099	5.06107e-08
KRAS	T180296	0.451099	5.06107e-08
KRAS	T250746	0.611424	5.41716e-15
KRAS	T187563	0.316613	0.00020492
KRAS	T146110	0.325662	0.000130729
KRAS	T177396	0.336015	7.68107e-05
KRAS	T277455	0.310592	0.000274208
KRAS	T154130	0.589365	8.466e-14
KRAS	T126997	0.537061	2.65967e-11
KRAS	T126997	0.537061	2.65967e-11
KRAS	T126997	0.537061	2.65967e-11
KRAS	T006599	0.499777	9.10655e-10
KRAS	T225716	0.300389	0.000443001
KRAS	T031483	0.380123	6.39167e-06
KRAS	T180494	0.355313	2.7075e-05
KRAS	T166529	0.409887	9.61019e-07
KRAS	T166529	0.409887	9.61019e-07
KRAS	T166529	0.409887	9.61019e-07
KRAS	T166529	0.409887	9.61019e-07
KRAS	T177272	0.47373	8.44994e-09
KRAS	T336324	0.316254	0.000208538
KRAS	T027822	0.367755	1.33229e-05
KRAS	T027822	0.367755	1.33229e-05
KRAS	T196775	0.320205	0.000171719
KRAS	T196775	0.320205	0.000171719
KRAS	T129702	0.369073	1.23376e-05
KRAS	T378365	0.632636	3.12343e-16
KRAS	T078347	0.602066	1.78421e-14
KRAS	T078347	0.602066	1.78421e-14
KRAS	T078347	0.602066	1.78421e-14
KRAS	T187593	0.802629	3.46065e-31
KRAS	T230105	0.622956	1.17978e-15
KRAS	T234486	0.487266	2.71748e-09
KRAS	T322556	0.343969	5.03919e-05
KRAS	T178006	0.490825	2.00008e-09
KRAS	T058234	0.334405	8.35381e-05
KRAS	T058234	0.334405	8.35381e-05
KRAS	T186365	0.515547	2.15223e-10
KRAS	T325584	0.565562	1.31371e-12
KRAS	T325584	0.565562	1.31371e-12
KRAS	T178865	0.534373	3.4815e-11
KRAS	T317967	0.406305	1.21913e-06
KRAS	T118460	0.437348	1.41191e-07
KRAS	T380370	0.336336	7.55336e-05
KRAS	T099549	0.325272	0.000133326
KRAS	T276906	0.315023	0.00022143
KRAS	T254892	0.444231	8.49633e-08
KRAS	T092453	0.301942	0.000412271
KRAS	T331959	0.341401	5.78099e-05
KRAS	T153763	0.305278	0.0003528
KRAS	T008441	0.509793	3.67417e-10
KRAS	T129850	0.386993	4.19478e-06
KRAS	T093587	0.31108	0.000267867
KRAS	T081622	0.3614	1.92092e-05
KRAS	T081622	0.3614	1.92092e-05
KRAS	T150343	0.340398	6.09769e-05
KRAS	T150343	0.340398	6.09769e-05
KRAS	T238675	0.342579	5.42877e-05
KRAS	T140008	0.311075	0.000267938
KRAS	T259126	0.416469	6.16274e-07
KRAS	T259126	0.416469	6.16274e-07
KRAS	T351720	0.349014	3.83398e-05
KRAS	T180251	0.355205	2.72377e-05
KRAS	T071571	0.321986	0.000157189
KRAS	T235217	0.311527	0.000262183
KRAS	T247074	0.331807	9.55617e-05
KRAS	T350920	0.44823	6.29285e-08
KRAS	T291304	0.300506	0.00046353
KRAS	T125338	0.51331	2.65274e-10
KRAS	T125337	0.522726	1.08872e-10
KRAS	T253002	0.372864	9.87223e-06
KRAS	T253002	0.372864	9.87223e-06
KRAS	T125434	0.303935	0.000375705
KRAS	T154311	0.395688	2.42807e-06
KRAS	T154311	0.395688	2.42807e-06
KRAS	T154311	0.395688	2.42807e-06
KRAS	T125742	0.655754	1.07318e-17
KRAS	T125742	0.655754	1.07318e-17
KRAS	T318528	0.354874	2.77454e-05
KRAS	T129953	0.435207	1.64972e-07
KRAS	T067844	0.309593	0.00028761
KRAS	T129839	0.565273	1.35629e-12
KRAS	T111838	0.404323	1.38892e-06
KRAS	T235235	0.429547	2.47709e-07
KRAS	T366807	0.317138	0.00019972
KRAS	T326452	0.545242	1.15446e-11
KRAS	T289914	0.43187	2.09836e-07
KRAS	T110089	0.548468	8.25532e-12
KRAS	T110089	0.548468	8.25532e-12
KRAS	T110089	0.548468	8.25532e-12
KRAS	T110089	0.548468	8.25532e-12
KRAS	T229056	0.406577	1.19735e-06
KRAS	T229054	0.33816	6.86347e-05
KRAS	T229054	0.33816	6.86347e-05
KRAS	T216448	0.376912	7.75704e-06
KRAS	T216448	0.376912	7.75704e-06
KRAS	T041488	0.348503	3.9424e-05
KRAS	T041488	0.348503	3.9424e-05
KRAS	T215970	0.494513	1.45026e-09
KRAS	T215970	0.494513	1.45026e-09
KRAS	T181983	0.451772	4.80775e-08
KRAS	T228891	0.303319	0.000386673
KRAS	T228891	0.303319	0.000386673
KRAS	T338817	0.396756	2.26787e-06
KRAS	T226935	0.407626	1.11704e-06
KRAS	T262064	0.358148	2.30949e-05
KRAS	T006066	0.578243	3.13381e-13
KRAS	T148462	0.38125	5.96896e-06
KRAS	T170129	0.333479	8.76501e-05
KRAS	T170129	0.333479	8.76501e-05
KRAS	T184382	0.518562	1.61966e-10
KRAS	T184382	0.518562	1.61966e-10
KRAS	T328656	0.420844	4.56254e-07
KRAS	T177788	0.588055	9.90298e-14
KRAS	T249192	0.315377	0.000230139
KRAS	T249192	0.315377	0.000230139
KRAS	T018675	0.431748	2.11683e-07
KRAS	T018675	0.431748	2.11683e-07
KRAS	T378657	0.359491	2.14081e-05
KRAS	T231133	0.712699	6.51103e-22
KRAS	T166908	0.354894	2.77155e-05
KRAS	T166908	0.354894	2.77155e-05
KRAS	T211129	0.523045	1.0559e-10
KRAS	T067679	0.312719	0.00024757
KRAS	T067676	0.323527	0.000145539
KRAS	T100138	0.319868	0.000174608
KRAS	T100138	0.319868	0.000174608
KRAS	T128960	0.615153	3.33168e-15
KRAS	T198177	0.418826	5.24373e-07
KRAS	T234936	0.353027	3.07437e-05
KRAS	T153628	0.394479	2.62235e-06
KRAS	T153628	0.394479	2.62235e-06
KRAS	T162453	0.303297	0.000387065
KRAS	T140690	0.346304	4.44273e-05
KRAS	T140690	0.346304	4.44273e-05
KRAS	T291206	0.308331	0.000305423
KRAS	T302927	0.359369	2.15566e-05
KRAS	T252977	0.569707	8.27808e-13
KRAS	T166222	0.388874	3.73173e-06
KRAS	T166222	0.388874	3.73173e-06
KRAS	T297988	0.301486	0.000421074
KRAS	T359268	0.46516	1.69004e-08
KRAS	T255162	0.802039	4.12082e-31
KRAS	T251112	0.336104	7.6456e-05
KRAS	T281872	0.336753	7.38997e-05
KRAS	T247934	0.326041	0.000128253
KRAS	T211688	0.448335	6.24307e-08
KRAS	T272533	0.348745	3.89061e-05
KRAS	T237720	0.353551	2.98642e-05
KRAS	T273666	0.345752	4.57749e-05
KRAS	T123322	0.357774	2.35862e-05
KRAS	T167342	0.801606	4.68373e-31
KRAS	T182499	0.327846	0.000117043
KRAS	T216482	0.378607	7.005e-06
KRAS	T216482	0.378607	7.005e-06
KRAS	T230982	0.508738	4.04864e-10
KRAS	T230982	0.508738	4.04864e-10
KRAS	T342987	0.346328	4.43701e-05
KRAS	T297731	0.337044	7.27828e-05
KRAS	T297731	0.337044	7.27828e-05
KRAS	T322086	0.411355	8.71073e-07
KRAS	T002518	0.482902	3.93883e-09
KRAS	T030943	0.328949	0.000110649
KRAS	T212433	0.303127	0.000390151
KRAS	T212433	0.303127	0.000390151
KRAS	T312695	0.373699	9.39542e-06
KRAS	T312695	0.373699	9.39542e-06
KRAS	T177590	0.643066	7.07313e-17
KRAS	T316694	0.771689	1.60591e-27
KRAS	T006952	0.405642	1.27358e-06
KRAS	T317019	0.331708	9.60495e-05
KRAS	T012147	0.33099	9.96655e-05
KRAS	T163143	0.310673	0.000273144
KRAS	T348497	0.37848	7.05893e-06
KRAS	T127812	0.43362	1.85031e-07
KRAS	T127812	0.43362	1.85031e-07
KRAS	T243101	0.334776	8.19405e-05
KRAS	T243101	0.334776	8.19405e-05
KRAS	T253001	0.399783	1.86664e-06
KRAS	T245217	0.470101	1.13587e-08
KRAS	T125424	0.669136	1.32828e-18
KRAS	T351390	0.452168	4.66413e-08
KRAS	T093883	0.584014	1.59895e-13
KRAS	T160322	0.640199	1.07e-16
KRAS	T125740	0.61619	2.90719e-15
KRAS	T125740	0.61619	2.90719e-15
KRAS	T125740	0.61619	2.90719e-15
KRAS	T188611	0.373616	9.44226e-06
KRAS	T206546	0.39733	2.18609e-06
KRAS	T302037	0.308827	0.0002983
KRAS	T325788	0.345523	4.6344e-05
KRAS	T114920	0.399223	1.93538e-06
KRAS	T177604	0.575243	4.42301e-13
KRAS	T029622	0.730086	2.0653e-23
KRAS	T029622	0.730086	2.0653e-23
KRAS	T233410	0.574396	4.87186e-13
KRAS	T284469	0.340959	5.91869e-05
KRAS	T222058	0.317857	0.000192803
KRAS	T222058	0.317857	0.000192803
KRAS	T088134	0.498925	9.82421e-10
KRAS	T111839	0.454573	3.8775e-08
KRAS	T111839	0.454573	3.8775e-08
KRAS	T300332	0.374439	8.99165e-06
KRAS	T259514	0.415585	6.54508e-07
KRAS	T167422	0.384624	4.85582e-06
KRAS	T167422	0.384624	4.85582e-06
KRAS	T225422	0.73733	4.52723e-24
KRAS	T124926	0.529513	5.6325e-11
KRAS	T124926	0.529513	5.6325e-11
KRAS	T296655	0.758026	4.43006e-26
KRAS	T382975	0.47514	7.52524e-09
KRAS	T382975	0.47514	7.52524e-09
KRAS	T002708	0.329782	0.000106038
KRAS	T002708	0.329782	0.000106038
KRAS	T308069	0.425203	3.36736e-07
KRAS	T129652	0.367327	1.36592e-05
KRAS	T129652	0.367327	1.36592e-05
KRAS	T129652	0.367327	1.36592e-05
KRAS	T350604	0.374953	8.72053e-06
KRAS	T344771	0.360257	2.04981e-05
KRAS	T230232	0.322501	0.000153203
KRAS	T184399	0.464642	1.76124e-08
KRAS	T231126	0.719327	1.80167e-22
KRAS	T185620	0.308965	0.000296356
KRAS	T023138	0.419786	4.90833e-07
KRAS	T179958	0.310586	0.000274291
KRAS	T180676	0.367304	1.36768e-05
KRAS	T180676	0.367304	1.36768e-05
KRAS	T328284	0.567568	1.05139e-12
KRAS	T195834	0.801606	4.68373e-31
KRAS	T050909	0.379084	6.80625e-06
KRAS	T197635	0.693297	2.29178e-20
KRAS	T285472	0.389453	3.59937e-06
KRAS	T286076	0.687475	6.3194e-20
KRAS	T203327	0.563581	1.63439e-12
KRAS	T190918	0.412223	8.21698e-07
KRAS	T146137	0.351667	3.31438e-05
KRAS	T160027	0.347543	4.15406e-05
KRAS	T114744	0.515295	2.20361e-10
KRAS	T098227	0.333406	8.7983e-05
KRAS	T286079	0.369594	1.19674e-05
KRAS	T326660	0.456374	3.37321e-08
KRAS	T326069	0.355091	2.74121e-05
KRAS	T164291	0.313903	0.000233797
KRAS	T122709	0.307505	0.000317617
KRAS	T320447	0.358151	2.30904e-05
KRAS	T307528	0.387609	4.03742e-06
KRAS	T283074	0.309829	0.00028439
KRAS	T348281	0.341062	5.88611e-05
KRAS	T280752	0.349419	3.74989e-05
KRAS	T288213	0.48515	3.25554e-09
KRAS	T098222	0.420024	4.82851e-07
KRAS	T002936	0.427975	2.76952e-07
KRAS	T126397	0.365695	1.50137e-05
KRAS	T312134	0.434019	1.79778e-07
KRAS	T312136	0.439464	1.20922e-07
TP53	T167996	0.31168	0.00026027
TP53	T167996	0.31168	0.00026027
TP53	T167996	0.31168	0.00026027
ALK	T291198	0.30422	0.000370737
ALK	T323302	0.304394	0.000367725
ALK	T305443	0.422244	4.14042e-07
ALK	T188826	0.38541	4.62619e-06
ALK	T212862	0.313947	0.000233307
ALK	T212862	0.313947	0.000233307
ALK	T198226	0.309139	0.000293906
ALK	T188783	0.351955	3.26221e-05
ALK	T282351	0.384557	4.87582e-06
ALK	T058436	0.353093	3.06327e-05
ALK	T009293	0.316522	0.000205824
ALK	T356951	0.387596	4.04082e-06
ALK	T147508	0.302836	0.000395486
ALK	T102676	0.422244	4.14042e-07
ALK	T116320	0.435286	1.64038e-07
ALK	T116320	0.435286	1.64038e-07
ALK	T049697	0.375032	8.67939e-06
ALK	T360706	0.395026	2.53266e-06
ALK	T354834	0.41336	7.61045e-07
ALK	T115663	0.346031	4.50893e-05
ALK	T033692	0.380883	6.10357e-06
ALK	T024290	0.359182	2.17858e-05
ALK	T381216	0.525605	8.24682e-11
ALK	T196305	0.38762	4.03483e-06
ALK	T337814	0.368646	1.26488e-05
ALK	T084241	0.410658	9.12739e-07
ALK	T049721	0.331868	9.5264e-05
ALK	T276433	0.340633	6.02194e-05
ALK	T276433	0.340633	6.02194e-05
ALK	T255499	0.397519	2.15975e-06
ALK	T104769	0.370821	1.1136e-05
ALK	T213364	0.38762	4.03483e-06
ALK	T024055	0.324558	0.000138205
ALK	T252364	0.301707	0.00041679
ALK	T213387	0.301768	0.000415616
ALK	T297827	0.311973	0.000256629
ALK	T116318	0.416803	6.0235e-07
ALK	T116318	0.416803	6.0235e-07
ALK	T116318	0.416803	6.0235e-07
ALK	T362351	0.306509	0.000332928
ALK	T362351	0.306509	0.000332928
ALK	T254893	0.3458	4.56565e-05
ALK	T186574	0.315108	0.000220523
ALK	T094424	0.524256	9.39631e-11
ALK	T163462	0.38762	4.03483e-06
ALK	T354826	0.407961	1.09251e-06
ALK	T013455	0.38762	4.03483e-06
ALK	T116321	0.424932	3.43196e-07
ALK	T116321	0.424932	3.43196e-07
ALK	T116321	0.424932	3.43196e-07
ALK	T354902	0.36442	1.61585e-05
ALK	T201430	0.334466	8.3272e-05
ALK	T050721	0.364307	1.6264e-05
ALK	T202051	0.424879	3.44466e-07
ALK	T075193	0.38528	4.66344e-06
VEGFA	T291671	0.315134	0.000220238
VEGFA	T291672	0.329972	0.000105012
VEGFA	T213658	0.300435	0.000442066
VEGFA	T213658	0.300435	0.000442066
VEGFA	T123738	0.304786	0.000361033
VEGFA	T223693	0.328377	0.000113923
VEGFA	T297166	0.316625	0.000204798
VEGFA	T297166	0.316625	0.000204798
VEGFA	T196499	0.388675	3.77843e-06
VEGFA	T258261	0.321305	0.000162606
VEGFA	T258261	0.321305	0.000162606
VEGFA	T258261	0.321305	0.000162606
VEGFA	T323299	0.305268	0.000352955
VEGFA	T190820	0.322102	0.000156276
VEGFA	T103478	0.328757	0.000111735
VEGFA	T332058	0.320188	0.00017187
VEGFA	T161147	0.329221	0.000109122
VEGFA	T108347	0.332724	9.11453e-05
VEGFA	T261126	0.30018	0.000447299
VEGFA	T261126	0.30018	0.000447299
VEGFA	T261126	0.30018	0.000447299
VEGFA	T346260	0.307777	0.000313552
VEGFA	T009268	0.325436	0.000132231
VEGFA	T115961	0.320429	0.000169825
VEGFA	T138109	0.303724	0.000379441
VEGFA	T161934	0.351693	3.30965e-05
VEGFA	T197697	0.308212	0.000307144
VEGFA	T223878	0.359523	2.13692e-05
VEGFA	T223878	0.359523	2.13692e-05
VEGFA	T067102	0.313629	0.00023692
VEGFA	T281701	0.311864	0.000257973
VEGFA	T146126	0.304007	0.000374453
VEGFA	T278267	0.302136	0.000408577
VEGFA	T320444	0.341889	5.6327e-05
ERBB2	T323304	0.73002	2.0935e-23
ERBB2	T293536	0.627186	6.63864e-16
ERBB2	T323299	0.544695	1.22158e-11
ERBB2	T220821	0.572188	6.26005e-13
ERBB2	T041352	0.915168	1.53287e-53
ERBB2	T356953	0.303168	0.000389406
ERBB2	T244601	0.401793	1.63856e-06
ERBB2	T123621	0.300358	0.00044363
ERBB2	T256845	0.342636	5.4123e-05
ERBB2	T256845	0.342636	5.4123e-05
ERBB2	T214199	0.304462	0.000366566
ERBB2	T172416	0.441753	1.02142e-07
ERBB2	T172416	0.441753	1.02142e-07
ERBB2	T172417	0.438361	1.31116e-07
ERBB2	T172417	0.438361	1.31116e-07
ERBB2	T172418	0.507501	4.53421e-10
ERBB2	T172418	0.507501	4.53421e-10
ERBB2	T056756	0.443824	8.75836e-08
ERBB2	T253790	0.335474	7.90128e-05
ERBB2	T323283	0.503323	6.62609e-10
ERBB2	T121255	0.912457	1.10016e-52
ERBB2	T292961	0.551123	6.24724e-12
ERBB2	T220518	0.672373	7.88294e-19
ERBB2	T273030	0.915168	1.53287e-53
ERBB2	T302058	0.677219	3.56525e-19
ERBB2	T323520	0.335274	7.9844e-05
ERBB2	T200414	0.622385	1.27416e-15
ERBB2	T074677	0.506971	4.75908e-10
ERBB2	T074675	0.495038	1.38501e-09
ERBB2	T146131	0.305743	0.00034516
ERBB2	T114743	0.778202	3.04298e-28
MET	T004473	0.349503	3.7327e-05
MET	T381227	0.555099	4.09688e-12
MET	T282008	0.319927	0.000174099
MET	T264029	0.310967	0.000269321
MET	T065239	0.310935	0.000269739
MET	T352506	0.50029	8.69891e-10
MET	T174314	0.309946	0.000282809
MET	T032832	0.305768	0.000344763
MET	T087158	0.30082	0.00043426
MET	T141810	0.302868	0.000394899
MET	T141810	0.302868	0.000394899
MET	T141810	0.302868	0.000394899
MET	T141810	0.302868	0.000394899
MET	T141810	0.302868	0.000394899
MET	T281494	0.337628	7.05819e-05
MET	T332057	0.513633	2.57415e-10
MET	T293871	0.306434	0.000334108
MET	T124528	0.336395	7.5301e-05
MET	T124528	0.336395	7.5301e-05
MET	T124526	0.354948	2.76321e-05
MET	T098648	0.361132	1.95039e-05
MET	T098648	0.361132	1.95039e-05
MET	T098648	0.361132	1.95039e-05
MET	T071293	0.305269	0.000352949
MET	T284066	0.453987	4.05643e-08
MET	T267038	0.388963	3.71111e-06
MET	T338613	0.330393	0.000102769
MET	T085142	0.367029	1.3897e-05
MET	T212418	0.304784	0.000361074
MET	T161830	0.319048	0.000181821
MET	T081804	0.361161	1.94725e-05
MET	T309004	0.324557	0.00013821
MET	T364315	0.309239	0.000292507
MET	T282018	0.340211	6.15838e-05
MET	T282012	0.319115	0.000181223
MET	T282013	0.308368	0.000304876
MET	T282014	0.308529	0.000302555
MET	T282016	0.347284	4.21288e-05
MET	T165230	0.328108	0.00011549
MET	T339059	0.371385	1.0773e-05
MET	T339059	0.371385	1.0773e-05
MET	T141809	0.303706	0.000379746
MET	T141809	0.303706	0.000379746
MET	T141809	0.303706	0.000379746
MET	T141809	0.303706	0.000379746
MET	T141809	0.303706	0.000379746
MET	T141809	0.303706	0.000379746
MET	T272801	0.301517	0.000420484
MET	T272801	0.301517	0.000420484
MET	T272801	0.301517	0.000420484
MET	T272801	0.301517	0.000420484
MET	T264325	0.30861	0.000301394
MET	T157306	0.339072	6.54095e-05
MET	T294699	0.303656	0.000380647
MET	T056572	0.454438	3.91789e-08
MET	T351208	0.348117	4.02621e-05
MET	T219106	0.338136	6.8722e-05
MET	T166073	0.336502	7.4879e-05
MET	T004253	0.302664	0.000398654
MET	T003547	0.312047	0.000255708
MET	T171028	0.308396	0.000304475
MET	T188030	0.327911	0.000116658
MET	T188030	0.327911	0.000116658
MET	T182231	0.332159	9.38452e-05
MET	T182231	0.332159	9.38452e-05
MET	T148958	0.311618	0.000261045
MET	T122676	0.312108	0.000254967
MET	T122676	0.312108	0.000254967
MET	T122676	0.312108	0.000254967
MET	T168316	0.30896	0.000296413
MET	T104976	0.372533	1.00672e-05
MET	T245064	0.343805	5.08361e-05
MET	T351868	0.3642	1.63648e-05
MET	T160125	0.302841	0.000395396
MET	T160124	0.326295	0.000126614
MET	T034204	0.30353	0.000382887
MET	T349222	0.308368	0.000304876
MET	T312176	0.328044	0.000115867
MET	T061274	0.355107	2.73882e-05
MET	T340784	0.366073	1.46892e-05
MET	T161811	0.309929	0.00028304
ERCC1	T103478	-0.313401	0.000239546
ERCC1	T110272	0.304788	0.000361003
ERCC1	T019326	-0.318334	0.00018833
ERCC1	T298119	0.320918	0.000165762
ERCC1	T162622	0.307187	0.000322428
ERCC1	T229977	0.390535	3.3635e-06
ERCC1	T220834	0.321947	0.00015749
ERCC1	T285788	0.311313	0.000264895
ERCC1	T285788	0.311313	0.000264895
ERCC1	T050722	0.322212	0.000155424
GSTM1	T291996	0.319788	0.000175302
GSTM1	T291996	0.319788	0.000175302
GSTM1	T291996	0.319788	0.000175302
GSTM1	T062722	0.351792	3.29154e-05
GSTM1	T231507	0.431198	2.20185e-07
GSTM1	T031012	0.309249	0.000292364
GSTM1	T031012	0.309249	0.000292364
GSTM1	T249715	0.352964	3.08524e-05
GSTM1	T006483	0.35121	3.39892e-05
GSTM1	T113182	0.344534	4.88829e-05
GSTM1	T309027	0.438499	1.29797e-07
GSTM1	T309027	0.438499	1.29797e-07
GSTM1	T213386	0.382119	5.66099e-06
GSTM1	T287449	0.338591	6.70916e-05
GSTM1	T110885	0.374266	9.08451e-06
GSTM1	T110885	0.374266	9.08451e-06
GSTM1	T110884	0.466915	1.46866e-08
GSTM1	T110884	0.466915	1.46866e-08
GSTM1	T095177	0.478762	5.57405e-09
GSTM1	T061237	0.303332	0.000386437
GSTM1	T205483	0.382434	5.55328e-06
GSTM1	T036759	0.334942	8.12376e-05
GSTM1	T268032	0.312547	0.000249634
GSTM1	T268032	0.312547	0.000249634
GSTM1	T275607	0.340551	6.04835e-05
GSTM1	T292445	0.351945	3.26393e-05
GSTM1	T292950	0.331111	9.90492e-05
GSTM1	T292950	0.331111	9.90492e-05
GSTM1	T292950	0.331111	9.90492e-05
GSTM1	T364070	0.382434	5.55328e-06
GSTM1	T371159	0.447415	6.69184e-08
GSTM1	T319606	0.382434	5.55328e-06
GSTM1	T349175	0.386855	4.23101e-06
GSTM1	T303230	0.453189	4.31318e-08
GSTM1	T332059	0.382434	5.55328e-06
GSTM1	T127616	0.317751	0.000193804
GSTM1	T127616	0.317751	0.000193804
GSTM1	T159309	0.302515	0.000401431
GSTM1	T023494	0.327041	0.000121924
GSTM1	T032457	0.382434	5.55328e-06
GSTM1	T272529	0.382434	5.55328e-06
GSTM1	T224842	0.350999	3.43854e-05
GSTM1	T368474	0.382434	5.55328e-06
GSTM1	T307841	0.421089	4.48568e-07
GSTM1	T278767	0.382251	5.61559e-06
GSTM1	T129279	0.382434	5.55328e-06
GSTM1	T129279	0.382434	5.55328e-06
GSTM1	T129279	0.382434	5.55328e-06
GSTM1	T023556	0.320538	0.000168912
GSTM1	T327658	0.30343	0.000384686
GSTM1	T340907	0.382434	5.55328e-06
GSTM1	T340905	0.494787	1.41592e-09
GSTM1	T340905	0.494787	1.41592e-09
GSTM1	T132339	0.381727	5.79786e-06
GSTM1	T131826	0.310303	0.000278027
GSTM1	T062730	0.51736	1.81458e-10
GSTM1	T046240	0.35145	3.3542e-05
GSTM1	T081673	0.358047	2.32262e-05
GSTM1	T381217	0.382434	5.55328e-06
GSTM1	T341305	0.315275	0.000218739
GSTM1	T213363	0.324364	0.000139558
GSTM1	T201517	0.358514	2.26236e-05
GSTM1	T315008	0.382323	5.59098e-06
GSTM1	T287575	0.344634	4.86211e-05
GSTM1	T110891	0.444499	8.32807e-08
GSTM1	T110891	0.444499	8.32807e-08
GSTM1	T046570	0.390232	3.42798e-06
GSTM1	T046570	0.390232	3.42798e-06
GSTM1	T036740	0.301618	0.000418514
GSTM1	T371425	0.36449	1.60936e-05
GSTM1	T366600	0.438698	1.27912e-07
GSTM1	T075928	0.365853	1.48768e-05
GSTM1	T169636	0.334241	8.42542e-05
GSTM1	T253665	0.365654	1.50487e-05
GSTM1	T065262	0.32836	0.000114021
GSTM1	T004821	0.49059	2.04119e-09
GSTM1	T173448	0.356152	2.5835e-05
GSTM1	T173448	0.356152	2.5835e-05
GSTM1	T173448	0.356152	2.5835e-05
GSTM1	T173619	0.398578	2.01757e-06
GSTM1	T266018	0.471174	1.04113e-08
GSTM1	T314378	0.409651	9.76274e-07
GSTM1	T253908	0.477756	6.06113e-09
GSTM1	T253909	0.331476	9.72084e-05
GSTM1	T253909	0.331476	9.72084e-05
GSTM1	T151186	0.382511	5.52727e-06
GSTM1	T173176	0.303434	0.000384605
GSTM1	T001964	0.382434	5.55328e-06
GSTM1	T001964	0.382434	5.55328e-06
GSTM1	T240593	0.314951	0.000222205
GSTM1	T210049	0.324972	0.000135357
GSTM1	T057660	0.382434	5.55328e-06
GSTM1	T346985	0.307176	0.000322597
GSTM1	T210080	0.370707	1.12114e-05
GSTM1	T092627	0.496535	1.21403e-09
GSTM1	T307839	0.34356	5.15097e-05
GSTM1	T289076	0.38189	5.74083e-06
GSTM1	T289076	0.38189	5.74083e-06
GSTM1	T212309	0.360707	1.99811e-05
GSTM1	T324165	0.302794	0.000396256
GSTM1	T253258	0.305272	0.000352885
GSTM1	T253258	0.305272	0.000352885
GSTM1	T327662	0.310168	0.000279819
GSTM1	T327662	0.310168	0.000279819
GSTM1	T293004	0.366788	1.40929e-05
GSTM1	T202072	0.323891	0.000142908
GSTM1	T203318	0.307448	0.000318474
GSTM1	T075198	0.381564	5.85567e-06
GSTM1	T074684	0.381833	5.7607e-06
GSTM1	T122776	0.382434	5.55328e-06
GSTM1	T122775	0.382434	5.55328e-06
GSTM1	T102975	0.345699	4.59057e-05
GSTM1	T102972	0.314296	0.000229388
GSTM1	T161185	0.322197	0.000155539
GSTM1	T161187	0.331172	9.87395e-05
GSTM1	T267000	0.436373	1.51581e-07
GSTM1	T317176	0.382434	5.55328e-06
GSTM1	T160029	0.353235	3.03918e-05
GSTM1	T074673	0.377269	7.59242e-06
GSTM1	T146150	0.329496	0.000107597
XRCC1	T277862	0.310313	0.000277896
XRCC1	T160504	0.323264	0.000147468
XRCC1	T341970	0.306302	0.000336193
CDKN2A	T121849	0.339824	6.28614e-05
CDKN2A	T202996	0.348799	3.87928e-05
CDKN2A	T357444	0.304725	0.000362075
CDKN2A	T023328	0.309155	0.000293675
CDKN2A	T269930	0.316904	0.000202019
CDKN2A	T305489	0.317153	0.000199576
CDKN2A	T078947	0.332606	9.1703e-05
CDKN2A	T317393	0.337673	7.04155e-05
CDKN2A	T221511	0.305014	0.00035719
CDKN2A	T221511	0.305014	0.00035719
CDKN2A	T317387	0.339113	6.52696e-05
CDKN2A	T022585	0.318837	0.000183727
CDKN2A	T337925	0.317165	0.000199455
CDKN2A	T146739	0.317534	0.000195877
CDKN2A	T146834	0.355504	2.67881e-05
CDKN2A	T146834	0.355504	2.67881e-05
CDKN2A	T146834	0.355504	2.67881e-05
CDKN2A	T104997	0.345704	4.58942e-05
TERT	T327855	0.379314	6.71217e-06
TERT	T327855	0.379314	6.71217e-06
TERT	T181493	0.372148	1.02992e-05
TERT	T350291	0.321906	0.000157813
TERT	T254672	0.30937	0.000290686
TERT	T254672	0.30937	0.000290686
TERT	T176285	0.48404	3.5771e-09
TERT	T230009	0.527026	7.18336e-11
TERT	T099562	0.344104	5.00276e-05
TERT	T331623	0.691926	2.91643e-20
TERT	T129676	0.328989	0.000110422
TERT	T230701	0.306529	0.000332614
TERT	T177475	0.567493	1.06021e-12
TERT	T126035	0.30395	0.000375454
TERT	T126034	0.388609	3.79394e-06
TERT	T216399	0.32898	0.000110472
TERT	T206054	0.357416	2.40656e-05
TERT	T273985	0.435746	1.58655e-07
TERT	T070327	0.437288	1.41804e-07
TERT	T173769	0.365412	1.52607e-05
TERT	T289222	0.388039	3.93101e-06
TERT	T280760	0.625992	7.81475e-16
TERT	T253488	0.319556	0.000177321
TERT	T380574	0.324184	0.000140827
TERT	T380574	0.324184	0.000140827
TERT	T278243	0.478555	5.67111e-09
TERT	T066064	0.387059	4.17763e-06
TERT	T066064	0.387059	4.17763e-06
TERT	T021357	0.30588	0.000342951
TERT	T021357	0.30588	0.000342951
TERT	T021357	0.30588	0.000342951
TERT	T021357	0.30588	0.000342951
TERT	T021354	0.420084	4.80861e-07
TERT	T021354	0.420084	4.80861e-07
TERT	T213034	0.342257	5.52297e-05
TERT	T343035	0.443432	9.01779e-08
TERT	T081648	0.331143	9.88833e-05
TERT	T081648	0.331143	9.88833e-05
TERT	T081645	0.371829	1.04944e-05
TERT	T212172	0.543218	1.42216e-11
TERT	T212172	0.543218	1.42216e-11
TERT	T350782	0.368146	1.30233e-05
TERT	T350782	0.368146	1.30233e-05
TERT	T212862	0.342605	5.42139e-05
TERT	T212862	0.342605	5.42139e-05
TERT	T110182	0.432607	1.99032e-07
TERT	T034495	0.334369	8.3696e-05
TERT	T302345	0.303118	0.000390319
TERT	T181757	0.511776	3.05919e-10
TERT	T120518	0.527023	7.18485e-11
TERT	T124208	0.359049	2.19496e-05
TERT	T125480	0.350705	3.49457e-05
TERT	T221134	0.317868	0.000192689
TERT	T272951	0.319615	0.00017681
TERT	T272951	0.319615	0.00017681
TERT	T272951	0.319615	0.00017681
TERT	T204497	0.328842	0.00011125
TERT	T191060	0.332342	9.29624e-05
TERT	T074283	0.343458	5.17914e-05
TERT	T074283	0.343458	5.17914e-05
TERT	T074283	0.343458	5.17914e-05
TERT	T346026	0.353507	2.99371e-05
TERT	T243806	0.311435	0.000263342
TERT	T248637	0.347178	4.23725e-05
TERT	T350231	0.599659	2.40947e-14
TERT	T350231	0.599659	2.40947e-14
TERT	T350231	0.599659	2.40947e-14
TERT	T350231	0.599659	2.40947e-14
TERT	T061237	0.328185	0.000115041
TERT	T275874	0.310808	0.000271387
TERT	T290799	0.337408	7.14057e-05
TERT	T349016	0.376677	7.8668e-06
TERT	T349016	0.376677	7.8668e-06
TERT	T349016	0.376677	7.8668e-06
TERT	T349016	0.376677	7.8668e-06
TERT	T234728	0.336615	7.44384e-05
TERT	T234728	0.336615	7.44384e-05
TERT	T234728	0.336615	7.44384e-05
TERT	T234728	0.336615	7.44384e-05
TERT	T331686	0.314366	0.000228613
TERT	T331686	0.314366	0.000228613
TERT	T331686	0.314366	0.000228613
TERT	T279067	0.60877	7.62588e-15
TERT	T209379	0.318711	0.000184868
TERT	T012139	0.387593	4.04154e-06
TERT	T094547	0.329511	0.000107519
TERT	T094544	0.315203	0.000219497
TERT	T206900	0.383701	5.13876e-06
TERT	T025160	0.300788	0.000434915
TERT	T216550	0.380116	6.39425e-06
TERT	T216550	0.380116	6.39425e-06
TERT	T283696	0.364947	1.56754e-05
TERT	T283696	0.364947	1.56754e-05
TERT	T283696	0.364947	1.56754e-05
TERT	T002199	0.372213	1.02593e-05
TERT	T276425	0.405169	1.31386e-06
TERT	T094575	0.331157	9.88151e-05
TERT	T094575	0.331157	9.88151e-05
TERT	T167996	0.35791	2.34062e-05
TERT	T167996	0.35791	2.34062e-05
TERT	T167996	0.35791	2.34062e-05
TERT	T281892	0.395929	2.39105e-06
TERT	T281892	0.395929	2.39105e-06
TERT	T019483	0.467493	1.40199e-08
TERT	T153059	0.367521	1.35058e-05
TERT	T242781	0.379736	6.54332e-06
TERT	T078121	0.402801	1.53435e-06
TERT	T333157	0.418795	5.25497e-07
TERT	T000487	0.412606	8.00758e-07
TERT	T000487	0.412606	8.00758e-07
TERT	T000487	0.412606	8.00758e-07
TERT	T000487	0.412606	8.00758e-07
TERT	T000486	0.455103	3.72211e-08
TERT	T000486	0.455103	3.72211e-08
TERT	T000486	0.455103	3.72211e-08
TERT	T000485	0.56382	1.59198e-12
TERT	T244128	0.36624	1.45479e-05
TERT	T244128	0.36624	1.45479e-05
TERT	T244128	0.36624	1.45479e-05
TERT	T055042	0.364067	1.64904e-05
TERT	T055044	0.376449	7.97499e-06
TERT	T055044	0.376449	7.97499e-06
TERT	T177754	0.46461	1.7657e-08
TERT	T177755	0.501765	7.62289e-10
TERT	T132293	0.428724	2.62646e-07
TERT	T242782	0.332659	9.1452e-05
TERT	T228009	0.303404	0.000385137
TERT	T117821	0.336029	7.67564e-05
TERT	T117821	0.336029	7.67564e-05
TERT	T177106	0.37194	1.04261e-05
TERT	T335814	0.488044	2.54213e-09
TERT	T099041	0.752358	1.64595e-25
TERT	T183988	0.30839	0.000304558
TERT	T004492	0.3315	9.70868e-05
TERT	T094535	0.431168	2.20656e-07
TERT	T094535	0.431168	2.20656e-07
TERT	T305655	0.312267	0.000253024
TERT	T355400	0.478936	5.49377e-09
TERT	T005018	0.35761	2.38046e-05
TERT	T081660	0.450217	5.41293e-08
TERT	T081661	0.496598	1.20735e-09
TERT	T266258	0.394178	2.67293e-06
TERT	T096077	0.381446	5.89816e-06
TERT	T122282	0.306144	0.000338704
TERT	T229378	0.409101	1.01278e-06
TERT	T229378	0.409101	1.01278e-06
TERT	T229378	0.409101	1.01278e-06
TERT	T180044	0.433726	1.83625e-07
TERT	T375697	0.455816	3.52232e-08
TERT	T114826	0.331321	9.7983e-05
TERT	T318504	0.35821	2.30138e-05
TERT	T318504	0.35821	2.30138e-05
TERT	T094392	0.396611	2.28911e-06
TERT	T094393	0.529547	5.61329e-11
TERT	T176656	0.402862	1.52824e-06
TERT	T176656	0.402862	1.52824e-06
TERT	T133268	0.386962	4.20282e-06
TERT	T023959	0.328497	0.000113229
TERT	T005221	0.424366	3.57065e-07
TERT	T272832	0.403419	1.61629e-06
TERT	T166883	0.400774	1.7507e-06
TERT	T166887	0.449517	5.70835e-08
TERT	T166888	0.367721	1.33495e-05
TERT	T225287	0.438542	1.29389e-07
TERT	T225285	0.327932	0.00011653
TERT	T231744	0.317958	0.000191844
TERT	T045846	0.393166	3.70587e-06
TERT	T045846	0.393166	3.70587e-06
TERT	T006618	0.395154	2.51215e-06
TERT	T006618	0.395154	2.51215e-06
TERT	T006619	0.590613	7.28656e-14
TERT	T237326	0.35691	2.47602e-05
TERT	T077165	0.445894	7.50253e-08
TERT	T098208	0.331691	9.6134e-05
TERT	T207123	0.391201	3.2259e-06
TERT	T207123	0.391201	3.2259e-06
TERT	T292971	0.339151	6.51391e-05
TERT	T292971	0.339151	6.51391e-05
TERT	T177088	0.43886	1.26402e-07
TERT	T196769	0.363997	1.65566e-05
TERT	T196769	0.363997	1.65566e-05
TERT	T048821	0.344217	4.97249e-05
TERT	T167663	0.330651	0.000101418
TERT	T070338	0.383174	5.30755e-06
TERT	T230111	0.353281	3.0315e-05
TERT	T324193	0.338452	6.75872e-05
TERT	T176611	0.354193	2.88171e-05
TERT	T022090	0.337701	7.03128e-05
TERT	T228296	0.499587	9.26169e-10
TERT	T228294	0.427985	2.76766e-07
TERT	T235222	0.458315	2.90052e-08
TERT	T235222	0.458315	2.90052e-08
TERT	T235222	0.458315	2.90052e-08
TERT	T012270	0.357323	2.41928e-05
TERT	T012270	0.357323	2.41928e-05
TERT	T012270	0.357323	2.41928e-05
TERT	T012270	0.357323	2.41928e-05
TERT	T356018	0.340841	5.95591e-05
TERT	T000305	0.317498	0.000196221
TERT	T000306	0.37942	6.66963e-06
TERT	T258634	0.3311	9.9107e-05
TERT	T258634	0.3311	9.9107e-05
TERT	T081965	0.324105	0.000141382
TERT	T319132	0.395037	2.53092e-06
TERT	T299288	0.427686	2.82687e-07
TERT	T318510	0.329862	0.000105602
TERT	T008378	0.321617	0.000160098
TERT	T214684	0.316501	0.000206042
TERT	T037587	0.439022	1.24911e-07
TERT	T254318	0.371911	1.04442e-05
TERT	T366746	0.371762	1.05365e-05
TERT	T366746	0.371762	1.05365e-05
TERT	T170306	0.390779	3.31248e-06
TERT	T229041	0.365424	1.52501e-05
TERT	T229041	0.365424	1.52501e-05
TERT	T353805	0.661094	4.72167e-18
TERT	T353805	0.661094	4.72167e-18
TERT	T353805	0.661094	4.72167e-18
TERT	T353800	0.624033	1.01989e-15
TERT	T099727	0.419464	5.01864e-07
TERT	T168088	0.351532	3.33913e-05
TERT	T137853	0.324636	0.000137665
TERT	T281710	0.438315	1.31557e-07
TERT	T297995	0.412256	8.1986e-07
TERT	T120300	0.370035	1.16622e-05
TERT	T093537	0.507475	4.54497e-10
TERT	T093537	0.507475	4.54497e-10
TERT	T093537	0.507475	4.54497e-10
TERT	T093537	0.507475	4.54497e-10
TERT	T093537	0.507475	4.54497e-10
TERT	T165114	0.384547	4.87883e-06
TERT	T148269	0.439617	1.19571e-07
TERT	T003930	0.437887	1.35738e-07
TERT	T067663	0.46322	1.97197e-08
TERT	T067663	0.46322	1.97197e-08
TERT	T067663	0.46322	1.97197e-08
TERT	T283345	0.348853	3.86772e-05
TERT	T007587	0.350771	3.48188e-05
TERT	T014513	0.384416	4.91814e-06
TERT	T191717	0.328473	0.000113364
TERT	T012213	0.410428	9.26913e-07
TERT	T021661	0.359082	2.19093e-05
TERT	T115643	0.346492	4.39789e-05
TERT	T115643	0.346492	4.39789e-05
TERT	T124124	0.394287	2.65444e-06
TERT	T340296	0.356795	2.492e-05
TERT	T302913	0.410849	9.01154e-07
TERT	T300985	0.332113	9.40663e-05
TERT	T354380	0.387613	4.03647e-06
TERT	T354382	0.342445	5.46769e-05
TERT	T202002	0.580901	2.30236e-13
TERT	T006713	0.374569	8.922e-06
TERT	T006713	0.374569	8.922e-06
TERT	T115663	0.396876	2.25059e-06
TERT	T127481	0.379255	6.73655e-06
TERT	T289215	0.63516	2.19187e-16
TERT	T289219	0.600926	2.05778e-14
TERT	T242349	0.366838	1.40525e-05
TERT	T264788	0.357397	2.40913e-05
TERT	T237230	0.359907	2.09091e-05
TERT	T028364	0.652379	1.78785e-17
TERT	T029619	0.450103	5.46009e-08
TERT	T029619	0.450103	5.46009e-08
TERT	T029619	0.450103	5.46009e-08
TERT	T029619	0.450103	5.46009e-08
TERT	T007374	0.508249	4.23414e-10
TERT	T007376	0.388186	3.8952e-06
TERT	T148570	0.35362	2.97503e-05
TERT	T229157	0.340676	6.00838e-05
TERT	T286118	0.311588	0.000261414
TERT	T061389	0.338406	6.77517e-05
TERT	T056755	0.556617	3.48216e-12
TERT	T261149	0.300733	0.000436024
TERT	T098145	0.347424	4.18095e-05
TERT	T098145	0.347424	4.18095e-05
TERT	T299453	0.371352	1.07936e-05
TERT	T299453	0.371352	1.07936e-05
TERT	T343001	0.323674	0.000144471
TERT	T320528	0.501132	8.06801e-10
TERT	T320523	0.564997	1.39836e-12
TERT	T320525	0.377577	7.45315e-06
TERT	T292986	0.605857	1.10601e-14
TERT	T333532	0.329074	0.000109944
TERT	T333532	0.329074	0.000109944
TERT	T343836	0.388148	3.9045e-06
TERT	T031478	0.417269	5.83474e-07
TERT	T159666	0.324668	0.000137443
TERT	T159666	0.324668	0.000137443
TERT	T159666	0.324668	0.000137443
TERT	T159666	0.324668	0.000137443
TERT	T159666	0.324668	0.000137443
TERT	T159666	0.324668	0.000137443
TERT	T159666	0.324668	0.000137443
TERT	T159667	0.300657	0.000437538
TERT	T159667	0.300657	0.000437538
TERT	T159667	0.300657	0.000437538
TERT	T166627	0.319577	0.000177135
TERT	T126024	0.559112	2.66093e-12
TERT	T126024	0.559112	2.66093e-12
TERT	T187346	0.336009	7.68361e-05
TERT	T099782	0.434538	1.73158e-07
TERT	T099781	0.570028	7.98592e-13
TERT	T096516	0.372369	1.01655e-05
TERT	T096516	0.372369	1.01655e-05
TERT	T096512	0.356702	2.50499e-05
TERT	T096512	0.356702	2.50499e-05
TERT	T127290	0.360286	2.0465e-05
TERT	T175227	0.315261	0.000218883
TERT	T343020	0.388606	3.79468e-06
TERT	T030047	0.313113	0.000242904
TERT	T154078	0.333294	8.84947e-05
TERT	T220606	0.309094	0.000294533
TERT	T175035	0.32287	0.000150401
TERT	T029621	0.510073	3.58082e-10
TERT	T029621	0.510073	3.58082e-10
TERT	T099198	0.434677	1.71432e-07
TERT	T005671	0.504777	5.80972e-10
TERT	T320330	0.354434	2.84342e-05
TERT	T320330	0.354434	2.84342e-05
TERT	T137479	0.428601	2.64949e-07
TERT	T137479	0.428601	2.64949e-07
TERT	T137479	0.428601	2.64949e-07
TERT	T382846	0.345551	4.62748e-05
TERT	T382846	0.345551	4.62748e-05
TERT	T382846	0.345551	4.62748e-05
TERT	T178407	0.526552	7.52232e-11
TERT	T249970	0.447297	6.75175e-08
TERT	T249970	0.447297	6.75175e-08
TERT	T249970	0.447297	6.75175e-08
TERT	T125816	0.381603	5.84187e-06
TERT	T162602	0.304691	0.000362638
TERT	T302620	0.307586	0.000371059
TERT	T031820	0.393752	2.74613e-06
TERT	T004425	0.336023	7.67801e-05
TERT	T100203	0.319925	0.000174118
TERT	T094542	0.436839	1.46525e-07
TERT	T094542	0.436839	1.46525e-07
TERT	T254334	0.301487	0.000421065
TERT	T006598	0.567113	1.106e-12
TERT	T344060	0.752603	1.55631e-25
TERT	T323010	0.43779	1.36705e-07
TERT	T323010	0.43779	1.36705e-07
TERT	T127301	0.331492	9.71247e-05
TERT	T005654	0.393899	2.7206e-06
TERT	T293467	0.386694	4.27321e-06
TERT	T048043	0.304198	0.000371114
TERT	T304127	0.518884	1.57106e-10
TERT	T166666	0.700457	6.36654e-21
TERT	T300739	0.634008	2.57737e-16
TERT	T316693	0.685425	8.98084e-20
TERT	T316693	0.685425	8.98084e-20
TERT	T330239	0.445451	7.75578e-08
TERT	T316808	0.356408	2.5466e-05
TERT	T003796	0.366689	1.41738e-05
TERT	T003797	0.560049	2.40383e-12
TERT	T299596	0.459484	2.64715e-08
TERT	T231383	0.433972	1.8039e-07
TERT	T152911	0.40429	1.39192e-06
TERT	T227447	0.623595	1.08218e-15
TERT	T300716	0.305432	0.000350255
TERT	T300715	0.527203	7.0602e-11
TERT	T300715	0.527203	7.0602e-11
TERT	T176351	0.303133	0.00039005
TERT	T170215	0.34012	6.18833e-05
TERT	T207121	0.483526	3.73645e-09
TERT	T207121	0.483526	3.73645e-09
TERT	T172511	0.333491	8.75986e-05
TERT	T006985	0.337111	7.25257e-05
TERT	T006985	0.337111	7.25257e-05
TERT	T006985	0.337111	7.25257e-05
TERT	T006985	0.337111	7.25257e-05
TERT	T262116	0.314918	0.00022257
TERT	T340309	0.348203	4.00751e-05
TERT	T340308	0.381869	5.74808e-06
TERT	T340308	0.381869	5.74808e-06
TERT	T174328	0.364665	1.59325e-05
TERT	T174328	0.364665	1.59325e-05
TERT	T174328	0.364665	1.59325e-05
TERT	T174328	0.364665	1.59325e-05
TERT	T174328	0.364665	1.59325e-05
TERT	T174328	0.364665	1.59325e-05
TERT	T174329	0.406635	1.19279e-06
TERT	T326349	0.367165	1.37881e-05
TERT	T326349	0.367165	1.37881e-05
TERT	T326349	0.367165	1.37881e-05
TERT	T326349	0.367165	1.37881e-05
TERT	T326349	0.367165	1.37881e-05
TERT	T360604	0.323125	0.000148495
TERT	T360604	0.323125	0.000148495
TERT	T331660	0.318115	0.000190369
TERT	T242797	0.581371	2.17962e-13
TERT	T356080	0.535458	3.12386e-11
TERT	T328756	0.302464	0.000402384
TERT	T007917	0.307623	0.000315854
TERT	T147942	0.316569	0.00020536
TERT	T147942	0.316569	0.00020536
TERT	T370854	0.454207	3.98831e-08
TERT	T003062	0.359131	2.18478e-05
TERT	T175844	0.569806	8.18729e-13
TERT	T175844	0.569806	8.18729e-13
TERT	T375181	0.376126	8.13074e-06
TERT	T291162	0.354497	2.83344e-05
TERT	T344005	0.333894	8.57849e-05
TERT	T243460	0.328029	0.000115959
TERT	T048439	0.339675	6.33575e-05
TERT	T048439	0.339675	6.33575e-05
TERT	T243799	0.326282	0.000126699
TERT	T127005	0.35656	2.52508e-05
TERT	T111511	0.413925	7.32529e-07
TERT	T322043	0.376774	7.82148e-06
TERT	T322043	0.376774	7.82148e-06
TERT	T177112	0.303331	0.000386465
TERT	T177112	0.303331	0.000386465
TERT	T177939	0.449134	5.87684e-08
TERT	T216172	0.335255	7.99231e-05
TERT	T350528	0.365836	1.48916e-05
TERT	T350528	0.365836	1.48916e-05
TERT	T363113	0.316686	0.000204183
TERT	T319098	0.474353	8.02828e-09
TERT	T158433	0.329141	0.000109568
TERT	T351805	0.355114	2.73776e-05
TERT	T203388	0.39759	2.1499e-06
TERT	T005701	0.352755	3.12109e-05
TERT	T003937	0.672965	7.16078e-19
TERT	T127943	0.412842	7.88158e-07
TERT	T143531	0.317357	0.00019759
TERT	T120907	0.333141	8.92001e-05
TERT	T319959	0.421791	4.27268e-07
TERT	T319959	0.421791	4.27268e-07
TERT	T354381	0.316256	0.000208518
TERT	T116377	0.33714	7.24156e-05
TERT	T116377	0.33714	7.24156e-05
TERT	T180296	0.377796	7.35575e-06
TERT	T180296	0.377796	7.35575e-06
TERT	T180296	0.377796	7.35575e-06
TERT	T250746	0.500341	8.65913e-10
TERT	T146110	0.314619	0.000225823
TERT	T154130	0.493416	1.59641e-09
TERT	T126997	0.441009	1.07914e-07
TERT	T126997	0.441009	1.07914e-07
TERT	T126997	0.441009	1.07914e-07
TERT	T006599	0.470358	1.11241e-08
TERT	T031483	0.333694	8.66814e-05
TERT	T177272	0.376875	7.7739e-06
TERT	T196775	0.369619	1.19501e-05
TERT	T196775	0.369619	1.19501e-05
TERT	T129702	0.332784	9.08644e-05
TERT	T378365	0.639994	1.10193e-16
TERT	T078347	0.322433	0.000153723
TERT	T078347	0.322433	0.000153723
TERT	T078347	0.322433	0.000153723
TERT	T187593	0.750825	2.33262e-25
TERT	T230105	0.559131	2.65552e-12
TERT	T234486	0.344312	4.94697e-05
TERT	T178006	0.418836	5.24014e-07
TERT	T058234	0.407848	1.10075e-06
TERT	T058234	0.407848	1.10075e-06
TERT	T186365	0.426947	2.97836e-07
TERT	T325584	0.431117	2.21461e-07
TERT	T325584	0.431117	2.21461e-07
TERT	T178865	0.446857	6.9793e-08
TERT	T317967	0.322385	0.000154091
TERT	T328842	0.302976	0.000392913
TERT	T138053	0.321347	0.000162268
TERT	T138053	0.321347	0.000162268
TERT	T138053	0.321347	0.000162268
TERT	T380370	0.303712	0.000379638
TERT	T099549	0.332975	8.99717e-05
TERT	T254892	0.357614	2.38e-05
TERT	T331959	0.329227	0.00010909
TERT	T153763	0.401232	1.69942e-06
TERT	T008441	0.311471	0.000262885
TERT	T093587	0.354965	2.76048e-05
TERT	T295984	0.341444	5.76768e-05
TERT	T081622	0.488316	2.4835e-09
TERT	T081622	0.488316	2.4835e-09
TERT	T259126	0.413112	7.73907e-07
TERT	T259126	0.413112	7.73907e-07
TERT	T351720	0.366644	1.42108e-05
TERT	T180251	0.311743	0.000259472
TERT	T247074	0.342201	5.53956e-05
TERT	T350920	0.379013	6.83549e-06
TERT	T125338	0.403027	1.5119e-06
TERT	T125337	0.381512	5.87455e-06
TERT	T262417	0.331751	9.58399e-05
TERT	T154311	0.441813	1.0169e-07
TERT	T154311	0.441813	1.0169e-07
TERT	T154311	0.441813	1.0169e-07
TERT	T125742	0.497068	1.15819e-09
TERT	T125742	0.497068	1.15819e-09
TERT	T129953	0.30688	0.000327154
TERT	T129839	0.567344	1.07802e-12
TERT	T111838	0.306905	0.000326766
TERT	T235235	0.332323	9.30552e-05
TERT	T104463	0.341104	5.87301e-05
TERT	T326452	0.505148	5.61753e-10
TERT	T289914	0.365021	1.56087e-05
TERT	T110089	0.446236	7.31266e-08
TERT	T110089	0.446236	7.31266e-08
TERT	T110089	0.446236	7.31266e-08
TERT	T110089	0.446236	7.31266e-08
TERT	T041488	0.38001	6.43554e-06
TERT	T041488	0.38001	6.43554e-06
TERT	T215970	0.431182	2.20435e-07
TERT	T215970	0.431182	2.20435e-07
TERT	T181983	0.323991	0.000142196
TERT	T338817	0.349589	3.71528e-05
TERT	T226935	0.360295	2.04543e-05
TERT	T262064	0.388071	3.92332e-06
TERT	T006066	0.481747	4.34151e-09
TERT	T170129	0.303696	0.000379939
TERT	T170129	0.303696	0.000379939
TERT	T365104	0.393313	2.82351e-06
TERT	T184382	0.425071	3.39854e-07
TERT	T184382	0.425071	3.39854e-07
TERT	T328656	0.318045	0.000191024
TERT	T163669	0.381706	5.80524e-06
TERT	T177788	0.545063	1.17597e-11
TERT	T231133	0.568748	9.21692e-13
[truncated: 189,056 more rows]
